# Supplementary material for: Decoding murine cytomegalovirus
Source: PLoS Pathog. 2023 May 12;19(5):e1010992. doi: 10.1371/journal.ppat.1010992 (PMC10208470; doi:10.1371/journal.ppat.1010992)
Supplement: S3 File — (GB) [file ppat.1010992.s003.gb]

LOCUS       MCMV                  230281 bp    DNA     linear   VRL 23-MAR-2023
DEFINITION  Murid betaherpesvirus 1 strain MCMV Smith BAC derived pSM3fr
            complete genome (without BAC casette).
ACCESSION   .
KEYWORDS    .
SOURCE      Murid betaherpesvirus 1 (Murine cytomegalovirus)
  ORGANISM  Murid betaherpesvirus 1
            Viruses; Duplodnaviria; Heunggongvirae; Peploviricota;
            Herviviricetes; Herpesvirales; Herpesviridae; Betaherpesvirinae;
            Muromegalovirus.
REFERENCE   1  (bases 1 to 230281)
  AUTHORS   Lodha,M., Muchsin,I., Juerges,C., LIsnic,V.J., L'Hernault,A.,
            Rutkowski,A., Prusty,B., Grothey,A., Milic,A., Hennig,T.,
            Jonjic,S., Friedel,C.C., Erhard,F. and Doelken,L.
  TITLE     Decoding murine cytomegalovirus
  JOURNAL   .
REFERENCE   2  (bases 1 to 230281)
  AUTHORS   Lodha,M., Muchsin,I., Juerges,C., LIsnic,V.J., L'Hernault,A.,
            Rutkowski,A., Prusty,B., Grothey,A., Milic,A., Hennig,T.,
            Jonjic,S., Friedel,C.C., Erhard,F. and Doelken,L.
  TITLE     Direct Submission
  JOURNAL   Submitted (16-MAR-2023) Virology, Institute for Virology,
            Versbacher Str.7, Wuerzburg, Bayern 97078, Germany
COMMENT     ##Assembly-Data-START##
            Sequencing Technology :: Illumina
            Assembly Method       :: Bowtie v. 1.2
            ##Assembly-Data-END##
FEATURES             Location/Qualifiers
     source          1..230281
                     /organism="Murid betaherpesvirus 1"
                     /mol_type="genomic DNA"
                     /strain="MCMV Smith BAC derived pSM3fr complete genome
                     (without BAC casette)"
                     /host="Mus musculus"
                     /db_xref="taxon:10366"
                     /note="Sequence edited from NCBI accession: KY348373
                     basedon sequencing corrections"
     mRNA            complement(1..6104)
                     /product="m06.5 RNA"
                     /note="orphan"
     mRNA            complement(1..5185)
                     /product="m05.5 RNA *1"
                     /note="orphan"
     mRNA            complement(1..4815)
                     /product="m05.5 RNA"
                     /note="orphan"
     mRNA            complement(1..4682)
                     /product="m05.5 RNA #1"
                     /note="orphan"
     mRNA            complement(1..4031)
                     /product="m04.5 RNA"
                     /note="orphan"
     mRNA            complement(1..3589)
                     /product="m03.5 RNA"
                     /note="orphan"
     mRNA            complement(1..3180)
                     /product="m03.5 RNA #1"
     mRNA            complement(1..2109)
                     /product="m01 RNA"
     mRNA            complement(1..834)
                     /product="m170r RNA"
                     /note="spliced"
     mRNA            complement(1..636)
                     /product="m170r RNA #1"
     CDS             complement(480..836)
                     /note="not expressed"
                     /codon_start=1
                     /product="m01 CDS"
                     /translation="MKRIGLERCFLSTSYRSTRFPSTALPRLTAERRSTFFTPDPKPR
                     GGGCPANTPRVLYPPPHPGVRRAVKRLLPRNIRRRSRNARFTALRAGRRSSRKLHTLA
                     GRLTPPSRGRGARPGG*"
     mRNA            753..2042
                     /product="m02 RNA"
     CDS             999..1979
                     /codon_start=1
                     /product="m02 CDS"
                     /translation="MAAAVGRRACPAGRRSDAVIRVARSERLEMRHRSSWYASRPRGV
                     CRLRVLLLVCAAVVPIVSSAPLPGYYCYAKNATERRTPNIDRDYWRPGVSVFGCRMPK
                     GVCIEGEWTIEWYIPSLQASVINQVFFKSQTWLGPSMQYIIPSYERGKEVTCRQGFCV
                     DRAEGNLIITDNNTRKEEWARKPTRDVVCKLTACLRATSVSPYSRTTYEECNGTLEDY
                     LSLPDFENIYDISKVVPYVPPPKAPAVPPKVPGKAEDAPPDESCIGCDNPGLNAAAIA
                     VPVVTVIVLVSGIGYLCRSTESRQRTLELYRDLWSSLRRRLHRGDYARDG*"
     mRNA            1932..3140
                     /product="m03 RNA *1"
     CDS             2036..2128
                     /note="30aa"
                     /codon_start=1
                     /product="m03 uORF RNA *1"
                     /translation="MINHRSTLFSSCEAAPVRFTRCARMPSVGR*"
     mRNA            2168..3140
                     /product="m03 RNA"
     CDS             2236..3102
                     /codon_start=1
                     /product="m03 CDS"
                     /translation="MTIGRVSYPSAHVRLRLTRLLLLFVFCVVISYAQECPNYGGKKT
                     DDSVWKYRKDLGCLFRRIINITLYENKGIKTAYFILPGPAAVYVNASWTFEWFIKPLF
                     ASVDAASYFTSTTTSAAKSATDTVPIFSYYDMHSGRLKKTVGLKDGFKADHSGKLYIF
                     QNASVAGNITVNDTICVLRLCLWTTKDSTISIDDAGLKNNLSSILSLPTYDEIRGVLY
                     MYPQYNYSIPIKRIVQRSNDAGLVAAILFFIASVFVAALLLGYSYKPTLFRRLSTLIN
                     GQQLRQSDRQPL*"
     mRNA            2866..4103
                     /product="m04 RNA *1"
     mRNA            3238..4103
                     /product="m04 RNA"
     CDS             3270..4070
                     /codon_start=1
                     /product="m04 CDS"
                     /translation="MSLVCRLVLVTVVLSSLFTFAISRNDNECEKMQKEYKEKMKYRH
                     SLGCYFKGINPTKVPSSDPRTILKCTLPDVKVNASWTLEWVVVNLHTSVDVTSYYESS
                     PNSEPRFLRAILNFTPMHGLRTKNLLKVKDGFQVDNSTDNGNGGNLYVYPNATTGSAD
                     SVRCRLRMCPWTSNSKMTAPDEEMLRKMSEVLNLPNYGVPDLTPPRRDEFYTKNESPN
                     TIVTTLTVIVTLLFVGLLLVLIYLYGPSLYRRFFSNDCCSNFKPLKSN*"
     CDS             complement(3513..3539)
                     /note="8aa"
                     /codon_start=1
                     /product="m03.5 sORF"
                     /translation="MEIDDDPF*"
     mRNA            4154..6364
                     /product="m05 RNA"
                     /note="early"
     CDS             4185..5210
                     /codon_start=1
                     /product="m05 CDS"
                     /translation="MWLSVCPCTVMWRSVLVFLLFSSWLTTSGDSSHRSRRPPLQSPK
                     SGITTWIGGSSRTRFPSASFDKYKTIALGGDKFSPWKSISKCFNSKDATPFLKKSVNQ
                     KTGDKTFTCMPAENVYANASWRIEWVLGNGTTWLTPAIRFVSTDRSPPTFNGTLSVAY
                     STRLLYTDEKDNQNANNTGLYVDKSGLHISSAVRADLVKDVHDVKCTLSVCLWTDKIS
                     LYNTSDGYVETHVEVDPIAVANLSIIATLDDFVYPLGYPMEYTKKSAYSWPSETSQPQ
                     MSMSVFFGILSVYIVLIIGEVYICLKCHYNHKHESAADVAVEYRGTESDPSVVVSSDL
                     ESIEILD*"
     mRNA            4205..6364
                     /product="m05 RNA #1"
                     /note="late; orphan"
     CDS             complement(4535..4603)
                     /note="22aa"
                     /codon_start=1
                     /product="m05.5 sORF"
                     /translation="MAGVNQVVPFPRTHSMRHEAFA*"
     mRNA            5077..6364
                     /product="m06 RNA *1"
     CDS             5241..5279
                     /note="12aa"
                     /codon_start=1
                     /product="m06 uORF RNA *1"
                     /translation="MKITRPKSRNHI*"
     mRNA            5306..6364
                     /product="m06 RNA"
     CDS             5327..6337
                     /note="corrected"
                     /codon_start=1
                     /product="m06 CDS"
                     /translation="MDTTARGSTRSRPVQLLALVTVLASMTFQMGESLIPIIPDFSSF
                     MMNPLPMPQIMPPSTNETKESYVKTEEPIVGCNVSRTEINRLKNQMKKIPNTFKCFKK
                     DGVRTSLDMQTTGEKRFACEIPNNVYVNATWYVHWVVGKIAASVSPIVYFTSTTSSPP
                     TLDGNMHPFYRRKIVTAANGFKVDEKTGDITVARSNASLADSVRCRLIVCLWTKNDSI
                     SDLPDDDPQMKNMSGVIKLPDYSGPDTLLTDGVPFDYAAWRQRMRTEMEEPSRRRRQL
                     LLVISVIASLLWLAVGAMLFYTYGREPLARLLKRYGKQLAAVRIPADGKDQSLTSPLL
                     TK*"
     mRNA            6363..10120
                     /product="m07 RNA"
     mRNA            6380..10120
                     /product="m07 RNA #1"
     CDS             6411..6458
                     /note="15aa initiating from TTG"
                     /codon_start=1
                     /transl_except="(pos:6411..6413,aa:Leu)"
                     /product="m07 uORF"
                     /translation="LTLLSESFGVVGSIE*"
     CDS             6463..7407
                     /codon_start=1
                     /product="m07 CDS"
                     /translation="MRGYTGDTMVLMVFCVWLAYVFSVESKANGCDPSLATNYSNLTQ
                     GQCVTRKGVKNDTEEGSYSCLTDAICIPASWEGTWLVDGWPLPFGVYFKSSNSSPPLF
                     SMTFNQTQPTTTPPTINATDYTLDPTSGRLIVSSNLTRSVSVTCKLTICRQTDGYGPK
                     PPPRRPKKRTTTVLPTTTSYTTLSVTHTSTIRKLITTRRATESPTVNHTSPIPTSSRV
                     NVSVDSNTDDETTGSMERQKRSNMIAIVMLVCFSFGACVLLVGLAYYYGFFDDTQSHA
                     PGHGSEPRSGESEPLRPPADVSANNSTYLSPPTPAVSM*"
     mRNA            7284..10120
                     /product="m08 RNA"
     CDS             7459..8529
                     /codon_start=1
                     /product="m08 CDS"
                     /translation="MRLYLDLSQFLLLAVIVTDSVVLSMICDTNAHSNLPQGSCTILS
                     KTPVRNDSNLGVDGWGYECPLGDICIPASWQVKWYIGLYQMDTGGFFRSSLTKPPTFQ
                     GLSMYVKDKNNARPDGFDIKHEDGRLIVTVDAGRPFTVGCKVTVCKREPDYGPATEEP
                     TTKERSTTKPVPIPTTQRRTTRSEPQTTVRPTTRPTTTVRPTTRPTTTVSPTTRPTTT
                     VRPTTKPIPHPTQKPVPPARPKPITRKHTSITQALVKFSTSSPTTLFPGPDNADDTVA
                     ATAEMQTSHTVTITVSVAVTIFIVTLIALAVLYHYGFLGRSAILDLYAERLRARFSSR
                     DPETFRPTDESEPLRTTSSPAS*"
     mRNA            8603..10120
                     /product="m09 RNA"
     CDS             8632..9513
                     /codon_start=1
                     /product="m09 CDS"
                     /translation="MKLFFSSRLLLHFLIFAVIAAKSLITSAATCNSVRDLAFSGTVT
                     PGQCRTISVTLKDMYGFGTSSVWVYTCEFPAFCINATWRLEWLLNKSPINVSVLYEST
                     SSSPPTFKKLITNNATTRPPPTGFELNSGNGYLYIYPSAGNSFDLSCTGFVCVPPKPI
                     TTTPSTTRSRSSTETRTTRSGTKFITHKITPSRSQSVTPQVDDTTQLEIDNAIIVASA
                     EMQTSHTPTAIAVSLVVIVVVTVIVLGLLYHYGFLGKWALLDSYVDRFRVRFMGNSPD
                     RPTVETEPLRSTASRAS*"
     mRNA            complement(9346..10140)
                     /product="m09.5 RNA"
                     /note="orphan"
     mRNA            9594..10540
                     /product="m10 RNA"
     CDS             9624..10499
                     /codon_start=1
                     /product="m10 CDS"
                     /translation="MKVSPDRLLQLSLVLAVFAPHLVIFASRKCDPVISKSYSSRTPP
                     GTCTGASVYLEIISKSHSTQTWKYECQLPEACIEATWQVKWTVNRIPMNATALYNSTD
                     SSLPKFDKILVINATTKPPPKGFTVNPHDGYLYLVSSPEETVSVHLQCEGFVCLPNKT
                     IHVTTNPPTTISRTKRDTTKFISLSSRSQPVTRQATDTTVSNTASSTDNAVIVANAEM
                     QTSNTTVAIVVPLMVILVATVIVLGFLYHYGFLRKWALLDSYLARVRGHFTTSDPESS
                     RPESDPLNSPPTSVL*"
     CDS             complement(9957..10013)
                     /note="18aa"
                     /codon_start=1
                     /product="m09.5 sORF"
                     /translation="MRIHREPLWRWFRRRVDY*"
     mRNA            10305..11666
                     /product="m11 RNA"
     mRNA            complement(10538..11454)
                     /product="m11.5 RNA"
                     /note="orphan"
     mRNA            complement(10538..11013)
                     /product="m10.5 RNA *1"
                     /note="orphan"
     mRNA            complement(10538..10957)
                     /product="m10.5 RNA"
                     /note="orphan"
     CDS             10715..11614
                     /codon_start=1
                     /product="m11 CDS"
                     /translation="MAHRYLGRSLFILVIYFVALSISRVTPAARAPAPKTNNCTKFSY
                     PGVSPGYCTERRDMKLITKFKNGTKVFSCPLLTDICVNARMSGVWCVNNSAIGSLFFT
                     STSHTPPMFHGFTPTHHRRLSGLWVDYQTGYLYVYPNATKKPEKEIYCTLTICITAIT
                     TRRPTTTRSSRGVSTGISTTGLWTDETSVVFPFVSAGENFGVSASPQTASSGTIAAIV
                     IVIVICVGLVVLAVLYYRGYIGHSRRLNLYRERLRARFLVSHSSYPTSYSTRYPSTYI
                     DRHHDPSDPTYFLPPLHISTSAA*"
     mRNA            11206..11666
                     /product="m11 RNA #1"
     CDS             11260..11307
                     /note="15aa"
                     /codon_start=1
                     /product="m11 iORF RNA #1"
                     /translation="MDRRNKCRLSFCIRG*"
     mRNA            11651..14161
                     /product="m12 RNA"
     CDS             11678..11761
                     /note="27aa"
                     /codon_start=1
                     /product="m12 uoORF"
                     /translation="MCSCPLLDGRRTNLFTFASSSHYTQLG*"
     mRNA            complement(11696..12660)
                     /product="m12.5 RNA"
                     /note="orphan"
     CDS             11782..12504
                     /note="corrected"
                     /codon_start=1
                     /product="m12 CDS"
                     /translation="MFRHHLTSFITVTFSLASISITLPLAQATNVLAAPKNTSCVKKF
                     TVSERRPPPEPGKCMSLLGSTLVNKQAANKQVDKPVTILKIFRCPVKEYLCMNATWSG
                     RLFVRTQDNREIIFGNISFTSTDSSPTTLTGISTLKPWPLSSDLWIHSGTGDIYMFSN
                     ASFSDPKCYITLCVLRKNAHIPVQRANFAFGVTDENLVTPTSTRTVDNGTIAAIVLVS
                     AIVVGLIILAALYRRRGFDRFK*"
     mRNA            12067..14161
                     /product="m12 RNA #1"
     CDS             12198..12242
                     /note="12aa"
                     /codon_start=1
                     /product="m12 iORF 1 RNA #1"
                     /translation="MAFIIRLVDPFRYW*"
     CDS             12282..12341
                     /note="19aa"
                     /codon_start=1
                     /product="m12 iORF 2 RNA #1"
                     /translation="MLYYALCPQKKCAYPGSTC*"
     mRNA            12574..14161
                     /product="m13 RNA"
     CDS             12599..13000
                     /codon_start=1
                     /product="m13 CDS"
                     /translation="MRTMSLSKSTAQSASRRRGSTRRTAPAGDMNKSLSASTTNVGKR
                     CGDKRPRKSTDTKRIKRDPNSDTPTTIYLNGDGVRSPIVAPNDRPTTSTRAHTRTSAE
                     TTSIIVLTIGLLLGLLFAATIYSFGAAIRNR*"
     mRNA            complement(12790..14588)
                     /product="m14.5 RNA"
     mRNA            complement(12790..13478)
                     /product="m13.5 RNA"
     CDS             complement(12811..12918)
                     /note="35aa"
                     /codon_start=1
                     /product="m13.5 sORF 4"
                     /translation="MIEVVSALVLVCALVEVVGRSLGATIGERTPSPFK*"
     mRNA            12845..14161
                     /product="m14 RNA"
     CDS             12875..13000
                     /note="41aa initiating from ACG"
                     /codon_start=1
                     /transl_except="(pos:12875..12877,aa:Thr)"
                     /product="m14 uORF"
                     /translation="TRAHTRTSAETTSIIVLTIGLLLGLLFAATIYSFGAAIRNR*"
     CDS             complement(13075..13113)
                     /note="12aa"
                     /codon_start=1
                     /product="m13.5 sORF 3"
                     /translation="MTITIPRRRISD*"
     CDS             13085..13990
                     /codon_start=1
                     /product="m14 CDS"
                     /translation="MRRLGIVIVIASLLSAVESTETECDTYNVTIKPETCDFFDNLYE
                     VRVRVDEKDTNRVHYSCQFKWNICTQATWYGTWIRMSFDEEMNPSPRVLAHVQLMSTP
                     TSPPTLVGFWNDSSSDKQYVLSHNSSAEIWHDPVTDNIYISSQVSSNQLGLICQLTGC
                     LNSKMDETYPAFAREKIETQTAIAIGKPADKQSELASQSLSKPTSSRRIDIPSPTPKS
                     LQMIRPTTRGTSVSRKPEITVSSAQNPTSSAAPLRHAAQAYVTVVLGVIAGLFLWTLT
                     DFRYVIADPRQDQRTIDRKMCQHSS*"
     CDS             complement(13272..13328)
                     /note="18aa"
                     /codon_start=1
                     /product="m13.5 sORF 2"
                     /translation="MTFVSTSRTTLPGYRCSI*"
     CDS             complement(13389..13430)
                     /note="13aa"
                     /codon_start=1
                     /product="m13.5 sORF 1"
                     /translation="MSHSRSRLMLVEM*"
     mRNA            14034..15705
                     /product="m15 RNA"
     CDS             14085..15065
                     /codon_start=1
                     /product="m15 CDS"
                     /translation="MYRHVGYILLSAFTVSLNKNAFATNCQSPSSGMDFTPGMCVRVP
                     FASVASASRNGVQLLTCQLLPVCIPAIWYATWTVRTSTSVPDITSISDTEDEYSGSGA
                     PPKHRQPRSYGAYLDTSNIMIIDFITFNSTSTSIPYYTGTWNNDSDTRVHVNQSLLGI
                     HFNQQNGSITLPHNSLLKYHNFECEVIACIDPTTTTSSQTHVPSTPPPNGSTPPPIRS
                     TPSPSKSTESQTTSKVTTRKDVMISKIYSNTTAASIISSITSSHVVTSRTTNRAIAPS
                     TTSHTEDEIIHTAIDEEEFVFLHSGHISINSDSNVLLIVAMSLLWIYIFI*"
     CDS             complement(14267..14449)
                     /note="60aa"
                     /codon_start=1
                     /product="m14.5 sORF 2"
                     /translation="MILDVSKYAPYDLGCRCFGGAPDPEYSSSVSEIEVMSGTDVEVL
                     TVHVAYHMAGIHTGSS*"
     CDS             complement(14487..14540)
                     /note="17aa"
                     /codon_start=1
                     /product="m14.5 sORF 1"
                     /translation="MDSRIRIVIPSASVIRY*"
     mRNA            14847..15705
                     /product="m16 RNA"
     CDS             14869..14955
                     /note="29aa"
                     /codon_start=1
                     /product="m16 uORF"
                     /translation="MLSHRALRIAPLLHLLQATQKTKLYTLR*"
     CDS             15044..15676
                     /codon_start=1
                     /product="m16 CDS"
                     /translation="MDLYIHLKIMTIPRPYKMTVNILFFALFLQRFLCTAAKCREYDL
                     DIALDACKEQDGGTLQKQDTDKCIFSCNIDTAVCASASWYATWVASSSGTQYVIGFVS
                     YTSSSTSGATFTDLWTNSSDTRPRLTIDKLKLDNKTGEVHVSPSCSSSGYVIECHVTA
                     CRSSTTPFPPTVPHPPTLLRSSATIPKLSNPIISLLIMTIISVLYAILLS*"
     mRNA            complement(15703..17011)
                     /product="m17 RNA *1"
     mRNA            complement(15703..16995)
                     /product="m17 RNA"
     CDS             complement(15749..16951)
                     /codon_start=1
                     /product="m17 CDS"
                     /translation="MGTGGKADGTFSGFYLLFWLALAVRAQNCGVSFGPDDLLADEYL
                     TATVRSECGTIINIEFYAGMVLNTSEVWMMGGFDTTAALFEVLPNGTINNDVRWVNIT
                     ERDGEYKFLMSQTEHVKKFHEVWKRAGNVTRPQDFTHIGVRYNCRVSHVTVRCRVKHE
                     RNFLQLVQYNRNYRNHTYPVGDVGKLFESVARGVGVQYLDNDNSHIYQRWKEVCVRVA
                     HASMRRYANFSYERSNGTVRCRIESPSPARFMAGMNTPYGMYTRYNYTTGVSSTVNVE
                     ETNETNSTCDFQTLFGRWSYELPTPGHVRGCEFKHVEIDVRRFFDTKSKTKRCASGQL
                     CVHLGQILNLALIFLPIFAICLILNLCIGNRRAICDRLMYHKEGISRSRYRGIGITHH
                     RFQRLPQV*"
     CDS             16677..16772
                     /note="31aa; orphan"
                     /codon_start=1
                     /product="m17.4 sORF"
                     /translation="MVPFGKTSNRAAVVSKPPIIQTSLVLRTMPA*"
     mRNA            16934..19286
                     /product="m17.5 RNA"
     mRNA            complement(17016..20276)
                     /product="m18 RNA"
     mRNA            complement(17016..19037)
                     /product="m18A RNA"
     mRNA            complement(17016..18143)
                     /product="m18 RNA #1"
     CDS             complement(17071..20193)
                     /codon_start=1
                     /product="m18 CDS"
                     /translation="MADTGHGTRTRGSRVVRAPVVPVDMPSDGSAAAEPVGGNNSTAR
                     SQRQQRQQQQSRTHTQQQQQQQQEQQQVPTVSVVTTATTATVFDSSAATGWIRVSSTP
                     FGSFVPTPPLPQIQSPAPTSWTTLLTPAPSPTPPHAPVFLGYAPHLGWPHASAFQPLP
                     GPAYATFQPFPWLPAAYPTINPLPLDTSVYDFSQPTLPPPPTPTQFILPFGIVSPFGS
                     GSAVPIATMGAPPTPVPTTLIASSAVPPAPPPTPAGNVPILPRPERETETPPERPPRC
                     SVRPPGRMTPVAGRSRSPVARGKKKAASNNNLLNGGPVETTTGSRRAAGGVPPRQKAA
                     SAASSSSSASSSGPSRGRIISVSDPNLGAVSSSSSQMWATAAVVQPFGVVDQFAPGQQ
                     GQQQHSHHTQVQQQQMHDQQYQQHTRHRVTGSGRSGGSGRAGMSHSSVGGGGGEDGSC
                     DNLFLGSPISSDAKTNVSFSSSPLLSLLLDSVIDSGTFDDSVVGESGTAGEDATRDGR
                     GGGGGGNVGLGGDDNTNEAPPLLGGVAGEVVGVESEPSGSALRVVGGDDAPSLVPSSG
                     PFEESGGCPRSRSSTIASDSTTTDSESKWALRSCGSFEGEPSNDQKRSGIERASPARV
                     GFRPIGATPSDASSRETTPERRGRKSRLVDSREPSSSDSSRERPADDTANIPSRGGPG
                     GSSATEMPATRLRRSLPPSSRSDSTSRSPTNQTSTTTTPSSSPTPKRSRGRRTTVTAT
                     CDPIVPAPISRRRQSLDGRPSAATFPESSAARLGGNPRPVENGVITRDRAKRDGHPLS
                     KPLHTPPRKKKPPRSPEAQQQSDDDGHGDGATDDRRSSSDSGADLPRKTRRDHKISVD
                     EGTQKKHKTRSPSKGNERAKSPAAMTAEDEPKDTRGPGFVQRNLRRVASRVAREAAKR
                     PLLPPSPLRPSTPQQQLVNPNNSLSRHQTEDTGLEGGSEAVVSAAPDTTSGGEEEEVD
                     EIEAAEALSDALALLKGPGDEDDPLGDAVVPDGMTGVARVVEVVSDYDVECFAEILND
                     EIGGPLWWDD*"
     CDS             complement(17071..18129)
                     /note="includes 688aa N-terminal truncation initiating
                     from AUG"
                     /codon_start=1
                     /product="m18 CDS #1"
                     /translation="MPATRLRRSLPPSSRSDSTSRSPTNQTSTTTTPSSSPTPKRSRG
                     RRTTVTATCDPIVPAPISRRRQSLDGRPSAATFPESSAARLGGNPRPVENGVITRDRA
                     KRDGHPLSKPLHTPPRKKKPPRSPEAQQQSDDDGHGDGATDDRRSSSDSGADLPRKTR
                     RDHKISVDEGTQKKHKTRSPSKGNERAKSPAAMTAEDEPKDTRGPGFVQRNLRRVASR
                     VAREAAKRPLLPPSPLRPSTPQQQLVNPNNSLSRHQTEDTGLEGGSEAVVSAAPDTTS
                     GGEEEEVDEIEAAEALSDALALLKGPGDEDDPLGDAVVPDGMTGVARVVEVVSDYDVE
                     CFAEILNDEIGGPLWWDD*"
     CDS             17147..17371
                     /note="74 aa initiating from ACG"
                     /codon_start=1
                     /transl_except="(pos:17147..17149,aa:Thr)"
                     /product="m17.5 sORF 1"
                     /translation="TTSTTLATPVMPSGTTASPKGSSSSPGPLSSAKASERASAASIS
                     STSSSSPPEVVSGAAETTASEPPSSPVSSV*"
     CDS             complement(17550..17714)
                     /note="54aa initiating at AUG"
                     /codon_start=1
                     /product="m18 iORF RNA #1"
                     /translation="MARRTTVGRHPTPVPIFLARRAATTKYRSMRGLRRNIRLGARAR
                     GTSAPNRPLR*"
     CDS             17605..17688
                     /note="27aa"
                     /codon_start=1
                     /product="m17.5 sORF 2"
                     /translation="MFLLSPLIDRYFVVAARLARKIGTGVG*"
     CDS             17685..17801
                     /note="38aa"
                     /codon_start=1
                     /product="m17.5 sORF 3"
                     /translation="MTTDGRPSRHRRGRRRRFVVAPQAIWEAFSSSEECAAA*"
     mRNA            17800..19286
                     /product="m18.5 RNA"
     CDS             17861..18364
                     /note="33aa N-terminal extension initiating at CUG"
                     /codon_start=1
                     /transl_except="(pos:17861..17863,aa:Leu)"
                     /product="m18.5 ORF *1"
                     /translation="LGLPPSRAAELSGKVAADGRPSRDCRLLDIGAGTMGSQVAVTVV
                     RLPRDLLGVGELEGVVVVEVWFVGLREVESDLDDGGSDRRSLVAGISVAEEPPGPPRD
                     GMLAVSSAGRSRDESELDGSRLSTSRLFLPRLSGVVSRLEASLGVAPIGRKPTRAGLA
                     LSIPDLF*"
     CDS             complement(17894..18412)
                     /note="172aa"
                     /codon_start=1
                     /product="m18A ORF"
                     /translation="MGASFVRIVRGGAVERSEEIWNREGESGSCRLSSYRRYSERRLQ
                     SGDDSGEAREEEPTCRQSRAVQLRFVPRTPRGRYRQHPVPRRARRFFRDRDAGHEAAA
                     VAAAIVEIRLDLAQPDEPDLYDYDTLQLPDTQEVARQTDDRHGDLRPHRTCPDIQEAT
                     VSRRASVRRYFS*"
     CDS             17963..18364
                     /codon_start=1
                     /product="m18.5 ORF"
                     /translation="MGSQVAVTVVRLPRDLLGVGELEGVVVVEVWFVGLREVESDLDD
                     GGSDRRSLVAGISVAEEPPGPPRDGMLAVSSAGRSRDESELDGSRLSTSRLFLPRLSG
                     VVSRLEASLGVAPIGRKPTRAGLALSIPDLF*"
     CDS             18449..19039
                     /note="orphan"
                     /codon_start=1
                     /product="m18.6 ORF"
                     /translation="MVDERDLGQPPDSSNGPEEGTNDGASSPPTTLRAEPDGSDSTPT
                     TSPATPPRSGGASLVLSSPPRPTFPPPPPPLPSLVASSPAVPDSPTTESSKVPLSITE
                     SSSSDSSGDDENETFVLASEEIGEPKKRLSQDPSSPPPPPTDECDIPARPLPPERPDP
                     VTRCRVCCWYCWSCICCCCTWVWWLCCCCPCCPGAN*"
     CDS             18937..19089
                     /note="50aa; orphan"
                     /codon_start=1
                     /product="m18.6 sORF"
                     /translation="MSRVLLVLLVMHLLLLHLGVVAVLLLSLLSRRKLIDDSEGLDDG
                     GGGPHL*"
     mRNA            19840..28970
                     /product="m19 RNA"
     CDS             20338..20781
                     /note="not expressed"
                     /codon_start=1
                     /product="m19 CDS"
                     /translation="MSIIATPIPYHYVSPVHLEILKETRSETRTSDSNGMIFYYKRLI
                     LTARPPASRPGLLQSRGRDVLVRGEREEKASRKGGRVSRVTLVGPWATAPRRPSVPLP
                     GRVPRPYRRLRRRPRSTRLPPRRWHRAVPSSTRRHRRRRRRSRRG*"
     mRNA            complement(20433..23331)
                     /product="m20 RNA *1"
     mRNA            complement(20433..23098)
                     /product="m20 RNA"
     mRNA            complement(20433..22843)
                     /product="m20 RNA #1"
                     /note="late"
     mRNA            complement(20433..22770)
                     /product="m20 RNA #2"
     mRNA            complement(20433..22475)
                     /product="m20 RNA #3"
     mRNA            complement(20433..21852)
                     /product="m20 RNA #4"
                     /note="orphan"
     mRNA            complement(20433..21238)
                     /product="m19.5 RNA"
     CDS             complement(20579..23044)
                     /codon_start=1
                     /product="m20 CDS"
                     /translation="MARVWFLFAIGAISGVSASMPATNLTTRRNRRPPPLTALGGCDS
                     SVLRNASAVNLAHVLSVGMLKGTKIATVAGREDDDGIFLALVLGVTEQFVSQTVSGRW
                     TLDLIWEVEYNDTATGRSYSRMLLGPYRIPVMKTPLPGTNYTTSWGEPCAGVEVGSGT
                     GNTVVRVGLKVARPPKDVDYKKFQDLSCRLTVREHATGDKAVALGIFPMDILSNRISR
                     VGLHHWTASFHPADVAGKNGKDPRFESSPGFRFLVGTMLGAGTMTVIATVGILFAVIF
                     KIVTTLWESRYGSDSNRHFQRFENPVDAHMIFGARGLGRRDRPEGYRGLPGAVAGLVP
                     AAMTVGVAVAALTVLPTTALAAHQHQHQHQHSGYSHETSKWWSGGMGHVPSEFDKPRY
                     PPGGRGFKRCTSTTPDEPNASFYDAEEALTTYQDSGSETFLTFDCPDGDCVATCRFKT
                     RGQVLDVIIGWASQSGYELQDLHREWNDQRCNIRRVCEIEHYINPYGQRDKRIMCGNS
                     GTCVWNFGKWANDLAGMYRCAVYFTAMFSDLHNGNVSIGQVLVDYSNTKEKMLTAAHA
                     EAVVHGCSESTMTPYTESIIDIPLVYYRIGIFNWTFDSPDRTGDNGEPLRILAGAVLF
                     NRDMYDLIHGTEGADRAYVMSPTDTVWRDGGGNLTFRFVVRKAGVYRGLLTIDGVRRY
                     SCVFTVVEDQCARLKADNEAKASGFPSAAAVSLASLPTARGPALSSTTLEKDDVGTRG
                     ESSELYARAIAITLFTLAVIAVVAVGAVVCYWGLPGASGVVEDAYSEACDGDGDTVAE
                     LVLEEEQMAVEEQSPKDQQELRD*"
     CDS             complement(20579..22420)
                     /note="includes 208aa N-terminal truncation initiating at
                     AUG"
                     /codon_start=1
                     /product="m20 CDS #1 RNA #3"
                     /translation="MDILSNRISRVGLHHWTASFHPADVAGKNGKDPRFESSPGFRFL
                     VGTMLGAGTMTVIATVGILFAVIFKIVTTLWESRYGSDSNRHFQRFENPVDAHMIFGA
                     RGLGRRDRPEGYRGLPGAVAGLVPAAMTVGVAVAALTVLPTTALAAHQHQHQHQHSGY
                     SHETSKWWSGGMGHVPSEFDKPRYPPGGRGFKRCTSTTPDEPNASFYDAEEALTTYQD
                     SGSETFLTFDCPDGDCVATCRFKTRGQVLDVIIGWASQSGYELQDLHREWNDQRCNIR
                     RVCEIEHYINPYGQRDKRIMCGNSGTCVWNFGKWANDLAGMYRCAVYFTAMFSDLHNG
                     NVSIGQVLVDYSNTKEKMLTAAHAEAVVHGCSESTMTPYTESIIDIPLVYYRIGIFNW
                     TFDSPDRTGDNGEPLRILAGAVLFNRDMYDLIHGTEGADRAYVMSPTDTVWRDGGGNL
                     TFRFVVRKAGVYRGLLTIDGVRRYSCVFTVVEDQCARLKADNEAKASGFPSAAAVSLA
                     SLPTARGPALSSTTLEKDDVGTRGESSELYARAIAITLFTLAVIAVVAVGAVVCYWGL
                     PGASGVVEDAYSEACDGDGDTVAELVLEEEQMAVEEQSPKDQQELRD*"
     CDS             complement(20767..21213)
                     /note="148aa"
                     /codon_start=1
                     /product="m19.5 ORF"
                     /translation="MESRCGSSPGLCCLTGTCTTSYTERRVPIERTSCPLRTRCGETG
                     EATSPSDSWLERPAYTEVSSPSTGFAATPASSQWSRTSAPASKRTTRRKRADSPAPRP
                     CRSPLYLPLADRRFPRRPSRRTMLELEASLRSCTLGRSPSPSSPSP*"
     mRNA            21279..28970
                     /product="m21 RNA"
     CDS             complement(22258..22350)
                     /note="30aa"
                     /codon_start=1
                     /product="m20 iORF RNA #3"
                     /translation="MSLGKTERIRDSRALPGSGFSSGPCWAPAR*"
     CDS             22644..23333
                     /note="not expressed"
                     /codon_start=1
                     /product="m21 CDS"
                     /translation="MTGIRYGPRSILLYDLPVAVSLYSTSQIKSRVHRPETVWLTNCS
                     VTPKTRAKNIPSSSSRPATVAILVPFNIPTLKTCARFTAEAFRSTLLSQPPNAVSGGG
                     RRFRLVVRFVAGIEAETPEIAPIANRNHTRAIANGSRRDTEGSGDLKILVTCLSWAPL
                     LFRLSVVSHRSSRSRENPTHRRLVTSDSRAGRPRRSRPNSQQATEKSPDTLPPPTAVD
                     KRAKLRQMVSI*"
     mRNA            complement(23324..26691)
                     /product="m24.5 RNA"
     mRNA            complement(23324..26135)
                     /product="M24 RNA"
     mRNA            complement(23324..25530)
                     /product="M23 RNA"
     mRNA            complement(23324..24769)
                     /product="M23 RNA #1"
     mRNA            23514..28970
                     /product="m22 RNA"
     CDS             23585..23899
                     /note="not expressed"
                     /codon_start=1
                     /product="m22 CDS"
                     /translation="MRAGGQAGGLVNRKAGGEAGRRVDGRLASGRRRSPFTIHTVPRP
                     YRGQTPARQAVAVRPVRPIRSPPFDGAHQSVDCLSHAVPPGFLLPGWFATMRHPIGRP
                     GV*"
     mRNA            23706..28970
                     /product="m22.5 RNA"
     CDS             complement(23777..24952)
                     /codon_start=1
                     /product="M23 CDS"
                     /translation="MAPPEALESIFSDFATVEAAVAANIGRRVRLHHPKGLSLCIGMR
                     WREIPAPANGGPPNECARLAALLCCHENIKFIGSVVASDSNLEGRQNTRSRLLNWRFR
                     NTGGGGGGDDTRGPRDPDEGLVSAAVVAAAAILGPALRAGGGAIYAPMSELPHYRQPP
                     EVYVGSSGKIYIYLLLTRSEAFAHVADSMREIVKDGIKNIYLPVRRPIICRGAASREL
                     TECRTNNDILSWRERNLANRVFLGDKSELSACDEFFVGYDVVALDGWAAEADVGAMDV
                     LGIIIEPLMLPPLTILTDDLCRVYVVQGVSSLCLIAEDYFEFVERGISRYHKNRYFII
                     DPLEAMLTKKTECPNNFLHSRATNGVPHGSEPTWEKKTGRNSMRKAVNRLMRSIKRR*
                     "
     CDS             complement(23777..24505)
                     /note="includes 149aa N-terminal truncation initiating at
                     AUG"
                     /codon_start=1
                     /product="M23 CDS #1 RNA #1"
                     /translation="MSELPHYRQPPEVYVGSSGKIYIYLLLTRSEAFAHVADSMREIV
                     KDGIKNIYLPVRRPIICRGAASRELTECRTNNDILSWRERNLANRVFLGDKSELSACD
                     EFFVGYDVVALDGWAAEADVGAMDVLGIIIEPLMLPPLTILTDDLCRVYVVQGVSSLC
                     LIAEDYFEFVERGISRYHKNRYFIIDPLEAMLTKKTECPNNFLHSRATNGVPHGSEPT
                     WEKKTGRNSMRKAVNRLMRSIKRR*"
     CDS             23934..23975
                     /note="13aa"
                     /codon_start=1
                     /product="m22.5 uORF 1"
                     /translation="MASSGSMMKYLFL*"
     CDS             24021..24047
                     /note="8aa"
                     /codon_start=1
                     /product="m22.5 uORF 2"
                     /translation="MRQSDETP*"
     CDS             24081..24353
                     /note="90aa"
                     /codon_start=1
                     /product="m22.5 sORF"
                     /translation="MVSGGSMSGSMMMPRTSMAPTSASAAHPSRATTSYPTKNSSQAL
                     SSDLSPKKTRLARFRSRQDRMSLLVRHSVSSRLAAPRQMMGRRTGR*"
     mRNA            24325..28970
                     /product="m23.1 RNA *1"
     CDS             24363..24437
                     /note="24aa"
                     /codon_start=1
                     /product="m23.1 uORF 1 RNA *1"
                     /translation="MPSLTISRMLSATWAKASLRVRSR*"
     CDS             24516..24746
                     /note="76aa"
                     /codon_start=1
                     /product="m23.1 uORF 2 RNA *1"
                     /translation="MAPPPALSAGPKMAAAATTAAETSPSSGSRGPRVSSPPPPPPVL
                     RKRQLRRRDLVFWRPSRLESEATTLPMNLMFS*"
     mRNA            24549..28970
                     /product="m23.1 RNA"
     CDS             24825..25160
                     /codon_start=1
                     /product="m23.1 CDS"
                     /translation="MPMQSESPFGWWRRTRRPMLAATAASTVAKSLKMLSRASGGAIS
                     SDRQRFSSSRRWVGRGWASLGLLCVGVRGRGKGPCPDPPTCVPRSRLTIDRSTEKGGK
                     VGHGKTRTR*"
     CDS             complement(25147..26118)
                     /codon_start=1
                     /product="M24 CDS"
                     /translation="MDSTGKIGSRFDAACEPLVDDAEATVSDVLYELAHAAGRGSLEL
                     REKLFLFAGGNLRMAWPAGAVITFVPDIQGWEPQSGRRNRVLRYFCCDVFVYPIGYAS
                     GLKVADDTLVLVDVFGRFYCYRGPPDDAIYYLAASPEQFSVIGFRYFYPIHCTAGPIE
                     IGLLLSRLWMMIRRGADADAVCRFVVRAHGETVVVARRLVGRREVLRVCSLGCSRWRK
                     RDSSGRLHGYAPCPPPLGEYSTVPLGRVKKGLPQDPGIAVFVGLPSGRVYARQAGDSS
                     YYLIADSIPGFVGIGATRYFENRRFGLISERDSGRNCERPPPRLSEF*"
     CDS             25208..25288
                     /note="26aa"
                     /codon_start=1
                     /product="m23.1 dORF"
                     /translation="MRPKRRFSKYLVAPMPTKPGIESAMR*"
     CDS             complement(25278..25442)
                     /note="54aa"
                     /codon_start=1
                     /product="M23 uORF"
                     /translation="MDMRPVRPHWENIAPFRLVESKRDCRRTLGSLCSWACPPVGCTP
                     DRPGTALTIS*"
     mRNA            25603..28970
                     /product="M25 RNA *1"
     CDS             25643..25663
                     /note="6aa"
                     /codon_start=1
                     /product="M25 uORF 1 RNA *1"
                     /translation="MGPAVQ*"
     CDS             25688..25723
                     /note="11aa"
                     /codon_start=1
                     /product="M25 uORF 2 RNA *1"
                     /translation="MTENCSGEAAR*"
     CDS             25727..25753
                     /note="8aa"
                     /codon_start=1
                     /product="M25 uORF 3 RNA *1"
                     /translation="MASSGGPR*"
     CDS             25826..26017
                     /note="63aa"
                     /codon_start=1
                     /product="M25 uoORF RNA *1"
                     /translation="MGYTKTSQQKYLSTRLRRPDCGSQPWISGTKVITAPAGQAMRRF
                     PPAKRKSFSLSSRDPRPAA*"
     CDS             complement(25992..26540)
                     /codon_start=1
                     /product="m24.5 ORF"
                     /translation="MSSSSLSSSSPFSSSDGMLNGLYVLSEAAAAVAELEAGAWGTPR
                     IPAAVASADDDDDVVSGGSMIITSSSSSSDESSVTNIRRSLEDRRFIVRVSGGSRTGV
                     RGRKGRAGTGNRTAGTQTPALVILYSCTSPSLGRVRMRRWIRRGKSARGSTPRASRWW
                     TTPRPRSATCCTNWLMPPAGDP*"
     mRNA            26193..28970
                     /product="M25 RNA"
     CDS             26269..28812
                     /note="corrected"
                     /codon_start=1
                     /product="M25 CDS"
                     /translation="MNRRSSKDRRMFVTDDSSDDDDDDVMIMDPPETTSSSSSALATA
                     AGIRGVPHAPASNSATAAAASESTYKPLSIPSEELNGEEEERDEEDMSRDGPRRHSQD
                     DDFTYADPADVRLRAMMGNRYGGQSRSAATAGAASRNDSGSVSPVTLFDEDGYAIIPD
                     PPTSRDDSRHVVVDDDDDGDYDSHYGVMTVAPSPPKLPRKSRPSTKKSAEEKQSSTAG
                     RSRGRSTARRTPKKAQETAPAAAAGSGARQKQRQQQQQQPPRRQSYHPPPDYPPPPPP
                     VQATVSRPLPRTPNANDDDDDDDNDEPGPSNTRRGKTPCRRVDHTENNHLYETPISAT
                     AMVIDIEDDEDEETGGAADDASIVVEDDDEEEENDCEEICDGEEEPAAAAAAAAASSS
                     TPHRTQPLPVPPSSPRITRELGFLPGVVSGQDARFIAACLHHSHAPQVDIINTCYPMP
                     PYTLDALSEPVLTKKALRCAGVLRPVIKLAILVNYYCVGIGRLARARALSKDLMTPPR
                     IETLRRRLEGLLPQQTSPSPPMCLRVLGRLNITAAQHKASCDTIDQLMKPMQERERRR
                     QKTQCAQLFRSKNLLFSPPRFTREGAKTLYMRNIKILNSDEEDTTLNLVMTLNPHPTR
                     EDVLNDAIFCLSLGNFVYNFSRALEELRGMIRCQFEDLTETLYAAYYQCPIMRDDYRV
                     LCSEVANEITSPREDGQGLSALCRRSLAFARRCYNEGVFFSPSYVKYLIKCAAMEEAG
                     FEGYSLESAARSLANPDIFRPLPDESSARRMLRRTIHFVRVDGTPSSSRQIPTTHIPT
                     HANYELFLQASRMIVPQQQQSRRSSTPPPSSSPPPPAAGGPKYSKRTFL*"
     mRNA            26505..28970
                     /product="M25 RNA #1"
     CDS             26539..28812
                     /note="includes 91aa N-terminal truncation initiating at
                     AUG"
                     /codon_start=1
                     /product="M25 ORF #1 RNA #1"
                     /translation="MSRDGPRRHSQDDDFTYADPADVRLRAMMGNRYGGQSRSAATAG
                     AASRNDSGSVSPVTLFDEDGYAIIPDPPTSRDDSRHVVVDDDDDGDYDSHYGVMTVAP
                     SPPKLPRKSRPSTKKSAEEKQSSTAGRSRGRSTARRTPKKAQETAPAAAAGSGARQKQ
                     RQQQQQQPPRRQSYHPPPDYPPPPPPVQATVSRPLPRTPNANDDDDDDDNDEPGPSNT
                     RRGKTPCRRVDHTENNHLYETPISATAMVIDIEDDEDEETGGAADDASIVVEDDDEEE
                     ENDCEEICDGEEEPAAAAAAAAASSSTPHRTQPLPVPPSSPRITRELGFLPGVVSGQD
                     ARFIAACLHHSHAPQVDIINTCYPMPPYTLDALSEPVLTKKALRCAGVLRPVIKLAIL
                     VNYYCVGIGRLARARALSKDLMTPPRIETLRRRLEGLLPQQTSPSPPMCLRVLGRLNI
                     TAAQHKASCDTIDQLMKPMQERERRRQKTQCAQLFRSKNLLFSPPRFTREGAKTLYMR
                     NIKILNSDEEDTTLNLVMTLNPHPTREDVLNDAIFCLSLGNFVYNFSRALEELRGMIR
                     CQFEDLTETLYAAYYQCPIMRDDYRVLCSEVANEITSPREDGQGLSALCRRSLAFARR
                     CYNEGVFFSPSYVKYLIKCAAMEEAGFEGYSLESAARSLANPDIFRPLPDESSARRML
                     RRTIHFVRVDGTPSSSRQIPTTHIPTHANYELFLQASRMIVPQQQQSRRSSTPPPSSS
                     PPPPAAGGPKYSKRTFL*"
     CDS             complement(26542..26571)
                     /note="9aa initiating at CUG"
                     /codon_start=1
                     /transl_except="(pos:26542..26540,aa:Leu)"
                     /product="m24.5 uORF"
                     /translation="MAVPAGSVA*"
     mRNA            27965..28970
                     /product="M25 RNA #2"
                     /note="orphan"
     mRNA            complement(28980..34327)
                     /product="M27 RNA"
     mRNA            complement(28980..32100)
                     /product="M26 RNA"
     mRNA            complement(28980..31347)
                     /product="m25.2 RNA"
     mRNA            complement(28980..30739)
                     /product="m25.1 RNA"
     mRNA            complement(28980..30312)
                     /product="m25.1 RNA #1"
     CDS             complement(28997..30601)
                     /codon_start=1
                     /product="m25.1 CDS"
                     /translation="MYPTVARRLRLRFRNAPGIIQRRRLILKQRAKPLHRRFTTVYIW
                     TFWHGGRLKLYQTAYGRFHWGRSRGLCHSSRRVKAAQTRRISGYVLQDRHQEVFSQLS
                     RGTEQMWGRQVLFESGLRRYDGFGDVGNSRYIPRLGPVAPPPALPRPPGLQLSLPLAS
                     LPPPPSTITLPLSSFVPVTTAPVTVAQPLAIPLPPPPPPAPVPEKSPPQRIIEPEDFA
                     RAVNNPDLCREFVKIRKGWRMPLTWPKNYTLWLETEAELRMPVGEISRLSQEYLCCPE
                     DLIVLGGVRRSTGDDKNEDLGVLFAGEEGRVYIYAPDVDDAIYLVGDSPEGFIKRGLR
                     RFYPIYREIETDGCSAGVTEYLERLTKSTALSIAKFSATYPGTVFSLPWPTGAYIKTI
                     PPRRRKFVTGRGSDTMVYFAAVIGRYLDPVFREVLLAVNEKGAIFSYNPWDDEITKIC
                     EGVMQLFTLGLRGIKKNYRFRARLPVALGDRPPKCPHVSPVFFTGQDLCGENSTLRCL
                     GRSFNLLAKGGSENDDNNADINKVRH*"
     CDS             complement(28997..30280)
                     /note="early"
                     /codon_start=1
                     /product="m25.1 CDS #1"
                     /translation="MWGRQVLFESGLRRYDGFGDVGNSRYIPRLGPVAPPPALPRPPG
                     LQLSLPLASLPPPPSTITLPLSSFVPVTTAPVTVAQPLAIPLPPPPPPAPVPEKSPPQ
                     RIIEPEDFARAVNNPDLCREFVKIRKGWRMPLTWPKNYTLWLETEAELRMPVGEISRL
                     SQEYLCCPEDLIVLGGVRRSTGDDKNEDLGVLFAGEEGRVYIYAPDVDDAIYLVGDSP
                     EGFIKRGLRRFYPIYREIETDGCSAGVTEYLERLTKSTALSIAKFSATYPGTVFSLPW
                     PTGAYIKTIPPRRRKFVTGRGSDTMVYFAAVIGRYLDPVFREVLLAVNEKGAIFSYNP
                     WDDEITKICEGVMQLFTLGLRGIKKNYRFRARLPVALGDRPPKCPHVSPVFFTGQDLC
                     GENSTLRCLGRSFNLLAKGGSENDDNNADINKVRH*"
     CDS             complement(30097..30222)
                     /note="41aa; orphan"
                     /codon_start=1
                     /product="m25.1 iORF RNA #1"
                     /translation="MLVTAATSRGWVRSLRHPPSPGRRGCSSRYRWPRFHRRHQR*"
     CDS             complement(30244..31656)
                     /note="orphan"
                     /codon_start=1
                     /product="m25.2 CDS *1"
                     /translation="MPASSCTSRTTSRSSSRTASLEGTSRYSATCVRASYRRSSRSAS
                     VTSRGLPGYRRPSASGCPSSSEAYSAPGSRPRGSAGRSDSVPRIFRTGCLRRPWLCPT
                     CERRRRRRPPLRPWRPQRRSDTVARKRTRSRTRTRIRNGAKGDQTMLAPAAAVSMPES
                     ETETVTVVPARSTLAAKAAAMRKAYAVNRLLALGRAAAEGKLEQWLSARRGERIPLVF
                     PEKCAKYLILCAPGDVDGHECDPDALRALEPAVDRLVVVGFVEGREDAHRDGDDRCIV
                     LVNPSSAVFIYDPAPYGGLYRLANTMIGFVRRGLRRFDSIYRDPCCVEDAIRVKDGHA
                     SLPRNADEALAAAERGLVCTLQWPEDYDFVFGTPPESSNAVASSLNKEQSPCIDALRL
                     STFGHFGTAAGLNSTRPRTAVFIGADHAVYAIHHAVSKLLRLAESLDMFYKIGIRRFF
                     HNYRVVPSRCGDDRFFLKAV*"
     CDS             complement(30244..31215)
                     /codon_start=1
                     /product="m25.2 CDS"
                     /translation="MLAPAAAVSMPESETETVTVVPARSTLAAKAAAMRKAYAVNRLL
                     ALGRAAAEGKLEQWLSARRGERIPLVFPEKCAKYLILCAPGDVDGHECDPDALRALEP
                     AVDRLVVVGFVEGREDAHRDGDDRCIVLVNPSSAVFIYDPAPYGGLYRLANTMIGFVR
                     RGLRRFDSIYRDPCCVEDAIRVKDGHASLPRNADEALAAAERGLVCTLQWPEDYDFVF
                     GTPPESSNAVASSLNKEQSPCIDALRLSTFGHFGTAAGLNSTRPRTAVFIGADHAVYA
                     IHHAVSKLLRLAESLDMFYKIGIRRFFHNYRVVPSRCGDDRFFLKAV*"
     CDS             30710..30784
                     /note="24aa; orphan"
                     /codon_start=1
                     /product="m25.5 uORF"
                     /translation="MLSNLRRPRLTKPIIVLASLYSPP*"
     CDS             30833..31501
                     /note="orphan"
                     /codon_start=1
                     /product="m25.5 ORF"
                     /translation="MHLSSPSRCASSRPSTKPTTTSLSTAGSSARRASGSHSCPSTSP
                     GAQRMRYLAHFSGKTSGMRSPRRALSHCSSLPSAAALPSARSLLTAYAFLMAAALAAR
                     VERAGTTVTVSVSDSGIDTAAAGASMVWSPFAPFLILVLVLLLVLFLATVSDRLCGRH
                     GRRGGRRRRRRSHVGQSQGRLKHPVRKIRGTESDRPADPLGRDPGAEYASELDGQPLA
                     EGRR*"
     CDS             complement(31346..31924)
                     /codon_start=1
                     /product="M26 CDS"
                     /translation="MGGECLRGCVQRLRGIEVALPFPTGYIFYIGGEEDTILTSCDLH
                     FWRMHPLMCGELTVIGTLGHRRTFAWDRRVVGVNAVGQVFTYEINDACFIMYVSDNLT
                     QLISDGVSRRYIQVQRDLREGVLPQIVEICQCNEPRSPWLPPSFSQWLPVELGGVLCA
                     RVPAERIRRPIRLRPADFPDGVFKAALALSHM*"
     CDS             complement(31906..32064)
                     /note="52aa"
                     /codon_start=1
                     /product="M26 uoORF"
                     /translation="MASEAVAVAGGSKGMELRTQLRLDLIEADSPTARPRTRSASWSS
                     PPPWVANA*"
     CDS             complement(32246..34294)
                     /codon_start=1
                     /product="M27 CDS"
                     /translation="MADRGPCAEGSGGTVRRRSSPSESSEVDDTQFVFELVVDETADS
                     FCRRFIADHLVQLRNYEQASRFGFVMDAWSRESGKATEIRSFIRLNKPFNHIELKYSY
                     LKNARLATANGGYGIRGLTLAWDSAIWGLLREIEFVPFANPFSFPSCDGIAKILFDLE
                     WRPEASDSCKALGRATVAIQYAISLLYGYDRSASMSRYLRRLVNELIDLHDRMRNMSL
                     MSSLRIPGHDLEIVQRLLPERICQQLGIPFSFESCLLDSYYEYVEMTMEVIYDQLCYC
                     RECRMRRGERLERLRAQKIGTKYRRRNPDGIRLFEENYVRVAAYPNIGVLRLPKIRHL
                     SDEHQTLVCGHLARDLMYDVHFGSSSPLARVNGIPLPFTAVDCMDIDLGYALYMANNV
                     YFMLFLIRCVRDVVRSEQREYVDLVTGLVREASVMLRRDVDARIRAGADRPVFVASDP
                     RQDGISDEERDLSIANALDRLTFSDERPDGYEDDDNEALERMFLEQRYERMGGFSRDA
                     AKFMDLLDAFRVPKALRENRAREELLLHTFFIKRMYDERPLAGFYGDRLIPYYMFVGG
                     YRRRDGAVIRMGAVTLSDTEIVKGHWRADDLVGMRLRYYDTFEYVDMLRNISVNKQTL
                     MMELDRLYVPKRELVELVISDKDSSGSDEETEDADSGHSEPSDDGGESDGSEFVVERV
                     *"
     CDS             32367..32483
                     /note="38aa; orphan"
                     /codon_start=1
                     /product="m26.5 sORF 1"
                     /translation="MTSSTSSRLGTYNLSSSIMSVCLLTLMFLSMSTYSKVS*"
     CDS             33489..33521
                     /note="10aa; orphan"
                     /codon_start=1
                     /product="m26.6 sORF 1"
                     /translation="MTSMVISTYS*"
     CDS             33576..33704
                     /note="42aa; orphan"
                     /codon_start=1
                     /product="m26.6 sORF 2"
                     /translation="MRSGRRRCTISRSCPGMRRLDMRLMLRILSCRSMSSLTSRRR*"
     mRNA            complement(34336..37028)
                     /product="m29.1 RNA *1"
     mRNA            complement(34336..36751)
                     /product="m29.1 RNA"
     mRNA            complement(34336..35813)
                     /product="m28 RNA"
     CDS             complement(34485..35777)
                     /codon_start=1
                     /product="m28 CDS"
                     /translation="MSLEAVGMRIISDDDLDEVFLRDDEQGDPVADDIPAAAAAVDPA
                     PTPPTPPIPPVAAFSEMVIQPTVPVPTSVASKTPVVPVNVVTGTAQRVDLDSGSRGTS
                     VDNFHARGELLRCARACNGSSFDEVKAFVKRNTGRRFGLDHMADITLRIGDADNICPT
                     FDVEKLLGYRCSERSSEMTVVGRIVFGARSHGDLIAVYTGGDRCYVHSQDTDLLYIVS
                     ERGLVDLLSREGHRHIYEMFDAPPTTGDDVEVPSCLLPLTELRDLESIECFVRDRTGL
                     STFRQASNLRFMGEFFGYFMVGDEESLRLGQVVPGRVFFYLRRAGYRVIGRSEMQFIV
                     LCNEKLEVFVLLGGARVLKVANTIAGFLRDRLRINLQPYRRVFARNGVAERTVCVGQV
                     VNFYCEIDYVVPGGADFAKWLALRAPSGIAETCVPTLG*"
     mRNA            34947..39189
                     /product="m29 RNA *1"
     CDS             35077..35136
                     /note="19aa"
                     /codon_start=1
                     /product="m29 uORF RNA *1"
                     /translation="MCRCPSLDRRSTRPRSETI*"
     mRNA            35101..39189
                     /product="m29 RNA"
     CDS             35308..36474
                     /codon_start=1
                     /product="m29 CDS"
                     /translation="MLSASPIRNVISAMWSSPKRRPVFLLTKAFTSSKELPLHALAQR
                     NSSPLAWKLSTLVPRLPESKSTRCAVPVTTFTGTTGVLEATEVGTGTVGWITISEKAA
                     TGGIGGVGGVGAGSTAAAAAGMSSATGSPCSSSRRNTSSRSSSLMIRIPTASRLISTD
                     FYLGSAEKTKEIEMHTEKKLLPEWLYAIARNRNAHYSYDRTTNLLYDLSWQMAKPPAW
                     RPFGALSRPQVVGLAPLLLPHLLDGGVSPARFSDRDRRWLSLLADRDTPHEQRSGVSG
                     NNRGGNGAAAGGGCGGCVGGCGGSRRGRSDGSRNGGGYSRTVVALSFALGLPLGAALF
                     AGAREHFIHKEVHPLDIFEGCDEVIHVRATTGECVAIVALAAAATFAFILFTRR*"
     CDS             complement(35774..35959)
                     /note="61aa; orphan"
                     /codon_start=1
                     /product="m28 uoORF"
                     /translation="MREVSPFASSDRRGGSSCDRMSSGRFYFGQWHKAIRVKAFFPCA
                     FLSLLSFLPIPDKNQSI*"
     CDS             complement(36028..36660)
                     /codon_start=1
                     /product="m29.1 CDS"
                     /translation="METKEELWGKAFDLMVNFAGAGRMPVSDMKVVSRLATMLTKEEE
                     ARFDKEVADEVHARYHSILASSEEDESESGGGSESDDSDALACRGSDMNDFVATFEDI
                     ERMNLLMNKMLACSSEKRRSERKAKRKRKGDHGAAVTATIPAAVASSAATPAASTNTT
                     TTTAAGSGPVAATVVSTNAAPLFVRSVPIGEKRQPPPVPIRKSSRRNTTI*"
     mRNA            36211..39189
                     /product="m29.5 RNA"
                     /note="orphan"
     mRNA            36736..39189
                     /product="m30 RNA"
     CDS             36792..36860
                     /note="22aa initiating at GUG"
                     /codon_start=1
                     /transl_except="(pos:36792..36794,aa:Val)"
                     /product="m30 uORF"
                     /translation="VEDGAGDKPDITTTHLYFRETL*"
     mRNA            36805..39189
                     /product="m30 RNA #1"
     CDS             36884..39070
                     /codon_start=1
                     /product="m30 CDS"
                     /translation="MEAPETERASPPSSRRPDADNISRLSTTSSRERSRSRSVSRDHH
                     RDKSRSVSVPKPYKDRYRPPESRPSSSSSHKNAETPRERRSVSAIKEPAPAPQIRSCS
                     VNIGGSSVSNSAAVTESGCLKRSAPDAAVSMQAKQRKPDTTTTPEKSASFGGLKSPRS
                     APASVIRSSPPQRKNPDATHYRATIEDLRRLQNILDPHHAVDERDTTAFSEAHPAGLC
                     GPLAALRQAVDLSVQQPSIIVGAPSSSVALNAGDFHAQVVMLYGSQATVLDTAAESMR
                     DTCNSMIAYTNSIDASCPDTRVKLDRTERRHVSNYRYRLALSASQYNEVVPSELRARY
                     YKGAIHFATAVIGTMFRTSDELTYTWTTLLVPRVSNIPGGQFLLCSLKGNAAVCQPTV
                     TTGGPHTILLAHDPSNVPPDNRPVRLELSAFFFVPYVAPDFGVRMLTLEDAAIRASGI
                     SFGIMTPVRRTGGVCIGLFSALSWTPRTIMNENGVSTTSYVAWFECTQENSYSLCKYW
                     RPYRKVTYECGDFEAGINVESMYVVDGGRRLIGTLVVGSDTTTNTPSLSPELMPSMIV
                     LRFELCNSRHREPTIVFSTNPTLHLTWPSESPDDPITMYAPYDLCFREGKCAVFMDIR
                     YAKAADNRCFFISGVPGEYRFHTGLTVWRPQSPIRLSLISPTPSLHICRGTPIARLFF
                     MHSTEGNIYQHNERTATRVIKTGDRINLHLGDLRLPYQNFTTSDEL*"
     mRNA            37179..39189
                     /product="M31 RNA"
     CDS             37280..39070
                     /codon_start=1
                     /product="M31 CDS"
                     /translation="MQAKQRKPDTTTTPEKSASFGGLKSPRSAPASVIRSSPPQRKNP
                     DATHYRATIEDLRRLQNILDPHHAVDERDTTAFSEAHPAGLCGPLAALRQAVDLSVQQ
                     PSIIVGAPSSSVALNAGDFHAQVVMLYGSQATVLDTAAESMRDTCNSMIAYTNSIDAS
                     CPDTRVKLDRTERRHVSNYRYRLALSASQYNEVVPSELRARYYKGAIHFATAVIGTMF
                     RTSDELTYTWTTLLVPRVSNIPGGQFLLCSLKGNAAVCQPTVTTGGPHTILLAHDPSN
                     VPPDNRPVRLELSAFFFVPYVAPDFGVRMLTLEDAAIRASGISFGIMTPVRRTGGVCI
                     GLFSALSWTPRTIMNENGVSTTSYVAWFECTQENSYSLCKYWRPYRKVTYECGDFEAG
                     INVESMYVVDGGRRLIGTLVVGSDTTTNTPSLSPELMPSMIVLRFELCNSRHREPTIV
                     FSTNPTLHLTWPSESPDDPITMYAPYDLCFREGKCAVFMDIRYAKAADNRCFFISGVP
                     GEYRFHTGLTVWRPQSPIRLSLISPTPSLHICRGTPIARLFFMHSTEGNIYQHNERTA
                     TRVIKTGDRINLHLGDLRLPYQNFTTSDEL*"
     mRNA            complement(39196..46145)
                     /product="m34.2 RNA"
                     /note="orphan"
     mRNA            complement(39196..45597)
                     /product="m34.2 RNA #1"
                     /note="orphan"
     mRNA            complement(39196..43603)
                     /product="m33.5 RNA"
                     /note="orphan"
     mRNA            complement(39196..42233)
                     /product="m32.6 RNA"
                     /note="orphan"
     mRNA            complement(39196..41415)
                     /product="M32 RNA"
     CDS             complement(39282..41387)
                     /note="corrected"
                     /codon_start=1
                     /product="M32 CDS"
                     /translation="MATLGFVRLSKSSVGKVKKFLNNLYDLKSINLCRHPRVIAECRG
                     TDLSRETQLYNEMVLWLRYHEKLTARRPGHLPLLTRIRQDYDKLFGFVAARPELCGFD
                     GLTEVNVFDDAVYGDDYVPRVDVFLRGLEDLARCLCAQGPDKPARAVIMGFINMRAEE
                     VNRLMDNVRDAAERVLVYEVLDVRDPLNEDPSVLVHNRLVYLCRLAYAISKSWQTLSH
                     MCLDRINSLRRRLILAFHDRPAFARVYARNALERPVDGTTAYNLLRRLEEDFLLFRNA
                     LRWGDPDWGLESELESEGDNSDAGSDLDLEDEEDDDDGGGPGGHDDESGGNRTPDPGM
                     SLHDDTGIANTCLIGGDDEDCGGGSGRCLEFDPDSERCLGVKMVNGRALRWWNPTGIM
                     VDNEAAVWIDEHGRVMDKPPPKELRKASSDDGGNKKNPPPKKNVTPPVSGSNSVGGGV
                     QTPSTASGKRTGKKKEGGGGYLLRSRSTDDDEVRKMKKDGTIDDRADRELKMALQKAR
                     ESTADSDLSTILPRTEPLRKVAFVGDPVAAFGDTVRTTSSSKGFDDGPFTTQGASVLL
                     PPPLGGPGSTLTLPPDLPDLSGVLADEDVQDSRYGKIPKSRTKKHPTFPENYKQRPPP
                     HNKDDEYYWDETGDNMPVGEDGGGVLEDLRKGLEGIDLKTGGGGSLQPPLSQQFAGSP
                     FAGSDGDGGGLVKKSSSSH*"
     CDS             complement(40343..40468)
                     /note="41aa; orphan"
                     /codon_start=1
                     /product="M32 iORF"
                     /translation="MKKTTMTAEDPEDMTTSREGIGRPIRGCPSTTTPASQTRVS*"
     mRNA            40494..45814
                     /product="m32.5 RNA"
     mRNA            40598..45814
                     /product="m32.5 RNA #1"
     CDS             40717..40770
                     /note="17aa"
                     /codon_start=1
                     /product="m32.5 sORF 1"
                     /translation="MRSRHMWESVCQDLLMA*"
     CDS             40921..40971
                     /note="16aa"
                     /codon_start=1
                     /product="m32.5 sORF 2"
                     /translation="MLMKPMITARAGLSGP*"
     CDS             41299..41316
                     /note="5aa"
                     /codon_start=1
                     /product="m32.5 sORF 3"
                     /translation="MDFRS*"
     mRNA            join(41326..41520,41682..45814)
                     /product="M33 RNA"
                     /note="spliced"
     CDS             41380..41400
                     /note="6aa initiating from GUG"
                     /codon_start=1
                     /transl_except="(pos:41380..41382,aa:Val)"
                     /product="M33 uORF"
                     /translation="VAISSA*"
     CDS             join(41488..41520,41682..42782)
                     /note="spliced"
                     /codon_start=1
                     /product="M33 CDS"
                     /translation="MDVLLGRDETMDESDYLHVNNTCAPSLGLSIARDAETAINTVII
                     LIGGPMNFVVLTTQLLSNRIYRSSAPTLYMTNLYFANLLTVTMLPFLILSNRGQISSS
                     PEGCKLVAVTYYASCTAGFSTLALISVNRYRVIHQSTNKNAAGSKKKTYGVLALVWLT
                     SLMCASPAPTYVTVLAHDGDTPDSVHETCIIFFNYDQVKTVLATFKILICIVWGVMPV
                     VMMTWFYLFFYKRLKLTSYRRRSHTLAFVSTLILSFLVLQTPFVGIMIFDSYAVIEWD
                     VTCESINSRDAVAMLARVVPNFHCMLNPVLYAFLGRDFNKRFMQCITGKLFSRRRMLQ
                     ERAGVRSPSTPHRAARQLAKIGTLTRSCSRSELQRSASAPPPQ*"
     CDS             complement(41693..41779)
                     /note="28aa"
                     /codon_start=1
                     /product="m32.6 sORF 3"
                     /translation="MITVLMAVSASLAMLSPSEGAHVLFTCR*"
     CDS             complement(41840..41869)
                     /note="9aa"
                     /codon_start=1
                     /product="m32.6 sORF 2"
                     /translation="MYRVGAELR*"
     CDS             complement(42098..42220)
                     /note="40aa"
                     /codon_start=1
                     /product="m32.6 sORF 1"
                     /translation="MMQVSCTLSGVSPSCAKTVTYVGAGDAHISEVSHTSASTP*"
     mRNA            43047..45814
                     /product="M34 RNA"
     CDS             43085..45649
                     /codon_start=1
                     /product="M34 CDS"
                     /translation="METASASRGVGATDRTFGRSGHPRPGADPRSRRPPAAEDTRTDG
                     GNGRHRHRRRKRSRSDNNNNEGVRGAFIKRPRSFSKSSSSTRDQTTTKTTSSSGPAGT
                     PHAPRPRHSSESTTYRRPDHPFDRHHPPHHRHSSSSSSQPHHPPQHVSSAPPIHHLER
                     RRSDPVRAQRRYSDREQQHQQQQQGGGGNGRKESGGGSRHEPPTQPPPSHHRETTMPS
                     SAPSKIVRYEAAHRYTMAEGFIRSVSGTYKMMNRAEDRKRMLSNQLPSCIKSKSIANS
                     FIFCTSSDGDILESEIASMRRHQKHITDFSKLDRAIHGVSCRIRKHPISPNLSEQQVA
                     MIRAIRIIAISFNRITYVARVKHYCDKDSRFSNYLRDQLTKRCSEGSRLNLGIRRFIS
                     SVNVEKNRDLCMILVGMLCQTPHMWARSIRLLCRLKIFYQNVLIKMFADEKIDLRDVF
                     ELQYHSTGYKIQSQIRQYTSSAFVLNDAVGTVVNMIRQRQSSSSGGAMLPGTVAALPP
                     DPHHHHLHHHSSSSSSHHHHHHPHHHHSPHRFEDDGVVGDEAMVVDQSGFPSFSPPKT
                     PIIREDILDEYIFYPRPGTLSDVSSDTDSPRHHRDTDSDTGRSSVASRSSRTPPFAEA
                     AEETSDLEEEDGEETAKSTPTFDSDPFSPGRGGVVGGEEEEEEEENNKRASSSKSSSR
                     GGSSTCSSGSSSGGEGDSSDSSTGGSRSHTGSPTLSDRGNTPPLPPPPPLRHRPPPPV
                     ASSPSPPPPPLHHLPPPIDSIGSHDMMTMGGEEEGMMMIVDDLDAFHHQAQQFHHPYH
                     HYSPSPHELGYFSPNEINGSPPKNFISVHVGRSTPPGAAAAAAAAQKHSECINILL*"
     CDS             complement(43490..43552)
                     /note="orphan;20aa"
                     /codon_start=1
                     /product="m33.6 sORF 1"
                     /translation="MYRRRRGHVLRRMMWLRRRR*"
     mRNA            45864..47579
                     /product="M35 RNA"
     CDS             45883..46035
                     /note="50aa"
                     /codon_start=1
                     /product="M35 uoORF"
                     /translation="MYRTGRTGRDGRSDGGRPQTRHESDDKREMQFPPQYAVGGKYQF
                     HTGRRV*"
     CDS             45911..47470
                     /codon_start=1
                     /product="M35 CDS"
                     /translation="MAAPTEEDPRRDTSLMINERCNFPHNMLSEENINFIQDAVCNGD
                     LGAVAALNSGLPMAPYMLEALLAVRVKHRLTKVRQTLEPVICYTISVAHLINGTRILR
                     SATAKHATAWGPNDKHRAESGLRRIYRALNLEDNPFDLVEAVGDLDLSQGAYEGYVRH
                     IYSLMKSLGHDVGHLSRSLDYSTMTVFNYLYESPLFTSQEAVTMYSRNLAGITKMSRE
                     PFETLSVVHRSKEPPEILNDMLFLLSVGRMIVLHQESLRALRKNLILTASALCSILYT
                     AYTQVPETKSLFREVAHEAHALLSSRSPDTPNFRPFVACMLQFIKQIIAADVYTCPRY
                     LTNQILAVTARMHGLEGAAMGHDDDLDIEVDPGNPYSAKYRMNNPYNDQNIFKCPRSL
                     VHYVGDALFKKTMTQELLVSCTDQEATYQTYELPSVSELVGEGVAKRAHLTPDQLSHY
                     LSVVSTPVEVVTDDIEDGEQEEDLFADVSVAPASPVRPIRGGGQRMANMRGARPYSTV
                     QRGRRRHESEV*"
     mRNA            join(complement(49038..49315),complement(47525..48911))
                     /product="M36 RNA"
                     /note="spliced"
     CDS             join(complement(49038..49269),complement(47620..48911))
                     /note="spliced"
                     /codon_start=1
                     /product="M36 CDS"
                     /translation="MYEQEEQQPEIVPYQDIGEAYRWLANIGFNPEAIYSYVSERAGT
                     SLPVSWPDGVSVRLVDMTRYTYFLKRYGGLCDEGKYVCCGERMVPFGRLRGRDLDTTR
                     FVMLFGATGGIYCYDGHEDVVFHLGDSLVSFFQDGLRRLDPIFATSLVAPILLVDGVI
                     ASLLEADSVPAFISIVAENQGAVYQMVGNIAGIDAQMMLYRGDYGTVTSCSLGTVINL
                     TSVMCSVVRRFSSTFDIFAVVGYKAATSVFRPRLILIIDPFGAIFGYDNCLNRVTRLA
                     DNFNMFIRIGSRKSLLNFRHDKGFRGIGRLEKVPYCPHVGNVREVPPPPPPPPPQVRE
                     GEVVLQRRVSVGDEDPQYVVRDPDSSFCMSRMTSFGEQIGHNLFLGRKNKFFHADRIN
                     RNQCVEGFVADVFSHYDAANIMRAAYFGFKQITDLLWPEEIEGLLVGHPSCPAMASDP
                     VIKATLEGMRSVMRSVDDDSDDDCDTSLTTIGINDPPCRRCIERRRVKLFKMTRGYR*
                     "
     mRNA            48337..57619
                     /product="m36.5 RNA"
     CDS             48359..48535
                     /note="58aa"
                     /codon_start=1
                     /product="m36.5 sORF"
                     /translation="MAPKGSMMRMSRGRKTEVAALYPTTAKMSKVLENLRTTEHMTEV
                     RLMTVPRLQEVTVP*"
     mRNA            complement(49388..53705)
                     /product="m40 RNA"
     mRNA            complement(49388..53453)
                     /product="m39 RNA"
     mRNA            complement(49388..53182)
                     /product="m39 RNA #1"
     mRNA            complement(49388..52390)
                     /product="m38.5 RNA"
     mRNA            complement(49388..52239)
                     /product="M38 RNA"
     mRNA            complement(49388..50018)
                     /product="M37.5 RNA"
     CDS             complement(49443..50480)
                     /note="not expressed; orphan"
                     /codon_start=1
                     /product="M37 CDS"
                     /translation="MVLTHKSESRADSLVRMTAGGLGIAAVATRATTLCCCLAIAART
                     AVSGPESGVFECSYDVCLVQRKDNRTSVGCIVDCKYGSELVFSGSCQDAFTLVSTWFG
                     KVNRRWSFRDIQLVDIGIAYYFTGYILRPLSSCPGLVSHRADGRTSSFSGKGRCHPDG
                     RGSVELKTTMDGGFRLEVDSSKSSDTNWVSDDGNHTETVQFLMKNISLDVYVFRACPD
                     LLRAVSVGHRSELSPGIMERTAVIRRDACSGGTATGNWSTVWGNWTKYCEMNERFVRD
                     PGFLVAMHGYVAGDPLPKMVGMFFFVFGGLALLILFCFMTIRQRESLFKDMRGQSSLR
                     LRNEDFAAENV*"
     CDS             complement(49443..49973)
                     /codon_start=1
                     /product="M37.5 ORF"
                     /translation="MDGGFRLEVDSSKSSDTNWVSDDGNHTETVQFLMKNISLDVYVF
                     RACPDLLRAVSVGHRSELSPGIMERTAVIRRDACSGGTATGNWSTVWGNWTKYCEMNE
                     RFVRDPGFLVAMHGYVAGDPLPKMVGMFFFVFGGLALLILFCFMTIRQRESLFKDMRG
                     QSSLRLRNEDFAAENV*"
     CDS             complement(49988..50050)
                     /note="20aa; orphan"
                     /codon_start=1
                     /product="M37.5 uORF 2"
                     /translation="MEGLRRSPARADVIRTVAVR*"
     CDS             complement(50084..50206)
                     /note="40aa; orphan"
                     /codon_start=1
                     /product="M37.5 uORF 1"
                     /translation="MPSRWSVPGSARLTGAGRFGISSWLTSASLTTSPVTSSGP*"
     CDS             complement(50464..51957)
                     /codon_start=1
                     /product="M38 CDS"
                     /translation="MAVSTTTIVPNTERMFANAMDRESAIRAAKLVQALETSTYTFVR
                     TLRECTIQKMEITHSSGLVISVCDSSYEHLTIKEPALSWIRRDFCPLSGPLMIIFGVA
                     EEWRFASNRPSRQVIFIIGRDGVVMAYDRGVMFYICPSLQDFWTADIVFEHDNSIFPS
                     PLRRYVKQLNIDLKDLMGFYNKLRLQRVIIESKEKRQKSGTVLPLKCNRLMRILISAA
                     SAIQQGSIPPLFSDRATLHQNVDMGFLEMYWKSRRYVPQQSAQNGVVRRNGTIILEST
                     PRGSQSIQSTPCIDLAAASPPIARRAIEGPPMPMTVTLISSPPMFRVPVNPVPGGGGV
                     PSSPVPVDLSVRGPAPGVHVLFGPVDEEDENDDNAFNSVRFAVSPPRDHTEPPCIDLT
                     LDSSEDQQEQPMDLTVNGSPPVALSYNGCIQVASVPRKRPAPEDSRVLEDGSVGAKIT
                     KTEECFEQKERGDAQLWGPAVMTTSIVLGAEGAPRVCDRASSDGPDT*"
     CDS             complement(51779..52369)
                     /codon_start=1
                     /product="m38.5 ORF"
                     /translation="MESVRRPFFGFVSERPALLFASGALGFVAGWILSNWLTRRRDSQ
                     NCSGSSCDRPAGDVTDDGSAVYVGLRRRRFSWGSRERRFAEETANELIRVLRDIRRDC
                     QQQLQQQQEQQQQEKQQQQQPQPQSRPQSQRQEAGDGGVDNDNRAEHREDVRQRDGSG
                     VRHPGGETGTGFGDEHLYVCEDFEGVYDSEDGDYTF*"
     CDS             complement(52486..53202)
                     /codon_start=1
                     /product="m39 CDS"
                     /translation="MLCTQFLGILFGATHLLVRGEDAVRIFVRGQERVIKTYRYGIDK
                     MPDFPNGSSICCGACDLIGHNTIVRQGLAPEYAVLCVIGGFTAGVFFAFLVDRIVGSP
                     LPVTFAEGGRALLASAFPFLRKKWYSDEALSPTVQVVCTDLDPEMGLPQQSHPPPPPP
                     AAAKVFVGGDLSKKSKARQAVAIADALEMQMMRSAGAHGGAAGGQYPLPRFQLQQSDE
                     DDDYDGVDDGCYENVTVHNF*"
     CDS             complement(52486..53070)
                     /note="includes 44aa N-terminal truncation initiating at
                     AUG"
                     /codon_start=1
                     /product="m39 CDS #1 RNA #1"
                     /translation="MPDFPNGSSICCGACDLIGHNTIVRQGLAPEYAVLCVIGGFTAG
                     VFFAFLVDRIVGSPLPVTFAEGGRALLASAFPFLRKKWYSDEALSPTVQVVCTDLDPE
                     MGLPQQSHPPPPPPAAAKVFVGGDLSKKSKARQAVAIADALEMQMMRSAGAHGGAAGG
                     QYPLPRFQLQQSDEDDDYDGVDDGCYENVTVHNF*"
     CDS             complement(53267..53632)
                     /codon_start=1
                     /product="m40 CDS"
                     /translation="MSGRGGGTGTVGVLSRTILSDEEVTIFPESSAVLNLSGTTTVGR
                     GENDVGTIRDGSGDASLLHLAWWRTESVFYFMIAVVLSVVLLCGAWFAYNIYAVRREF
                     VRHDRAGGARWTRLREESR*"
     mRNA            complement(53678..55326)
                     /product="m42 RNA *2"
     mRNA            complement(53678..55128)
                     /product="m42 RNA *1"
     mRNA            complement(53678..54875)
                     /product="m42 RNA"
     mRNA            complement(53678..54457)
                     /product="m41 RNA *3"
     mRNA            complement(53678..54355)
                     /product="m41 RNA *2"
     mRNA            complement(53678..54267)
                     /product="m41 RNA *1"
     mRNA            complement(53678..54229)
                     /product="m41 RNA"
     CDS             complement(53785..54201)
                     /codon_start=1
                     /product="m41 CDS"
                     /translation="MGDDDRRGDDGGVYGSGSADGEKIAAPANLSSRPPRRPNLRRLG
                     GLFTMPYRELGGSTPSLGDNVSSEGVIFVGDHARLELFPVDANGVAIPARPPRRVGTV
                     AKLCNGVRKKITPDVVYASVLAVICIVILIVVIIDR*"
     CDS             complement(54018..54191)
                     /note="orphan"
                     /codon_start=1
                     /product="m41.1 ORF"
                     /translation="MIVAAMTAAYMALALPTVRRLPLPRTFRRALREDLISVALAASL
                     LCLTVSSGALRRR*"
     CDS             complement(54299..54319)
                     /note="6aa"
                     /codon_start=1
                     /product="m41 uORF RNA *2"
                     /translation="MTMCAD*"
     CDS             complement(54354..54845)
                     /codon_start=1
                     /product="m42 CDS"
                     /translation="MTSSEPEHRLPTYLEAVGENARYETVFLNDTATTRLVVTNLRQQ
                     ADDDPPPSYESLFGNNDERRARDNSSLRAALRGENSISISVSSSTASTTSSSTEVAAR
                     ALAADRARTASERLRRTLSLERMDKEFQWTAITVGVCVSLLVILVLVITAVVTGRGGG
                     GDD*"
     CDS             complement(54497..54778)
                     /note="93 aa"
                     /codon_start=1
                     /product="m42 iORF"
                     /translation="MKLCFSTTLPPRDWWSRICGSRRTTIPHRPTRVSLVTTTSGERE
                     TTAVSAPRYAERTPSPSPYPRQPPPPPRPRRRWLRVRSRQTAREQRARG*"
     CDS             complement(54866..55054)
                     /note="62aa initiating at GUG"
                     /codon_start=1
                     /transl_except="(pos:54866..54864,aa:Val)"
                     /product="m42 uORF RNA *1"
                     /translation="-VVGRNGWLVADPIAFRDRRSMPRRVRQGHNPWYDLLKIVALIV
                     GLALILYMLIEDVVMLLL*"
     CDS             complement(55080..55151)
                     /note="23aa initiating at CUG"
                     /codon_start=1
                     /transl_except="(pos:55080..55078,aa:Leu)"
                     /product="m42 uORF 2 RNA *2"
                     /translation="MSRSTTPIGTGTETLVFARFLPL*"
     CDS             complement(55194..55217)
                     /note="7aa initiating at ACG"
                     /codon_start=1
                     /transl_except="(pos:55194..55192,aa:Thr)"
                     /product="m42 uORF 1 RNA *2"
                     /translation="-AVPFRR*"
     mRNA            complement(55319..57693)
                     /product="M43.5 RNA"
                     /note="orphan"
     mRNA            complement(55319..57173)
                     /product="M43 RNA"
     CDS             complement(55353..57146)
                     /codon_start=1
                     /product="M43 CDS"
                     /translation="MTTTLTGPCPSCRRRAMARELGYTLAVTARWRRNITSVPAPFSM
                     YPERLADARFRPQPRIIRTLDTRSEARGRAVVRFSAPRGRDWSPSDDLTALIDKLTPR
                     ERSFRKKGRGGETAAAAAAAAAAEKSREEEEIYENVEPTVKGAAAAATASTSAAACSL
                     DDGRSSNKDKRKSIISACGVAATLKKSRVRRRSSTRNDIFDNDEHHTTSNKRKSTDRL
                     TFTLDRHSLIGAPPTLPDPVQLSKDFVEKLAARLSQVDSKMILCTDETLYIHELIAAR
                     DIRRLNCLIYRFHLHHVLLTWPPGWVFTVIDATRSPRLQKASAAVVRDGHVCCEQNLI
                     AIGVVHDLGREPSEAEYPVILVNLDGFVYMYDDGGVVPVLHLLTKCGFSDFCRRGLRE
                     RCGIGLDAGSTPIDYTEDPLKSILESRSSIDDLVVSRDRLLGAETAIFHSDSMWTLLT
                     VSNLCDTGYDSFDYECWKHETGQCRLEPVFMVKACVSGVWVNAPILVSDGGTVYYVDP
                     GHGNIKFLAADLFTFLVLGVMRFRNSNCFLPNTFPQRRLEDPRPGQPIRPVFCPLGQR
                     CRRKRRVSIISRFWHWLWGTWGYVTVCCRHQ*"
     mRNA            complement(57261..59524)
                     /product="M44 RNA *1"
     mRNA            complement(57261..59356)
                     /product="M44 RNA"
     mRNA            complement(57261..58408)
                     /product="M44 RNA #1"
     CDS             57759..57881
                     /note="40aa; orphan"
                     /codon_start=1
                     /product="m43.6 sORF"
                     /translation="MRRDVRSFVRFTAGERRGGERSSSPPPSLSVVSRSIPGPE*"
     CDS             complement(57887..59176)
                     /note="includes 18aa N-terminal extension initiating at
                     GUG"
                     /codon_start=1
                     /transl_except="(pos:57887..55885,aa:Val)"
                     /product="M44 CDS *1"
                     /translation="-SFFRRRAAISLTYISAGMEGGRKVREHEPPTLAFRLKSYKTAI
                     QQLRCVVRSLKENTTVSFLPTPALIVQTVKNQFIAKIVFNSSCLYITDKSFSAKTINN
                     SIPLLGNLMYMTSSRDLTKFTVQDTSDLSAKVCMSAPDYNMEFSSACVHNQDIIRETG
                     DSAARVDLDSAVVGELIRWIAPNIRPKRNSKKQSTSSSTVQITLHANPPTVKFSLGCN
                     SELEFTASNRIAFHEVKNLRITVQAKNLHQALCNCVVTKLACTLRVMTDHETMLYVAS
                     KNANFTIENFLSEEPFVRGDVGFDRMPVANSNNYQNSSSSAGDDFAACVDQVIDNCTK
                     KHERVSRKAGGGGGGGGGVVVNDDHQGGGGSGKDNKYDQHKITSFMVSKGAVGGGAGG
                     GGSDRGGYFNDTKEESDSEDSVTFEYTPNTKKQKCAA*"
     CDS             complement(57887..59122)
                     /codon_start=1
                     /product="M44 CDS"
                     /translation="MEGGRKVREHEPPTLAFRLKSYKTAIQQLRCVVRSLKENTTVSF
                     LPTPALIVQTVKNQFIAKIVFNSSCLYITDKSFSAKTINNSIPLLGNLMYMTSSRDLT
                     KFTVQDTSDLSAKVCMSAPDYNMEFSSACVHNQDIIRETGDSAARVDLDSAVVGELIR
                     WIAPNIRPKRNSKKQSTSSSTVQITLHANPPTVKFSLGCNSELEFTASNRIAFHEVKN
                     LRITVQAKNLHQALCNCVVTKLACTLRVMTDHETMLYVASKNANFTIENFLSEEPFVR
                     GDVGFDRMPVANSNNYQNSSSSAGDDFAACVDQVIDNCTKKHERVSRKAGGGGGGGGG
                     VVVNDDHQGGGGSGKDNKYDQHKITSFMVSKGAVGGGAGGGGSDRGGYFNDTKEESDS
                     EDSVTFEYTPNTKKQKCAA*"
     CDS             58944..60110
                     /note="orphan"
                     /codon_start=1
                     /product="m44.4 ORF"
                     /translation="MNWFLTVWTMSAGVGRKLTVVFSFNERTTQRNCWMAVLYDLRRK
                     ARVGGSCSRTFLPPSIPAEMYVSEIAARRRKKDTRQTDRPSERARGDDGESPIGRAAN
                     RAKTNHGMRQKKKSAFISRREQRDPAPRISSKGNEALAIRQSRFYSSDRCHENQSSGR
                     TLSTKTNTHTTHSSPLERQSNRTRFLATSSPSAIIHGRGHTTFIYSDGQSQSVPSSQM
                     TRQFHRRPPEADGDGQRLRMVDERLSVDAHLDDRVGRHGPAGLGARHLVLVVRVVVEG
                     RRAAAAHGDRRGLFRDLPEAAVEHGQLDGPVLAETGEILLVQAMGLDLDGAHALIEHL
                     ILRRGHHERRLLEKDVVAARPEARSGARQVGGFVGRAAGDEGGVPDAVFHHVFT*"
     mRNA            complement(59271..64385)
                     /product="M46 RNA"
     mRNA            complement(59271..64005)
                     /product="M46 RNA #1"
     mRNA            complement(59271..63313)
                     /product="M45 RNA"
                     /note="early"
     mRNA            complement(59271..63196)
                     /product="M45 RNA #1"
                     /note="late"
     mRNA            complement(59271..62857)
                     /product="m45.5 RNA"
     mRNA            59462..63385
                     /product="m44.5 RNA"
     CDS             complement(59517..63041)
                     /note="corrected"
                     /codon_start=1
                     /product="M45 CDS"
                     /translation="MDRQPKVYSDPDNGFFFLDVPMPDDGQGGQQTATTAAGGAFGVG
                     GGHSVPYVRIMNGVSGIQIGNHNAMSIASCWSPSYTDRRRRSYPKTATNAAADRVAAA
                     VSAANAAVNAAAAAAAAGGGGGANLLAAAVTCANQRGCCGGNGGHSLPPTRMPKTNAT
                     AAAAPAVAGASNAKSDNNHANATSGAGSAAATPAATTPAATAVENRRPSPSPSTASTA
                     PCDEGSSPRHHRPSHVSVGTQATPSTPIPIPAPRCSTGQQQQQPQAKKLKPAKADPLL
                     YAATMPPPASVTTAAAAAVAPESESSPAASAPPAAAAMATGGDDEDQSSFSFVSDDVL
                     GEFEDLRIAGLPVRDEMRPPTPTMTVIPVSRPFRAGRDSGRDALFDDAVESVRCYCHG
                     ILGNSRFCALVNEKCSEPAKERMARIRRYAADVTRCGPLALYTAIVSSANRLIQTDPS
                     CDLDLAECYVETASKRNAVPLSAFYRDCDRLRDAVAAFFKTYGMVVDAMAQRITERVG
                     PALGRGLYSTVVMMDRCGNSFQGREETPISVFARVAAALAVECEVDGGVSYKILSSKP
                     VDAAQAFDAFLSALCSFAIIPSPRVLAYAGFGGSNPIFDAVSYRAQFYSAESTINGTL
                     HDICDMVTNGLSVSVSAADLGGDIVASLHILGQQCKALRPYARFKTVLRIYFDIWSVD
                     ALKIFSFILDVGREYEGLMAFAVNTPRIFWDRYLDSSGDKMWLMFARREAAALCGLDL
                     KSFRNVYEKMERDGRSAITVSPWWAVCQLDACVARGNTAVVFPHNVKSMIPENIGRPA
                     VCGPGVSVVSGGFVGCTPIHELCINLENCVLEGAAVESSVDVVLGLGCRFSFKALESL
                     VRDAVVLGNLLIDMTVRTNAYGAGKLLTLYRDLHIGVVGFHAVMNRLGQKFADMESYD
                     LNQRIAEFIYYTAVRASVDLCMAGADPFPKFPKSLYAAGRFYPDLFDDDERGPRRMTK
                     EFLEKLREDVVKHGIRNASFITGCSADEAANLAGTTPGFWPRRDNVFLEQTPLMMTPT
                     KDQMLDECVRSVKIEPHRLHEEDLSCLGENRPVELPVLNSRLRQISKESATVAVRRGR
                     SAPFYDDSDDEDEVACSETGWTVSTDAVIKMCVDRQPFVDHAQSLPVAIGFGGSSVEL
                     ARHLRRGNALGLSVGVYKCSMPPSVNYR*"
     CDS             59595..60110
                     /codon_start=1
                     /product="m44.5 ORF"
                     /translation="MTRQFHRRPPEADGDGQRLRMVDERLSVDAHLDDRVGRHGPAGL
                     GARHLVLVVRVVVEGRRAAAAHGDRRGLFRDLPEAAVEHGQLDGPVLAETGEILLVQA
                     MGLDLDGAHALIEHLILRRGHHERRLLEKDVVAARPEARSGARQVGGFVGRAAGDEGG
                     VPDAVFHHVFT*"
     CDS             60235..60270
                     /note="11aa; orphan"
                     /codon_start=1
                     /product="m44.6 sORF 1"
                     /translation="MHRSTLARTAV*"
     CDS             60313..60387
                     /note="24aa; orphan"
                     /codon_start=1
                     /product="m44.6 sORF 2"
                     /translation="MSANFCPRRFITAWKPTTPMCRSR*"
     CDS             60433..60693
                     /note="86aa; orphan"
                     /codon_start=1
                     /product="m44.6 sORF 3"
                     /translation="MSMSRLPSTTASRTRDSRALKLKRQPRPRTTSTELSTAAPSRTQ
                     FSRLMHSSWMGVQPTKPPETTETPGPHTAGRPMFSGIILLTL*"
     CDS             60769..60804
                     /note="11aa; orphan"
                     /codon_start=1
                     /product="m44.6 sORF 4"
                     /translation="MALRPSRSIFS*"
     mRNA            60836..63385
                     /product="m44.7 RNA"
     CDS             60865..60900
                     /note="11aa"
                     /codon_start=1
                     /product="m44.7 sORF 1"
                     /translation="MSHILSPELSR*"
     CDS             60973..61020
                     /note="15aa"
                     /codon_start=1
                     /product="m44.7 sORF 2"
                     /translation="MKEKILRASTDQMSK*"
     CDS             61081..61203
                     /note="40aa"
                     /codon_start=1
                     /product="m44.7 sORF 3"
                     /translation="MCREATMSPPRSAALTDTERPLVTMSQMSCRVPLIVLSAE*"
     CDS             61432..61497
                     /note="21aa"
                     /codon_start=1
                     /product="m44.7 sORF 4"
                     /translation="MGVSSRPWKLFPQRSIMTTVE*"
     CDS             61534..61569
                     /note="11aa"
                     /codon_start=1
                     /product="m44.7 sORF 5"
                     /translation="MRCAMASTTMP*"
     mRNA            61608..63385
                     /product="m44.8 RNA"
     CDS             61708..61743
                     /note="11aa"
                     /codon_start=1
                     /product="m44.8 sORF 1"
                     /translation="MRRLALETMAV*"
     CDS             61798..61878
                     /note="26aa"
                     /codon_start=1
                     /product="m44.8 sORF 2"
                     /translation="MRSLAGSEHFSLTRAQNRLLPRMPWQ*"
     CDS             61960..62076
                     /note="38aa"
                     /codon_start=1
                     /product="m44.8 sORF 3"
                     /translation="MTVIVGVGGRISSLTGSPAMRRSSNSPRTSSLTNEKDD*"
     CDS             complement(62180..62722)
                     /codon_start=1
                     /product="m45.5 ORF"
                     /translation="MLLSMLLPRLLPPAGAAALTYWLLLSLVQISEVAAEEMGGIPSL
                     PPECRRPTLPPRPLLPSPVLPTPRVTTITLTPPLVLDPRPPPPPPPPPPPPPSKTDDP
                     ARAPLQPRLRPVTRDLLLATIVLVTLVSALRRLRRLLSRFPLPGAAQANNNSNLKPRS
                     LSPLKLIPSCTRRRCRLPRA*"
     CDS             complement(63043..63927)
                     /codon_start=1
                     /product="M46 CDS"
                     /translation="MANVSSFGPMKREVMEFDPEDPYKVSKMRKLERSIAKGYVYGAD
                     HQAITARFFVRESLGEVEQKNLGVLMFRLDTGIEMPSTVLVSLFFLSMVAENVSAATK
                     NTLAAIYGREGEAIRTWLRDGAWRLHRVVHPLGCTNSITPGATCLITCSMRGHSYNML
                     KTEIYPLLVPKEIYLDLDGESTDEIRFVYFVITYDYNSDRQGRPSAFVVVSRITHRHT
                     LINVLRYRFRVSRFHFLNNSISGYGPSTGCLGTLQRLGWFCSRDSRSGIVASRAGQLS
                     VVKLEKFYVDVGPLVEFA*"
     mRNA            63255..73566
                     /product="M47 RNA"
     mRNA            63367..73566
                     /product="M47 RNA #1"
     CDS             63581..63604
                     /note="7aa"
                     /codon_start=1
                     /product="M47 uORF"
                     /translation="MASPSRP*"
     CDS             63926..67048
                     /codon_start=1
                     /product="M47 CDS"
                     /translation="MAAFAKDHHPHVTRALNLEQTLEDLRMKTACDEDLLNILAKIEI
                     SAVQLQTVTASRVRRFLQHVPETGYHFEFIRRHPVFYFLNHGTFGPAQKGLLLPLAAD
                     LVSELRKYTEKSQAAGGGSVGGEDKTSKLSNERVLQTLSEFLEGAARVSDIQQGLLDS
                     DQCLIDEETDRPQGRGRREFTDADLKTVEKLVAATQTLRNCRAVAELLEELHHTLFEF
                     FRLSLTTQQLRRDGDTQLDAVIKIIHCHDNHAATPALETDFQKAIDRASAVLAEICTT
                     DIHQIQQLGSEYTRDASFKISSRSLSAKERSDLRFPILTPSVSVLRHISPANVLFYPG
                     VVFAILRTAARVGEERRQSPGGTPPQRRRRLLTHRLSSFFDAQEKESRKIAENDEKED
                     EEEEEDDDEEEGGEGGSRQIHAFNDFCVTIADILFTQTQESSRSRLVSVKDVIEKTRA
                     FYRLGLTPKSTATYIRMISLHATYRTAAASRSIDEFSEAADHITFLVYNAHLHFLCLS
                     RYSNTFLFYHAKRLILEQQRSLLTGNRSLQDVWANVAFNINRLFALRYDEEEFTQLTL
                     GASPAGREYLYRDAANKWDDIAFTLDQEDLTDPLPLPPQEDPTPEDIARACELVDAQD
                     AHSYNSLLPLSTYPDFDKTLTEKIIIPRIEAIVNAMPAEIRAHDDMRLLKLIHICRLL
                     MPRRLELYRNLVSLYNLLHYVSQTDLGLVKVLYGVIRNVVLHLGDITGDSYSFNSELL
                     EDLAIESFLHALGGDITEALARWAADRRQLAERFAEHCATCYSLTKSVASLYTNTHSV
                     VLTGKNEIVTMVALPEFTDTLRKIAADNAELEERLRFLSNTGALIVERLRSLTEETRS
                     IPTFTDLTFSTRSITKLYARLSETLQTNQATLESLCVERLRFNRAACESFSSLASACR
                     TMDADRIRSRGLRRCVADALTLMESHRAPHSPPKRQELDRESIGVLKKLFDPYRNREE
                     APAPPLRRRNMSGRPRDASVDFRYEAERYVPVKSPNDLREWYVETKEKVQQDLTNPLR
                     LARNVQKATA*"
     CDS             complement(64918..64941)
                     /note="7aa; orphan"
                     /codon_start=1
                     /product="m47.3 uORF"
                     /translation="MANTTPG*"
     mRNA            complement(65179..71591)
                     /product="m47.8 RNA"
     mRNA            complement(65179..68042)
                     /product="m47.7 RNA"
                     /note="orphan"
     mRNA            complement(65179..65447)
                     /product="m47.4 RNA"
                     /note="orphan"
     CDS             complement(65314..65403)
                     /note="29aa"
                     /codon_start=1
                     /product="m47.4 sORF"
                     /translation="MWSAASLNSSMLLDAAAVRYVACREIMRM*"
     CDS             complement(66028..66192)
                     /note="54aa; orphan"
                     /codon_start=1
                     /product="m47.5 sORF 1"
                     /translation="MSPPSACRNDSIARSSSSSELNEYESPVMSPRCRTTLRITPYST
                     FTSPRSVWLT*"
     CDS             complement(66268..66873)
                     /note="orphan"
                     /codon_start=1
                     /product="m47.6 ORF"
                     /translation="MFRRRSGGAGASSRFRYGSKSFFNTPIDSRSSSCLLGGLWGARW
                     LSISVSASATQRRSPRLRILSASIVRQALASDENDSHAARLKRRRSTHSDSSVAWFVC
                     SVSDSRAYSFVIDRVEKVRSVKVGMLRVSSVSERSRSTISAPVLLRKRSRSSSSALSA
                     AIFRSVSVNSGRATIVTISFLPVSTTECVFVYSDATLFVSE*"
     CDS             complement(66268..66495)
                     /note="includes 126aa N-terminal truncation initiating at
                     AUG; orphan"
                     /codon_start=1
                     /product="m47.6 ORF #1"
                     /translation="MLRVSSVSERSRSTISAPVLLRKRSRSSSSALSAAIFRSVSVNS
                     GRATIVTISFLPVSTTECVFVYSDATLFVSE*"
     mRNA            66836..73566
                     /product="M48 RNA"
     CDS             66872..67048
                     /note="59aa"
                     /codon_start=1
                     /product="M48 uoORF"
                     /translation="MSGRPRDASVDFRYEAERYVPVKSPNDLREWYVETKEKVQQDLT
                     NPLRLARNVQKATA*"
     mRNA            67022..73566
                     /product="M48 RNA #1"
     CDS             67045..73494
                     /codon_start=1
                     /product="M48 CDS"
                     /translation="MKIVRASRDQSAPVYGPRAGSQCMSNCFTFLHTCYLMGIDPVLD
                     TTSLDAVLDSGARLDAIADEKVKRQALTDHPYRLGTEIPTVIETPAGITGHALSRPFN
                     GTAETQDLGGYKCLGILDFLTYARGKPLPVYIIVTVGVHTRGVIVARGATYVFDPHTT
                     DLSAEAAVYVCDDFTEAISALSFFGAMIGDFYYDAVLVYFTRCRTTLISPSELLVQIM
                     DQYKDPDIDASVMSGSGGGGGGPSISSSAASASASVSPLPSGAASDGVTNGAGAQTSS
                     KSGKKRRAPDVPPQQKGTAKTLRRSRRPIRLPERLSEVIVEDVQTIEHFRTATQSLPV
                     KPPQEWTMYCGEEPFYRQYFVDVGRQLLAHAIDTYVSLDKTTDESAVQRFESLMGLSD
                     ELDAVIAAARATELSAPPLYKTYLSQRVSASAVTRTDRLLASKILALFEEGSATDFET
                     VSSWLRELLQQLPVENTTTTEAKIAAFVAQHPIPGERAFVCLRNSQVKSLGELLSVKR
                     ETLKVKYMENDATYRKILDAISKLGLASNAAAAIQSADTSHLDSEQLASLAQAAEAYA
                     QSAYESCQAKMTELLSTNHNRILTGSLPDSDIAAVLAAFKAVSENVRALREVELLKSQ
                     VHVQLAQLTEDLLYLQTAEVKLEVTPSAEIKKLRAEYETARKQISDEEMRIKELIENM
                     EDMITDSSSSPPPPEMLDMLRTQIEEVESMTVDEQDARRADKVLGKLSTLDEAEAKAT
                     EFAQSLSTVNIPSLNEIKGVKMLKSVLETNADLRRAYVQAVTGMLENALKQLAEGNLP
                     SDDMMSRITALAEQLPTGRQVRADLLDSTDIVSQMSRRLRYAANQKNSTQSLEDVLNF
                     FSENDDMIRKLLKTSWGKPVATVYRRVQVEYDRKMEELRESEWLKRVKETDIDSPQTL
                     ERLLKTAPNETILAKHAPDMHARLKKRMQSEAEKRTADMKRLYEEMRKKVDTDLKVVS
                     DSFSSQTPSVFSSIDLKSCGTSLVRLTKEDRKAAIATFNANLTKSLNSLLASLVTVET
                     ATIAAILKGADPEATSSTGSGGGGADRQKHTSTLENNISTLLGWQQKVLLPETERDLL
                     TIAHLLTALTHMRKNWRNPAAAFSSTPHTAAYRNFAELANEIESRRTETLARYKSKYA
                     ELNASIHDNTKANDVTIKPEDTFTAAFRDTVKAMAAPFSTELQARLQARENELKDELS
                     DLNVKLKTKLERYLAKRSSQDARWRDLITQHRIRLPEGLDVDTNRLRTDTVVTLNGII
                     RSAATTLPYITAKRGLEWTTEFILAAIEEKKDADPGMFAQLATLLDNSQAIARKIEEK
                     IVYNTKVEAEMLETAPEHTRESLSNLQLMLGQLEAKRVVGGEARYKILSDAILTKQNK
                     LAFAEDLEKLSARYFELARDIRSSKYGLDFDAQLLKTSLLKSEIGQHKKDPPSTGEEV
                     GLPEESTTAAKISISSLLLGIAALEKYIVAHRTLLDNFVSSQPLISQAENIPALVGGP
                     GEDDKPGQEPFDWTRIDLSRLSACDVSTALYRGTDVFGERRVMTARGIQLYLYATHGN
                     FVFEAFSHVRGTKGLLSSSSGGGNGSGASSRQKDQQNATVTRRYRSVTVLASIAATLQ
                     TFWSEISRYDIRELLVESGRDPESAADQRDRRLNTVMNLKLFVYVMTVAWSEATPPVE
                     PGSPEATHALEVSLLDFSTLMAALHPEYVYAITTQPVDATLRGLIARLDRRTVDAAMN
                     TQENPPPYDMRELKAFCLDTKQWTQEDIRPQMWMSDLVKQICTSHPRNRDASTSTKLF
                     LYMLATKVLPRDILRCLWVQFRPAYASSIASLEELVSALCDSFFRIYGTTSETVSARL
                     KTGEKVERQVVLRHKPTMSLLDEFSQQEAVLDYILGSYVFAIPMTVGIHVTNIVNGRY
                     RLIVRHLENLPSDPDFVKVVRSRDLSFDRFGWSYTVQNPVERSWFSLQEDRLRHLLTN
                     PPQQDRTPLVVYDSNTNYAVNAMMPPLKAPPAASRVHLTVKNPFSTMRMIPHEDEGDD
                     AATSETPFTSLPINIDFLRRDPPRLKRASGDSSSSVPAEDRDPDARPQDSVPDQSLSE
                     PLFSQTKVSSIVPKDAVTTLSNESISQTFQIHPFRALSSAIMAAIEILQETRLQLDTF
                     ESDMCEAIRRIKILYLH*"
     CDS             complement(71097..71435)
                     /codon_start=1
                     /product="m47.8 ORF"
                     /translation="MYFSSAAMPNRSEEIEILAAVVLSSGKPTSSPVEGGSFLCCPIS
                     DFRRLVFSSCASKSSPYFELRMSRASSKYRADSFSRSSAKASLFCLVRIASLRILYRA
                     SPPTTLLASS*"
     CDS             complement(71490..71504)
                     /note="4aa"
                     /codon_start=1
                     /product="m47.8 uORF"
                     /translation="MFSA*"
     mRNA            complement(73528..78668)
                     /product="m52.5 RNA"
     mRNA            complement(73528..77248)
                     /product="M51 RNA"
     mRNA            complement(73528..77015)
                     /product="M51 RNA #1"
     mRNA            complement(73528..76515)
                     /product="M50 RNA"
     mRNA            complement(73528..75596)
                     /product="M49 RNA"
     mRNA            complement(73528..74590)
                     /product="m48.2 RNA *1"
     mRNA            complement(73528..74323)
                     /product="m48.2 RNA"
     mRNA            complement(73528..73984)
                     /product="m48.2 RNA #1"
     CDS             73565..73876
                     /note="not expressed; orphan"
                     /codon_start=1
                     /product="m48.1 CDS"
                     /translation="MCVLLYDGGFFSDREHPQKVQLVGEFVLVSSHLHIFRNHGRDDG
                     LCNHRRRQVEYVGAELLPPFLFFLAAAAASSSSAAAAGATAAAATPASRGRATNVGRH
                     E*"
     CDS             complement(73574..73870)
                     /codon_start=1
                     /product="m48.2 CDS"
                     /translation="MSTNVSSAASGGGSSGGSSGASSGGGGGGSGGSSKKEEERRKQF
                     GANVLNLAPAMVAQPVISTMIPKYMKMGGHEDKLAYQLDLLRMLSIAKKATVIQ*"
     CDS             complement(73922..75532)
                     /codon_start=1
                     /product="M49 CDS"
                     /translation="MRPVRRVIRELFGGVCQHRDKYHLQLLLSGTVEDERDGRRVYCV
                     LNMFMNGKRFLCKDVVDELYCRFLERWSSCSALVKSIVREISQKEVMTRHVFVLLAYF
                     YAVRCMERVSRNVSCLYLRSGMSSRLEHVFKRYSRSKVDALVDNASYQGLTDLHQFVF
                     HFPFGIPIPNQASSPCVAFLRAREYEVGCDLPVYHRRLNLRRLGPDPGVSTLVSILRE
                     RCRETPCGNPFYVMAKVFVERYCRRRPRFLIPIGNRTLRYGGRAAVRTSDPGGGGGGS
                     GNSAATATDGTNCPWPLSKLSTFATSVVLRNGLISSLIDLPVWCFCKTKCQRYAEDGV
                     LEAILCDNCGHCLNMGKDKLEGNHTFALNCIFYYRDRQEKSVIYSTHNDTAHCSLCGN
                     QYLSRERIYEVTRADYHHGLRFATVRWRAVIGSNAACGVLGPGTRLDVLVPCSSRTCF
                     GTVVLRESSVEKLLRLVSHSGEFFCQSCQNVYRETCLDRDDLDLADACLGCQIHSRCS
                     CLEIRRRNYNNNNTGAAGPINTIITELN*"
     CDS             74265..74306
                     /note="13aa; orphan"
                     /codon_start=1
                     /product="m48.5 sORF"
                     /translation="MTALQRTVANLSP*"
     CDS             75261..75344
                     /note="27aa; orphan"
                     /codon_start=1
                     /product="m49.5 sORF 1"
                     /translation="MTSFCEISRTMDLTRAEQEDQRSRKRQ*"
     CDS             75393..75410
                     /note="5aa; orphan"
                     /codon_start=1
                     /product="m49.5 sORF 2"
                     /translation="MLRTQ*"
     CDS             complement(75504..76454)
                     /codon_start=1
                     /product="M50 CDS"
                     /translation="MEIDKNVGADLISNTRRILRLDENELRITDTALICKNPNYSLCD
                     AMLTTDIVYPVEYLLSYWECRSGRTACFVFKNTGCRVSLSCYIGFPERLKDLKRVCDF
                     NFLSVNEALVVTLADIERIKPCDKGVLTNCVVRKSNSGMSYNIEVVAFGPDNEAEYQA
                     LLRDIYARRMTSVPTDCGSLICRRARCLAAAPPRRPPPPPPPGQRWGSLRKHGPVLTR
                     RYAGGGGAAKNQPAAASPTSTSTSSPAAPSRDQDQTQRPPPAGDTNVTAAETTYSERT
                     ISFLTRHANAIHCALILAAAIALVLLWLLYWHAARSAGHP*"
     mRNA            75911..79547
                     /product="M52 RNA *3"
     CDS             76102..76200
                     /note="32aa"
                     /codon_start=1
                     /product="M52 uORF RNA *3"
                     /translation="MSANVTTRASLTLRKLKSQTLLRSLRRSGKPI*"
     mRNA            76383..79547
                     /product="M52 RNA *2"
     CDS             76474..76668
                     /note="64aa"
                     /codon_start=1
                     /product="M52 uORF RNA *2"
                     /translation="MSSPPSEWRRPSRPDQSVVSLRSNIPFTSNNLVITAVKSFIFSL
                     RTAACSHLSHPPYTCRRKAA*"
     CDS             complement(76518..77219)
                     /codon_start=1
                     /product="M51 CDS"
                     /translation="MLTIAHRLQRESISSGRHSSRISAVFSSPIRASSESRSQHAASS
                     SSSIVSRPESVDEDEEEDGVWPSVTSGGVLVGCACSNSSLTRNESIVVSEGSQALYIA
                     SAATAMNGDSVRRRGGDAPDDDEAAGAAPVPAEECNLDALFERFFGDGGADAIRFEPM
                     LPRVYELTLPSIDSRLNFINVGRRHAAFLRHVYGGCDRCEHAAVLNEKMKLFTAVITK
                     LLDVNGILERRETTD*"
     CDS             complement(76518..76898)
                     /note="includes 107aa N-terminal truncation initiating at
                     AUG"
                     /codon_start=1
                     /product="M51 CDS #1 RNA #1"
                     /translation="MNGDSVRRRGGDAPDDDEAAGAAPVPAEECNLDALFERFFGDGG
                     ADAIRFEPMLPRVYELTLPSIDSRLNFINVGRRHAAFLRHVYGGCDRCEHAAVLNEKM
                     KLFTAVITKLLDVNGILERRETTD*"
     mRNA            76594..79547
                     /product="M52 RNA *1"
     CDS             76647..76694
                     /note="15aa"
                     /codon_start=1
                     /product="M52 uORF RNA *1"
                     /translation="MPQKSGVTSADVDKI*"
     mRNA            76720..79547
                     /product="M52 RNA"
     CDS             76918..78471
                     /codon_start=1
                     /product="M52 CDS"
                     /translation="MYRAWDPSLTTIDSFLVNELLLHAHPTKTPPEVTEGQTPSSSSS
                     SSTDSGRETMLEEEEAACCDLDSELARIGDENTAEIRELCLPLEIDSRCNLCAIVSIC
                     LRRDPQQKWLLDYCFLCHKCAAAPRTAMATLIVATEFLHLMKLHFRDIAFDNIFKERI
                     VTIFDFHAHFFINRCYTQRDEHPVMVENITLAHMAVTRALLTDDDAVPYTKRRKIQYK
                     LPKKPAPAEPEELRLLDKYRRATEGSFARVLFYIWSGTNVMFNTTLTDLAIKKSKALK
                     ALKTRQSEIEPSVGPVFLSPIPTFRLRNATTTVCLLCELMACSYRDNVFLQQLRERIT
                     NYSRNNLKIIDRTQLTMAEILSHGRNSEFPQQLKNKDVSIYVTSSPETLAAASRPGTE
                     EPFELSALTYLVLRQVGVIGVYKHLFADPLCAANMRSTDPNILFFDVPNEYLNEAKLA
                     ICSTNAYPSRVERDFWLYAHMFKAFQIIKRNFKTKTQLSDFLRDFSQVLESHDFSLVD
                     PSFTVEKYV*"
     CDS             complement(76967..77047)
                     /note="26aa; orphan"
                     /codon_start=1
                     /product="M51 iORF"
                     /translation="MRRRTASGPPSLLEGFWSGARAATAR*"
     CDS             complement(77259..77405)
                     /note="48aa; orphan"
                     /codon_start=1
                     /product="m52.3 sORF 2"
                     /translation="MVTIRSLKMLSKAMSRKCSFIRCRNSVATISVAIAVRGAAAHLW
                     HRKQ*"
     CDS             complement(77442..77498)
                     /note="18aa; orphan"
                     /codon_start=1
                     /product="m52.3 sORF 1"
                     /translation="MCASVMFSTITGCSSRCV*"
     CDS             complement(77667..77915)
                     /note="82 aa;orphan"
                     /codon_start=1
                     /product="m52.4 sORF 2"
                     /translation="MRSRSCCRNTLSRYEHAISSHSRHTVVVALRRRNVGIGDRNTGP
                     TLGSISDCRVLSAFSALLFLIARSVSVVLNITFVPDQM*"
     CDS             complement(77922..77969)
                     /note="15aa;orphan"
                     /codon_start=1
                     /product="m52.4 sORF 1"
                     /translation="MVSCVRSMIFRLLRE*"
     CDS             complement(78135..78329)
                     /note="64aa"
                     /codon_start=1
                     /product="m52.5 sORF"
                     /translation="MCAYSQKSRSTRDGYAFVEQMASFASFKYSLGTSKKRMFGSVDR
                     MLAAHSGSANRCLYTPITPT*"
     mRNA            78276..79547
                     /product="M53 RNA"
     CDS             78328..78471
                     /note="47aa"
                     /codon_start=1
                     /product="M53 uoORF"
                     /translation="MFKAFQIIKRNFKTKTQLSDFLRDFSQVLESHDFSLVDPSFTVE
                     KYV*"
     CDS             78464..79465
                     /codon_start=1
                     /product="M53 CDS"
                     /translation="MFRSPEGEERDAADREEEEGGEARRRSRMMMSPRRVKRARHRPA
                     GSGLRTPLRSPSACRCSSPSPERQWQQRRRAEKRSTTPTDPPPPPKRSAASAAAGAAA
                     PESEYLNVKLSELHDVFQRHPDLEQKYLKIMKLPITGKESIRLPFDFKSHRQHTCLDL
                     SPYGNDQVSRSACTTCKETTRLPTASDSMVAFINQTSNVMKHRKFYFGFRKNMELLKM
                     AANQPQLFQIYYIVQSCVQEIVPLIYYDREMAHMQLIFEKETVHIPSQCIEQILTVAK
                     DAYGVSLDIAHQRITLTARCLRLESSSLRIDVLMLQRKVDELEIPNETNEKFESYSL*
                     "
     mRNA            complement(79484..83168)
                     /product="M54 RNA"
     mRNA            complement(79484..81011)
                     /product="m54.5 RNA"
     CDS             complement(79704..82997)
                     /codon_start=1
                     /product="M54 CDS"
                     /translation="MDTCVETFFNPYLRRKPRRDWRRCEDNNKNFLQVVPRGVLYDGA
                     TGLIKVQSGMEPRMFYAEKEYVLNPDKPWPTLRTRGWCRGPYSDELRFHTYDQVVNLV
                     LADSDEQISPRWKHHVVPAGNVIRMFGATDEGVSVCVNVFGQKAYFYCERMQSEDLKN
                     TVYDIADKVPEPCSPFSVSISPVTKSSFYGYGLGHIPNLYRLSFNNWNMCRKIGKRML
                     EEGRKVYELGVDPLARFLIDRKIPSFGWCLARRYSVRAAGYVSRAQLEIDCDVADILP
                     IEEQSNWPFYRCLSFDIECMSGTGAFPAAENVDDIIIQISCVCFGVGEMVHHAYDVHA
                     DLSTPAVPENHLFTIGPCAPIPDVKIYTFPSEYEMLRGFFIFLSWYSPEFITGYNING
                     FDIKYILTRAEKLYKMDVGQFTKLRRGGRMFVFSPEKGKAGFGTSNTVKVFWSGSIVL
                     DMYPVCTAKASSPNYKLDTMAEIYLKKKKDDLSYKEIPVQFSAGDEGRARVGKYCLQD
                     AVLVRELFEMLAFHFEAAAIARLARIPLRKVIFDGQQIRIYTCLLEECSGRDMILPNM
                     PSLGHEAAAAIEEAAAGGEGDETSEGENSNNSRTVGYQGATVLEPECGFHHVPVCVFD
                     FASLYPSIIMSNNLCYSTLLVEGSPEVPEKDVLRVEIGDQCHRFVRENVHRSLLAELL
                     VRWLTQRKLVREAMKQCTNEMQRMIMDKQQLALKVTCNAFYGFTGVAAGMLPCLPIAA
                     SITKIGRDMLLATAGHIEDRCNRPDFLRTVLGLPPEAIDPEALRVKIIYGDTDSVFAA
                     FYGIDKEALLKAVGALAANVTNALFKEPVRLEFEKMFVSLMMICKKRYIGKVHGSQNL
                     SMKGVDLVRRTACGFVKAVVSDVLHMVFNDETVSEGTMKLSRMTFDDLKKNGIPCEFG
                     PVVSRLCRARDDLHLKKVPVPELTLSSVLSQELSCYKQKNLPHLAVIRRLAARKEELP
                     AVGDRVEYVLTLPDGCKKNVPNYEIAEDPRHVVEAKLSINAEKYYEQVVKAVTNTLMP
                     VFPRDMPKREKFFSLVVPQRIYIPDQFLHLCGNVNELARGGDDSDGGDSEKENMDTER
                     SSSHEAMET*"
     mRNA            79983..106099
                     /product="m53.4 RNA"
                     /note="orphan"
     CDS             complement(80263..80946)
                     /codon_start=1
                     /product="m54.5 ORF"
                     /translation="MANPTQAGPGGDEAVHQRDATDDHGQAAAGPQSNVQRFLRFHGG
                     SGRDAPVSPHRRFYHQDRQGYVARDRRPYRGPVQPPRFSPYRPRTPPRGYRPRSPPGQ
                     DHLRRHRQCVCGFLRHRQGSPFEGRWSPRRERYERPFQRARSPRVREDVRFPYDDMQE
                     EVYRQGPRFPEPQYERRRSRSPHRMRFRQGGGERRPPYGFQRRDRFGGDYEAFPDDFR
                     RPQEERYPM*"
     mRNA            81067..106099
                     /product="m54.6 RNA"
                     /note="orphan"
     mRNA            complement(82895..86064)
                     /product="M55 RNA"
     mRNA            complement(82895..85989)
                     /product="M55 RNA #1"
     mRNA            complement(82895..83962)
                     /product="M55 RNA #2"
                     /note="orphan"
     CDS             complement(83006..85819)
                     /codon_start=1
                     /product="M55 CDS"
                     /translation="MSRRNERGCRSSSWYAMSTALAVTIWCLLACTSEVIAAASTPGT
                     TPKAKTDTSSETASAETETATSGAATGKKEATPTQASKITGTTIVPFVNETENMVSVD
                     IDKYPYRVCMSVSTDLVRFGKSIDCINHTPKTPVQEGIMIVYKQNIVAHTFEVITYHK
                     DAIFQRSYADTTTNYFLGTSVTKMAFPVWELDEVNRNNRCYSAASRILNGEVYVAYHE
                     DSYRNYTMVLVEDDYRSKNSKRYVTTKSRYHKGAWTWRYTESCNMNCVVVVTKARSNT
                     PYEFFVLSSGEVVEISPFYDGENSEPFEEDTRNFWIRKNYTMKTYFGELAAPKKVVPL
                     MAFLEREDMTIGWEIFPKQNVTCDWKKWQTVSRAIRTDTNTSYHFVSKSLTATFVASK
                     HKIDYNTTTEGKNYNTFRCVYDEFVEEVNRVFEDEYNETHVKDGELEMYRTTGGLIVL
                     WQGLKAKSLHNLEKFAALNNVSVGTVSPPVTSATENGTTAASVAARRKRSLDHIDDVV
                     TDITYAQLQFTYDVLKDYINDALRNIMDAWCRDQKRTAEMLKELSKINPSNILSAIYE
                     RPVTAKLAGDVIAMSECVKVDQSSVKVLKDMRIFQDGKVVNCYSRPLVVFQFINSTKL
                     ESGQLGENNEIMLGTFRTENCDTNSRKIFVVGTVGYEYRDYRFRNVTSLEHIQLVDTL
                     IGLDIEPLENTDFKVLELYSKGELRASNVFSLDEIMREYNSQKQHIRTLSAKVNDNTP
                     SYLLGLDTFMQGLGVAGKGIGVAIGAVGGAVSSVVNAVTGFLTNPFGGFTTILLVIGV
                     LAVVYLIFTRQRSAAARPVEYFFPYATQTAVQYAPPGGAHGGLESGPPGAPGLHRRVN
                     AGGSDDSGKAWTSDKKGLERTYTEQDALLILRALKQLDDSQRTEKAQQKATRLPTGIL
                     DRLKGNDTSGYQRLPAEDSDFEY*"
     mRNA            complement(85489..88211)
                     /product="M56A RNA"
     mRNA            complement(85489..88134)
                     /product="M56 RNA"
     CDS             complement(85719..88115)
                     /codon_start=1
                     /product="M56 CDS"
                     /translation="MAMNTLQKLCVVCSKCNECAMDVECLKYCDPNIVSMDSTAFRRN
                     GVMVIHLYRTLYPALVSQNAVQTSVLTLYMEMLLQGLYDTMREIDMALTDFGTHRDRQ
                     RYYRRVLKLDSCNRHESITITFAPELALTIDLATLNDVERLLCKINCVYGAVDASQGV
                     AVCRRLLSLLARLCDICPVAGPEIYRETVTCFQCYEELMAVPNQGRSINRRMQGLLCD
                     HITIKKVLVQLDMDAQTVEQDMGDIAIRAPSVKGIIRAIKSLASFSPASYAYINDAEE
                     ALRGYNLFSEIPDRIYSLSDYTYWSKTSEAIVRHVGITMRQLNVSHSLWKTLRTELSR
                     YHYGEDLEDVFTLGEGRFGGDERIYVGSIFAAPGKVVDMITSMSIKSFENNPLFNRLH
                     ESNEIYAKIKSLIEEIRGVGDGPAAGAAASRAEAASGAGAGGEEGAGAAAGRGNTGGD
                     EGAGTTTAMSSALECGDPLLRVHDVNKEVNVRKRAYLKKVSEMGYNKVMACIRNQEHL
                     VTKLVNVNLVGTVCLEAVSKIMNGFLSRQRSITEAETYPDVAESLGYDEHLYVINNLV
                     HKRLPSELLPQLGQQIYRFINGPMFTHYLDRHPLPYNVNMAYACDNAGILPHVKEDLV
                     RCADGTVVPSDWMTVGYMGFFRFADIRELNDLQKMVWAHIRELVLSVALYNETFGKQL
                     ALWRVEDGDEIGDGIILTYNPESPLILRRGDRSYRSRDLYLLLYKHLSVDSETLADAG
                     SRASVADLCQVERPGPIAEQRSSTQNVKKKRKRMSLLELVRDVDGAGGDDLVPPCLYK
                     *"
     CDS             complement(85719..85826)
                     /note="35aa initiating from ACG"
                     /codon_start=1
                     /transl_except="(pos:85719..85717,aa:Thr)"
                     /product="M55 uoORF"
                     /translation="-QNVKKKRKRMSLLELVRDVDGAGGDDLVPPCLYK*"
     CDS             complement(85840..85872)
                     /note="10aa"
                     /codon_start=1
                     /product="M55 uORF 2"
                     /translation="MSGRETRADR*"
     CDS             complement(86024..86044)
                     /note="6aa"
                     /codon_start=1
                     /product="M55 uORF 1"
                     /translation="MRSATG*"
     CDS             complement(86491..88170)
                     /note="559aa"
                     /codon_start=1
                     /product="M56A ORF"
                     /translation="MYKRRGRGVDLLARNVGKDGNEYVTKTVRRVFQMQRVRDGCGMS
                     EVLRSEYCVDGFDGLQEERGHGDTFVSDPLSGAGLAERGADLGADPLHGDAAAGLVRY
                     DEGDRHGFDGLWDASGPAAILPAGAETRFVQSTRVDHDNFCARAGADDRPGDAERRGA
                     SPVQNQLCVWGGGREPGGGGLSTALVPAGEVVRYLPGGGSGDLSGDGHLFSVLRGADG
                     GAEPRPLDQPADAGPALRPYHYQKGLGAAGYGCPDGGAGYGGYCDQGALCERYHPGDK
                     ESRVVLTGVVCVHQRRGGGVEGVQLVQRDPGSDLLTVGLHILVENVGGDRPPRGDYDE
                     AAQRLPQPLENLADGIESLSLRGRPRGRFHSGRGALRGRRANLRGVHLRGAGKGRRHD
                     HFDEHKILREQSPFQSLAREQRDLCQDQVADRGNPGGGRWTRGGGGSFKGRGGVGGRG
                     RRGRGGGGGGRAREHWGGRGRGNNNGNEFRVGVWRSAAEGARCEQGGECPKKGILKKG
                     FRNGLQQGYGLYSKPGASGYETGECQPGGNGVFGGGFQNYERFSLPTAVYN*"
     mRNA            complement(88222..92426)
                     /product="M57 RNA *1"
     mRNA            complement(88222..91943)
                     /product="M57 RNA"
     mRNA            complement(88222..90393)
                     /product="M57 RNA #1"
                     /note="orphan"
     CDS             complement(88322..91897)
                     /codon_start=1
                     /product="M57 CDS"
                     /translation="MADDDLSSLAPVAPAVWMFFLKKTRELADIVAAMSLCDKATPVV
                     IAPLLIDLTVDRDFCGAVRTPMSTYEGGVLTKVTSFCPFAFFFHNTDEILDVVEDHGD
                     VVHLCDDARRRFGVQAFSPLANRDRTDVDVLCDELGIAPAEYTGHVVCGNGLKELLYA
                     GQLIPCPEEAVKVQVGAVDGVKVPLYPYTLFSGGADAAHADGASAAVACDDPWVLEHG
                     FYDPALSEALFYFMFTSWGQSLRVCETSRLIEAGLQQFVEDTQQTVKLTPFKKYHGYT
                     SQKLTAVERDQLMTVDAVCSELAFSYASIYLDSVYEFSTASNFLEWPLVKNAKTHADL
                     LDNLRDFQLHLAKHIAALIFSSNSILYQTRIVFVPSAGKGANSNPSAQDSLLKSIRFF
                     NGLTGMYDDILNDAKKTIRFEGAVGRDEKYSPHHLAYFCGTSPQLFSTLMWFFNRMSI
                     YSTGVTSGDTVFSHIVNAGSKLCGACGGRCCHTCYATSFIRVNTRLPGIPKQIKKEPV
                     VVTLLSRAFADADLLGNYGKRYGLESREAGDGGGGGAGGRTDEVAAGPPAGGASGLNF
                     VSVDRMKYLGQVLDYCKKNSLIDAITGEDIINVRSKRDFVATVTALNQTIDDAVCRFA
                     MDVRRSGHGRDEISGSTQSFNLDLSPYATAFSPVLSFQYYRTMFSIIQNLALINAASY
                     VVDNPLTTAQISKWVALHFQSICGAFGTTPLKKGFLNVKDTKNLKSVEFERIMDFRSF
                     QETGRYRKISTEIKSCKMSVQSLKSCRIKNRPISKTPQSSVFFKKGALQRKNPIKGCL
                     SFLLFRCHEKLFPACGLSCLEFWQRVLQNSLPRSVNVGKVEDFDNLVRFLLTVTDDYD
                     ESDVVDIQPDCLLSYVENRFHNKFLYMFGFRDYMSTIQGMSTRLTPQNHSQFPCLLKD
                     APKFVSIAEYVLHFKKMKLDGVKAPQVATITREPVLKNVFDGRSLVSVSFAVEKYSSS
                     MGTRDVFQFGQIGYYVGSGVDRSLNTGSMGTQDYRFMRYRYIIATKLVDVLIRRSRRE
                     NVMYDADVVRSRVLAALDSTGLDVDPELAAIAELMEGRDEGDIPEIDDILFYVDQQEY
                     IARSMYRKMRSLAERGVTDFSLASLREATATNATAAGSAAGGGGSATEGGGGAAAADE
                     SGPMYDFSALFSRRDEAEDVNAGLINGDDVRGDDEFELPSKRSRL*"
     CDS             91764..92468
                     /note="not expressed; orphan"
                     /codon_start=1
                     /product="m58 CDS"
                     /translation="MTTGVALSQSDIAATMSASSRVFLRKNIQTAGATGARLERSSSA
                     MATSPASKLYRSGGRSGRPRHQNLYIREAPGGFSSTKTSQSSRKRPRSLCHNVLDMVC
                     AATCTNLTAPKGSVRRNRRGPRALGALEASHARSEGRRRCASSSEPGPSDGIDEKTYG
                     RTRPNTEIPTVSHKTHTRNETRAANRPTSPTHTTQTSMRSKRGQRESLLRVPVFDTPL
                     DGTDSNNPPRNRFVVS*"
     CDS             93244..94266
                     /note="not expressed; orphan"
                     /codon_start=1
                     /product="m59 CDS"
                     /translation="MGSLGVQFEGCTLPPQLTPPQTPPSLPRPPSSSWPPRIPHALPP
                     HPPRNRAHFGQLTYASSWRIKARAGPPPARPARRSPPGSTPLRTAASDQRPAPHPDPR
                     TAGPAPRLPASAPRTPGPAPRTRLASRTSSPATGLGSPAFRLGSPASRLPTSAHRAPR
                     TSSPATDLGSPHPSRLLGSAPQLPGYPPRLTGPPGPAPRLDSSHPAWLPRPAPRSRFL
                     SGSSPRAPGPCPASLPELPVPVRLPSPSSRSLSGFPPRAPGPRFIAPCPGPDCRSPSG
                     SMLRSAPWPAFRGPGSGFVAPCPGPGSRIPLDAPLLLCLSPFARRCVFSLFLVPAAAK
                     CPFFVF*"
     mRNA            93463..106099
                     /product="m59 RNA #1"
                     /note="orphan"
     mRNA            join(94489..95066,105882..106099)
                     /product="m60 RNA"
                     /note="spliced"
     CDS             join(95042..95066,105882..106075)
                     /note="splices to m73.5_Ex2 ORF Frame 1"
                     /codon_start=1
                     /product="m60-m73.5 ORF"
                     /translation="MTVYGVSHGSLCGARCCYAAIVNTVIMVAMMLVLYRAIVGFQDD
                     IVLRSTEAFRRMWAGKSNATACGGCSTQ*"
     mRNA            95121..106099
                     /product="m60 RNA #1"
                     /note="orphan"
     mRNA            96001..106099
                     /product="m68.5 RNA"
     mRNA            complement(96082..98838)
                     /product="M69 RNA"
     mRNA            complement(96082..98249)
                     /product="M69 RNA #1"
     mRNA            complement(96082..97230)
                     /product="M69 RNA #2"
                     /note="orphan"
     CDS             complement(96196..98724)
                     /codon_start=1
                     /product="M69 CDS"
                     /translation="MLRTGVKRRLGPFAGYDEDDAATGGVSRRSKYSQQQSQHYYYGH
                     NQSSYRDSGASHPNWKRNAHLMPPPLSSPSSPPPQYDKNIAALTHLNKKLDCLGPDDL
                     ECLKAMIRIREARAQGRRPEPSSAPSILESSLVSSNNSNNNTTLSLGGGGGGDYHRQT
                     SPDIRDYTTGSLGLCMFPMDLPDPIKLLENRYTDNDRHAPAVVTHDELINTNYLLLFR
                     KHFDALPPEELRVLVQDRTFAINNAPSLDVVAAMADENLTYVKFHRVHNLPVNPKDLY
                     MSTLGLIKYATFNKLNLGELSCLLDSPGGGGSDREYHILRQIANKPASPCRKGGSSAA
                     AAASFDVLRRPPLSFKHPLQQALALIASFARIVGVIRRRSLRHSGPFFIRDFDDTGAT
                     DSYRCGMISELIFDYLRGHRCQNEICRVKLKKLLQPYTSTLFFCAYNNTRKHPNGTYR
                     REGRQKRRAPDATPNIPRLAYRRSATTSPEVEPAPPSRMTSSSPRVDSRGGGGDRRGD
                     SSSTSSNHHRHHTRRARTRSTHDSSSSGSRRRSSATDGRRSRRGSRRGEAQRESNGHH
                     SSKSPSTVSSTTVHGQNGARGDSAPSRKSQQSQQQPETTSKESSKTAAMPPPPSPCSP
                     SPASRERRPSKSPSSSPRPHDPPSGEPADAEKELATAGDEDEGVRSPGECSVATRRGS
                     SADESSDSSSSSSDSSSSSDEEESDVEDCRELDLQSKRLEEALEERCERDFEADDEEF
                     AEPIEEDDLHCSLDMEEDIEDEPLDPETESVWTASVTPLAAPPSIRILDHEPGDAEEE
                     EESDTDFYDETDQPLNKRIHLRSATPTDDVIMECDLSYSEMDSD*"
     CDS             96236..96310
                     /note="24aa"
                     /codon_start=1
                     /product="m68.5 uORF"
                     /translation="MITSSVGVALLKWMRLLSGWSVSS*"
     CDS             96365..96931
                     /codon_start=1
                     /product="m68.5 ORF"
                     /translation="MRMDGGAARGVTDAVHTDSVSGSKGSSSMSSSMSSEQCRSSSSI
                     GSANSSSSASKSRSQRSSSASSSRFDCRSSSRQSSTSDSSSSEDDDESEELDEESLDS
                     SADEPRRVATLHSPGDLTPSSSSPAVASSFSASAGSPDGGSCGRGDEDGDFDGLLSLD
                     AGEGEQGDGGGGIAAVFDDSLDVVSGCC*"
     mRNA            join(96785..97377,105882..106099)
                     /product="m68.6-m73.5 RNA"
                     /note="spliced"
     CDS             join(97174..97377,105882..105920)
                     /note="splices to m73.5_Ex2 ORF Frame 3"
                     /codon_start=1
                     /product="m68.6-m73.5 ORF"
                     /translation="MVIAAGAAAVSATVSSSSSAVHTRTAAGHPTRRGGFHFGARRRA
                     APVGQPGDVRGRVRRTALLATFAPAVSAERDAVTPR*"
     mRNA            join(97283..97377,105882..106099)
                     /product="m68.7-m73.5 RNA"
                     /note="spliced"
     CDS             join(97328..97377,105882..105987)
                     /note="splices to m73.5_Ex2 ORF Frame 2"
                     /codon_start=1
                     /product="m68.7-m73.5 ORF"
                     /translation="MFGVASGARRFWRPSRRQSLRSAMLLRRDSQHRDHGGDDVGVVP
                     SHRRIPR*"
     mRNA            98314..106099
                     /product="m69.1 RNA"
     mRNA            join(98314..98577,105882..106099)
                     /product="m69.1 RNA #1"
                     /note="spliced"
     mRNA            join(98314..98457,105882..106099)
                     /product="m69.1-m73.5 RNA"
                     /note="spliced"
     CDS             join(98402..98457,105882..105987)
                     /note="splices to m73.5_Ex2 ORF Frame 2"
                     /codon_start=1
                     /product="m69.1-m73.5 uORF 1"
                     /translation="MAFKHSRSSGPRQSSFLFKQSLRSAMLLRRDSQHRDHGGDDVGV
                     VPSHRRIPR*"
     CDS             98402..98461
                     /note="19aa"
                     /codon_start=1
                     /product="m69.1 uORF 1"
                     /translation="MAFKHSRSSGPRQSSFLFK*"
     CDS             98511..98531
                     /note="6aa"
                     /codon_start=1
                     /product="m69.1 uORF 2"
                     /translation="MRVAAA*"
     CDS             join(98533..98577,105882..105920)
                     /note="splices to m73.5_Ex2 ORF Frame 3"
                     /codon_start=1
                     /product="m69.1 ORF"
                     /translation="MSISFPVGMRGARIAAVSAERDAVTPR*"
     CDS             98533..98892
                     /note="not expressed"
                     /codon_start=1
                     /product="m69.1 CDS"
                     /translation="MSISFPVGMRGARIAVRRLVVAVVVVLRLLLRIFRTSGDAARRG
                     IVLVVSGERAQPSLDAGPQHGFAAFGALGRSYVRAVADGGDARAEMWLGVTLDMTATP
                     SAQETPRFFISREGKGR*"
     mRNA            complement(98913..102154)
                     /product="M70 RNA"
     mRNA            complement(98913..99575)
                     /product="M70 RNA #1"
     CDS             98955..99068
                     /note="37aa; orphan"
                     /codon_start=1
                     /product="m69.4 sORF 1"
                     /translation="MRGCAAGTGVVVAHALVDASNTARAGRSSARGGSVSR*"
     CDS             complement(99013..101907)
                     /codon_start=1
                     /product="M70 CDS"
                     /translation="MTVVLFATEYDTPNIVVNMLSETPTEHHLFPLMIKYKPSNRIEF
                     VLQTQRCPDSTRVRPVFICDARRLSLSEYVSTNTPLPARVICAGIDADATRELYEHLF
                     DRKKDETGHDEENGSAGGDLFSDLTSTLKCLVHYNRSAILRYLNNTFLSPTSPSWFLS
                     TYGTHEGTLILTMSYYLFERQYSTIQTTRDYTKCFTADPGRNLFTYINMRDFMATMNG
                     SRFRKQTARFAAFAKARNARDRRELEYVDAKINAFREESRLAADSCVYYVYLAYRTAL
                     CREKFLQYCEHTAYDKNLPDDQQCAAEENYLGRSLDAELISIMNTYFSVEGYFGSYIH
                     VDRAKLSPPHSYRGYDWNTEADTMVGYSSTATNLAISLRKLNSTCESLFSPLPPTLMG
                     LLKLCASDRYVPRAEKSRKRTSGGREKEDETRVCRRNYLLNDTSRPIGPMPVFRVEMP
                     EKRHVFCAVSAENWTRRLLPKDLMKNLPSEYVSDECLTDAVWLREDIAASCEVGEQLY
                     RTRHEMFNENLPVFNFVGDVDLKLREDLQGLSRQEVFDLCRALRRTLIGAWRHLFPEV
                     DPDSHPVFFFKSACPQNAAGAADEAMLYGGGGYDEDDDPRPEHAAAVVDYGDAVRRPP
                     FCVCRRKLGLRVIIPFPPRTAAIGAQTLKRLAGILDHTLCLDRDLVCKLNAISHPGEC
                     FDTGIYSHGRSIRMPLMYKLDEASGLMLHSRLNPIFIVPAGYRDRPAEFVLQQLCPQN
                     LTHHGRPPRRDGSADQLTEVVLHITDRACADSDGNFLQSRARRAMSRRRLPLGPLLRA
                     HLSLESGQSAPSLPTLVGRGGGGEGGASSDYEEERAVGSDEEEDDDDVENLQAFARRI
                     AWPALLRHTRNHYREEVQQQLEAATVFTAVGRTCVAVKRGLYGRARDFSCLAREHYTR
                     QETVQVFLDIRGDQRRNVWATLWSRCFTRRCNSNAKQTHLSLKISLPSQY*"
     CDS             complement(99013..99555)
                     /note="includes 784aa N-terminal truncation initiating at
                     AUG"
                     /codon_start=1
                     /product="M70 CDS #1 RNA #1"
                     /translation="MSRRRLPLGPLLRAHLSLESGQSAPSLPTLVGRGGGGEGGASSD
                     YEEERAVGSDEEEDDDDVENLQAFARRIAWPALLRHTRNHYREEVQQQLEAATVFTAV
                     GRTCVAVKRGLYGRARDFSCLAREHYTRQETVQVFLDIRGDQRRNVWATLWSRCFTRR
                     CNSNAKQTHLSLKISLPSQY*"
     CDS             99137..99175
                     /note="12aa; orphan"
                     /codon_start=1
                     /product="m69.4 sORF 2"
                     /translation="MSRNTCTVSWRV*"
     mRNA            99655..106099
                     /product="m69.5 RNA"
     CDS             99758..99847
                     /note="29aa"
                     /codon_start=1
                     /product="m69.5 sORF 1"
                     /translation="MGFNRLCSISPLASSSLYISGMRIERPWL*"
     CDS             99881..99928
                     /note="15aa"
                     /codon_start=1
                     /product="m69.5 sORF 2"
                     /translation="MALSLHTRSRSRHRV*"
     CDS             99935..100063
                     /note="42aa"
                     /codon_start=1
                     /product="m69.5 sORF 3"
                     /translation="MPARRFSVCAPIAAVRGGKGMITLRPSLRRQTQKGGRRTASP*"
     mRNA            100448..106099
                     /product="m70.5 RNA"
                     /note="unspliced"
     mRNA            join(100448..100617,105882..106099)
                     /product="m70.5-m73.5 RNA"
                     /note="spliced"
     CDS             join(100529..100617,105882..105987)
                     /note="splices to m73.5_Ex2 ORF Frame 2; initiating at
                     CUG"
                     /codon_start=1
                     /transl_except="(pos:100529..100531,aa:Leu)"
                     /product="m70.5-m73.5 ORF"
                     /translation="LTAQNTCRFSGISTRNTGIGPIGRLVSFSRQSLRSAMLLRRDSQ
                     HRDHGGDDVGVVPSHRRIPR*"
     CDS             100529..100621
                     /note="30aa initiating at CUG"
                     /codon_start=1
                     /transl_except="(pos:100529..100531,aa:Leu)"
                     /product="m70.5 sORF 1"
                     /translation="LTAQNTCRFSGISTRNTGIGPIGRLVSFSR*"
     CDS             100799..100828
                     /note="9aa"
                     /codon_start=1
                     /product="m70.5 sORF 2"
                     /translation="MARFVAVEE*"
     CDS             101575..101670
                     /note="31aa, orphan"
                     /codon_start=1
                     /product="M71 uORF 1"
                     /translation="MTRLVFFTIEQVFVQLASSVGVYAGADNARG*"
     mRNA            101800..106099
                     /product="M71 RNA *1"
     CDS             101861..102805
                     /note="includes 15aa N-terminal extension initiating at
                     ACG; orphan"
                     /codon_start=1
                     /transl_except="(pos:101861..101863,aa:Thr)"
                     /product="M71 ORF *1"
                     /translation="TIFGVSYSVANSTTVMMMTDFGGGGTGTSNARGGVGGAIAAADD
                     DAGAAPPSCWRRMLDFALCRRTIRDGSEYIVLRADEDVDMAELEGFLKDNFGNLGVSS
                     ADLSEIDRESEVTKHLLRLLPVYKRCVRRQTRLDRLLANQCRPHLRNAAEIECQKSKR
                     VMQALDIVILKLLVGEFTLSDEDSVERLLEKFSVDQSTLCEVGRIVRLIDMDRENTQR
                     LVDGREEPAPPLCDLNGVPSSSSSSSYAATTTISSASDLLLRELDNAPAAPDHLPGEI
                     DEILLRDEATSGTGRLHNVGRRRDLEEQKQQHQQMAAL*"
     mRNA            101897..106099
                     /product="M71 RNA"
     CDS             101906..102805
                     /codon_start=1
                     /product="M71 CDS"
                     /translation="MMMTDFGGGGTGTSNARGGVGGAIAAADDDAGAAPPSCWRRMLD
                     FALCRRTIRDGSEYIVLRADEDVDMAELEGFLKDNFGNLGVSSADLSEIDRESEVTKH
                     LLRLLPVYKRCVRRQTRLDRLLANQCRPHLRNAAEIECQKSKRVMQALDIVILKLLVG
                     EFTLSDEDSVERLLEKFSVDQSTLCEVGRIVRLIDMDRENTQRLVDGREEPAPPLCDL
                     NGVPSSSSSSSYAATTTISSASDLLLRELDNAPAAPDHLPGEIDEILLRDEATSGTGR
                     LHNVGRRRDLEEQKQQHQQMAAL*"
     mRNA            102722..106099
                     /product="m71.5 RNA"
                     /note="unspliced"
     mRNA            complement(102849..104510)
                     /product="M72 RNA *1"
                     /note="early"
     mRNA            complement(102849..104425)
                     /product="M72 RNA"
                     /note="late"
     CDS             complement(103034..104326)
                     /note="includes 29aa N-terminal extension initiating at
                     CUG"
                     /codon_start=1
                     /transl_except="(pos:103034..103032,aa:Leu)"
                     /product="M72 ORF *1"
                     /translation="MITILLTVVSGTEAATDTAAEGDDEDPLAMAKHNRRKKLKRKTP
                     TKPGMIKPNIPAPVRPNLPLSSPDSVLPQAMKDPFNIFDDDEPSEDTSSSEQSSRPPP
                     REMMISSSCALREQTNSSFLNRFFPEDDDSSENGAALAEINQLLRDGPEAPPREPTPK
                     EARRPEKMQKIFFQTYGNDFKVEAHGDRLLAQNQRVVRLFERGRILGLGVKMNIPMGY
                     CAVTNCFHPPGCVCVMDMAGYGPSDIRAQIVNISSGPLELPPNMLQIHIHMLPMLLPE
                     PWQTINLMAPHQGDTYFDLRLRRPLSLPPRASKNLKFEAGHLCEEDASSCLVIPCRHL
                     ATKRVLLDPTVWRPNSLAVLRVLNASDEHVDLEAGMAMAKIIFTTPGITPFKPSLTSV
                     MMSFDVPRSDLKLVKGGRRDYYRAEERMRSGRDSSNEG*"
     CDS             complement(103034..104239)
                     /codon_start=1
                     /product="M72 CDS"
                     /translation="MAKHNRRKKLKRKTPTKPGMIKPNIPAPVRPNLPLSSPDSVLPQ
                     AMKDPFNIFDDDEPSEDTSSSEQSSRPPPREMMISSSCALREQTNSSFLNRFFPEDDD
                     SSENGAALAEINQLLRDGPEAPPREPTPKEARRPEKMQKIFFQTYGNDFKVEAHGDRL
                     LAQNQRVVRLFERGRILGLGVKMNIPMGYCAVTNCFHPPGCVCVMDMAGYGPSDIRAQ
                     IVNISSGPLELPPNMLQIHIHMLPMLLPEPWQTINLMAPHQGDTYFDLRLRRPLSLPP
                     RASKNLKFEAGHLCEEDASSCLVIPCRHLATKRVLLDPTVWRPNSLAVLRVLNASDEH
                     VDLEAGMAMAKIIFTTPGITPFKPSLTSVMMSFDVPRSDLKLVKGGRRDYYRAEERMR
                     SGRDSSNEG*"
     CDS             103149..103532
                     /codon_start=1
                     /product="m71.5 ORF"
                     /translation="MTLVSDGLNGVMPGVVKMILAIAIPASRSTCSSEAFSTRSTASE
                     LGRHTVGSRSTRFVARWRHGMTRQLLASSSHRCPASNFRFFEARGGRLSGRRRRRSKY
                     VSPWCGAIRLMVCHGSGSSIGNMWM*"
     mRNA            103704..106099
                     /product="M73 RNA *1"
     CDS             103713..103748
                     /note="11aa"
                     /codon_start=1
                     /product="M73 uORF RNA *1"
                     /translation="MRPRSNSRTTR*"
     mRNA            103989..106099
                     /product="M73 RNA"
     mRNA            join(103989..104163,105882..106099)
                     /product="M73-m73.5 RNA"
                     /note="spliced"
     CDS             join(104103..104163,105882..106075)
                     /note="splices to m73.5_Ex2 ORF Frame 1"
                     /codon_start=1
                     /product="M73-m73.5 ORF"
                     /translation="MACGKTESGDDSGRFGRTGAGSLCGARCCYAAIVNTVIMVAMML
                     VLYRAIVGFQDDIVLRSTEAFRRMWAGKSNATACGGCSTQ*"
     CDS             104103..104522
                     /codon_start=1
                     /product="M73 CDS"
                     /translation="MACGKTESGDDSGRFGRTGAGMFGFIMPGFVGVFRLSFFLLLCF
                     AMASGSSSSPSAAVSVAASVPDTTVSKIVISDGSEAHNINEFYDVKCHSHFYGLSVSS
                     FASIWMMVNAIVFICAFGVFMRHWCYKAFTSDTAKGY*"
     mRNA            104121..106099
                     /product="M73 RNA #1"
                     /note="orphan"
     mRNA            104377..106099
                     /product="M73 RNA #2"
                     /note="orphan"
     CDS             complement(104387..104470)
                     /note="27aa"
                     /codon_start=1
                     /product="M72 uORF RNA *1"
                     /translation="MKTPNAQIKTMAFTIIQMEANDETDRP*"
     mRNA            complement(104425..105846)
                     /product="m74 RNA"
     mRNA            complement(104425..104785)
                     /product="m74 RNA #1"
                     /note="orphan"
     CDS             complement(104499..105815)
                     /codon_start=1
                     /product="m74 CDS"
                     /translation="MNPLLLMSIVTAASAAKVNSSLRKSVAYNPAVTGYIEMSEDDYE
                     DGGYDTIDATEPPGEIHIGSSLVDNPPPPEKEPDVEEKENTQAKDYLSFTVNSVKFSK
                     TWIRRRNRRPDNVFPIWYLIEGTEVASIKAYAGYYVNATYTPIKDNNNKTSTIGTVIV
                     SGVPCGPSSSLSCHRSMGRDLITPKSNITAKYFKKCDTIFAAPILYDLPRWQVELRTP
                     DRRVLVTESFTITTLAVATLISRYSRAKNDHCAKAFVPLYAIQHSVFKVTASWPDIKT
                     FFDRFRHLKSQAPAAAVTLPPRRKRSAKPIVVTPPIPKNMHPIQFFYDFSAFMHAALY
                     QSSKCALKTQFNTATVLTNGTVETVVGPVNVTTLYKTERKKKPEIKDNKINLEDVETL
                     DDVLMDYLDTLTLTASPWRTISQKPQQHVPSLPHKRRTGSISFSRV*"
     mRNA            complement(105343..108919)
                     /product="m76.5 RNA"
                     /note="orphan"
     mRNA            complement(105343..108314)
                     /product="M75 RNA"
     mRNA            105851..112599
                     /product="m73.6 RNA"
     mRNA            105851..106099
                     /product="m73.5 RNA"
     CDS             105901..105987
                     /note="28aa"
                     /codon_start=1
                     /product="m73.5 sORF"
                     /translation="MLLRRDSQHRDHGGDDVGVVPSHRRIPR*"
     CDS             complement(106113..108290)
                     /codon_start=1
                     /product="M75 CDS"
                     /translation="MKLSLILSIALCSTRVVYAAGAEAPRISRNTVKLHSYNESRVCR
                     HDESSNQTVSHAAMFTFNFQDGDGYRVYQVPRCLFNTHAAREVLSSVDMTETLESYRK
                     RFRVYFVVPIYGAYRLVARSPTAKYPGGVLNPPPASSVTMQDLIVDATNIHTVVPDKL
                     CVITEHPVIFSMKVPCSHQVITWTGYTVTVSLAQKFFVLTIKPTRDHTSENTLAMFFG
                     DVREVDLKAPYTVGAFLLRQTPDHDLLVVVKQTAFIQRYMFLTDVVFLQRTLSADYAD
                     TSVCLRVLSVLASVVARGKQCGLITRDTVEFFFTYSLCQLMANGTRYQSTAPVSTALW
                     RQSELELFGEFIVHCFKTTTPNPTPAFQTRMQLTEKHKPAHSSNAIDVRVLAATYSSG
                     MHAASMADLAFLLRSTRIPPNVNTDALLQKLLFTTDAYYRMSLKIPLSGSMRRILIRV
                     DLTVRTQLNESSVARRHFVLLTSMCSPREQISWGELLMNPQRGAPSEIYSPCVSGGRR
                     DYTGPSVRALMESAHRPERRAEQVMSVTEALRPKRSQMSDEANCVPDSTQGAVITANE
                     KTYLISSDFIVKGLAIPVSNTVVDRNLMITVLDRRSPCVLSRSYRERGSVIVMNNITF
                     TERCEFCASTLVEYDEVDGLTSIMHIPSIEVLKYLTDPENDILVATPRVHYLLLTANG
                     TVFEVTDILVNVRPSMPYSVVVALVIIAILMALGLYRLCRQKR*"
     CDS             106153..106194
                     /note="13aa"
                     /codon_start=1
                     /product="m73.6 sORF 1"
                     /translation="MRIAMITKATTTE*"
     CDS             106222..106269
                     /note="15aa"
                     /codon_start=1
                     /product="m73.6 sORF 2"
                     /translation="MSVTSNTVPFAVSNR*"
     CDS             106294..106464
                     /note="56aa"
                     /codon_start=1
                     /product="m73.6 sORF 3"
                     /translation="MSFSGSVRYFRTSMLGMCMMEVSPSTSSYSTRVLAQNSHRSVNV
                     MLFITITDPRSR*"
     mRNA            106542..112599
                     /product="m74.6 RNA"
                     /note="orphan"
     mRNA            107351..112599
                     /product="m74.7 RNA"
     CDS             107392..107472
                     /note="26aa"
                     /codon_start=1
                     /product="m74.7 sORF 1"
                     /translation="MRPHCLPLATTDARTLSTRRHTLVSA*"
     CDS             107647..107757
                     /note="36aa"
                     /codon_start=1
                     /product="m74.7 sORF 2"
                     /translation="MANVFSEVWSRVGLMVRTKNFCARLTVTVYPVQVMT*"
     mRNA            108306..112599
                     /product="M76 RNA"
     CDS             108387..109151
                     /codon_start=1
                     /product="M76 CDS"
                     /translation="MGTSADTDLLSYLPDARKRAGRRGHLQIYKKITAVFEDDDALNA
                     ILGGILPYRGVPGRRYVFYEIDFKKRIPDCIVVLVDDRDGSAECYVIEFKTTMRCADT
                     GTIRSNRTHRLQYLQGLRQLRDSTRIFSQFTVADGVCWKVFPVISFFRQKGARVALTR
                     VFKPREYRVLSSVVLDFLRLHQDESVKNLSRCAVYSGLRGASGKRPGLPPRKTRAPPR
                     RKRAAPAAVRRRPGARRQAPTKGGRRPRVSRKRAAK*"
     mRNA            108451..112599
                     /product="M77 RNA"
     mRNA            108595..112599
                     /product="M77 RNA #1"
     mRNA            108911..112599
                     /product="M77 RNA #2"
     CDS             108934..110820
                     /codon_start=1
                     /product="M77 CDS"
                     /translation="MSRLKTFHDVPCIVAFEAHRENVLVFPREKLARLRDESALRLRQ
                     YADDLGHDARLRRRAGEDLESLGKELRNECERFRGRIDQAEQLLSGPMSDILGGGEGT
                     EVAGTAGDGGSVDNASQKNKRKKAGGGASASSCSATGDGGGSGVGDDDDSRQQCLWVT
                     PNDPPISYSTDFRGELVETIFNVSQAWTFSFGSWYYRLKRWLYNQPRWRRVYRLTQIE
                     SLSVSQELLMGVLNAVEQVTVYPGHDTVVSDLEVAACLLAAYQAALDPRAAVPTTVEG
                     VLRDSGRVLRALSDDIAAEIARRPSGGNAFAYKDPPGLRFYAPVQQGRRYAAGTFDEN
                     ALVAVLLRRGAIAQVPGGATGVAAAASGGPGSSAAAAVASREVMSRLSGAVSDDVLAL
                     WTLRLFGKRLSGVVPNLLQEQHYLRSGLTAVLCLLFLWKLLNSESVFSGRAGKFSLRD
                     VFPDLCGGRDAPPPVEREEGFAGGCVKNFEFMMERYVVPWYSRDPAVTVSQLWPGLVL
                     LLYCESHRSGWDLSRRPFEHATADGVSSAAGVLHVQASRFNPLVDYMLLQQTAAPDKD
                     VDRLAAHDFALFHCENGIGRLLSITLPKHRVLTLGQQFFNLQNVYDSMYFFVLGFLPV
                     VSVT*"
     mRNA            110917..112599
                     /product="M78 RNA"
     CDS             110992..112407
                     /codon_start=1
                     /product="M78 CDS"
                     /translation="MPTSSCAVDYSYPEVDAEHLSFIQTYNILVTSTFAVVSLISIVL
                     ILGSLILSMWRKVWHRRNGGARIYVFSLFLAEFMYVASFVAIWLVRVVCPSKVTEPYC
                     RLAIMVNGMSEGAVSFFYLYLTLDRLCLVGAVTEKKTIFNTSAGKDLVGVIWVTVVAW
                     ISAFIVGAPALTSQVMRDRAGFLPVCEMQGPDDMPYVLMHVTAVYVVPFLIIISRLFE
                     MRYSARDGTWHFVSGASIYYVMYMIIVVPIIICRVVISFGEIGHSLSQTTLQYVDLIS
                     TAGWQGRGIAVAFACDVVVKYVEAAGELHASVDGSDDRRSLCADLPSCIYPVGTTLVK
                     STFGFFFKGAKTMLRLCRRVSPFGIQKDALKSPAAMKALEGAAYDNKSFSPDEDDDDK
                     IPTVCEKTGPPPSLTEIAMTPVVDSQQKMTSLPMSVFYSDGGEKEGVQGDEGGHIIPI
                     PPSDGVTDDVSALLPTSSSVV*"
     mRNA            complement(112605..113993)
                     /product="M79 RNA *1"
     mRNA            complement(112605..113654)
                     /product="M79 RNA"
     CDS             complement(112642..113418)
                     /codon_start=1
                     /product="M79 CDS"
                     /translation="MVKTIRVGRFLHLSDDNHLILHITTKLLSGQPLSSMRLEELKII
                     RLACLLTLGRGIELLILRETVANNGVSDNTILNRKISPEFWRKMYEAMRAHVPTETLH
                     RAFSERSAAALSVEITGSRACRALVSHLIRTETGLALSLPDELLSDGNIFFSLGTVYG
                     HRLFRLLRFFNRHWGKEAHEPAIRTICQKVWFFYLIAWKKLTVSPEAFSVQRSDHELG
                     IFSFLIQDYLTFTGTLRRSTPPMDKKEEGVIADLLSGALE*"
     CDS             112967..113137
                     /note="56aa; orphan"
                     /codon_start=1
                     /product="m79.5 sORF"
                     /translation="MLPSDSSSSGRLRARPVSVRIRCDTRARHAREPVISTDSAAAER
                     SLKARCSVSVGT*"
     mRNA            113104..115528
                     /product="M80 RNA *1"
     CDS             113288..113368
                     /note="26aa"
                     /codon_start=1
                     /product="M80 uORF RNA *1"
                     /translation="MIFNSSRRMDDSGCPDSSFVVMCNIR*"
     mRNA            113390..115528
                     /product="M80 RNA"
     CDS             113417..115510
                     /codon_start=1
                     /product="M80 CDS"
                     /translation="MTGDAARAPDAGSMIYVGGFLTLYDEDPQDERLRLPRDVVAREL
                     RRAAAGGPAVPLNINHDESSTVGTVRLFDAEAGLFCLGRLSSPAFLGIVEKAAGKSKL
                     VARGPAKGLEADPVVEYLSAGFPALSLSSFSPDAVAAAAADADTSENSGEEAEGQPRR
                     QTTDSGGFFRHVSLCGLGRRRGTLAVYGRDRDWIVGRFAALTPDERAEIARVDDAALG
                     GWDGDADPFGSDSYGLLASTVDDGYIAERLCRLRYDKRLLGLQSKETYVKASELPAEA
                     DDGPEPQSIRRDASRDSEERAAGREEMAQSSHGLTPAAVSVPGTANPAASAFPADCVY
                     LSRDALMSILAAAAKQNAVPGALTSPQQALPQVPSYYGMPPDGVQYHLPPPPPPPSHH
                     RGGGGTFDPPLPHGGYGPPYHHPDAYRGGYHHPDRDPRGGVPYEGWYRPRYDPAGDDH
                     PSYNNRRGDRYRADRPPQQQPLYRGERNRRRSPPDSDDDDDDDDEDLEAGERTGGKRT
                     RQRGSADSGRKRRRRGAAPDDDGGDLSLPGERGYPKRTAGDHHQSAPPASRTDEFGEV
                     RATLNEIRKDISQIRAAARAEGNGAREDAASVGSSDQKCAAPPPGATEMMASEPPAGG
                     TVVARMALDPAVAAATGHTAGLLTAGKLVNASCEPTPMEVGEPSGGGTSRKGGEASML
                     EVNKRMFVSLLNKME*"
     mRNA            114300..115528
                     /product="m80.5 RNA"
     CDS             114323..115510
                     /codon_start=1
                     /product="m80.5 ORF"
                     /translation="MAQSSHGLTPAAVSVPGTANPAASAFPADCVYLSRDALMSILAA
                     AAKQNAVPGALTSPQQALPQVPSYYGMPPDGVQYHLPPPPPPPSHHRGGGGTFDPPLP
                     HGGYGPPYHHPDAYRGGYHHPDRDPRGGVPYEGWYRPRYDPAGDDHPSYNNRRGDRYR
                     ADRPPQQQPLYRGERNRRRSPPDSDDDDDDDDEDLEAGERTGGKRTRQRGSADSGRKR
                     RRRGAAPDDDGGDLSLPGERGYPKRTAGDHHQSAPPASRTDEFGEVRATLNEIRKDIS
                     QIRAAARAEGNGAREDAASVGSSDQKCAAPPPGATEMMASEPPAGGTVVARMALDPAV
                     AAATGHTAGLLTAGKLVNASCEPTPMEVGEPSGGGTSRKGGEASMLEVNKRMFVSLLN
                     KME*"
     mRNA            complement(115528..117539)
                     /product="M82 RNA"
     CDS             complement(115714..117510)
                     /codon_start=1
                     /product="M82 CDS"
                     /translation="MAEEFNFLTADPDKPGSTFVHGWCTNLSLRVTKGPLFRGQETKY
                     LNTGLSLATSVPAITCLAQRLPQGRTPSALSVPFTVLSDPEDFINVVLPVRNMSTFTR
                     NSAETQDQIFVTAFAIPLPIVPINEYPLFRQHPNFKTDFEQEAHQTTAEELNDSHLIK
                     ITHRRMRWVHSKRIQFGTHCTTITATLPRSVPANTYVAAQPKAISDPMVRLDSSILIP
                     RPSETAHHKLRIQLVFDGHAENNGKKVNKPPTSLTVHILLHKDAITFALRHSPYKSLQ
                     RFDAFDNGYKVFCPRKIESRKGLTWTITIDNGYSCDGRYTALFFPKYSPQLDIHVCRW
                     IETRTLNICITAMANVTIPVGMELGRVHFFPNRLTQELVDLLTPVGIINKESMALSTS
                     QYECKLFVPVGSETYRPGPEPPQDADQLPPATTPRRMSSADEQLPEDQFAQLSLNTPR
                     PVGRELPPRRTSADERLFAQMDADNVPSDQEEDDSDEGEVFIDDQDFDEDRNWVYNAV
                     PDSYEEEAAAQRQLLTLQPHDLIRIRAGRLATLTFTMYTPFINEGVYFNEAMGVDKVA
                     VQLTTKGRYGARPMPSSLPRLKTAIIPPHLQP*"
     mRNA            complement(116339..121982)
                     /product="M84 RNA"
     mRNA            complement(116339..120391)
                     /product="M83 RNA"
     mRNA            116954..131904
                     /product="m82.5 RNA"
                     /note="orphan"
     CDS             complement(117617..120046)
                     /codon_start=1
                     /product="M83 CDS"
                     /translation="MNAMNNRTEVINPLDSRTSSMVGSTKILLASFLQRVFFEPEELK
                     VFSTGIKILLKRPSVLCVCRDEGMMVPFQENKKRFLHTMFYAVNTQFGIGSLPVPAQN
                     SQPRKQTRMLRSNKYLGFCVFALALDHVPAPPMLIARVNSVKVDASAVRQASVSATTT
                     RTGMKTVRMTVHKVRWANDPDSKRFKKAIVSLELPRARAATLDPKTCSDPHVNFYQMT
                     AQRNSPTIYLTLRYAKANGTPPDSLTAILAVGNRAKKVNLKRSLDPFLKPLPVNGFRV
                     VMPRTVQLRTGQSVVLTSTAMYHASNHAALFIPYLIPGLDIHPSVWMPNSNLSFTITG
                     MKDMEVSVETAIGELRFVSRSWMTVETNSRHARHTCSQTEVINYGPEVFRKHKGTPSR
                     LRDLPDTTLPLPIQDLEQDNASSQDEASSSDAEEEEEDEEDDEDDDDDDDDDEDDGTE
                     NPNGMDDENESSNEDAEPERQAPPQQQRQLSPRANRPAEEDEDAAVFAGEIDPDAEDD
                     DAAVFAGEIDPDADADAMDVGGPAGDENADEDDDEEEDEDDDEDDDDDEDGSNNEEDD
                     DGMRQPRQPNGGSRDGRRRGLGDNPFYRNLVRAATRDAMGAAVAVDDYGVEDEDVYDE
                     QGRLILRREEDEEPEPRPNRPTEFGNRRDEDAEEERTPDPEAISLFLQREPVRISFQE
                     HYYSHGRQVNPLVSPSTALNMNCTKTGLSKREMVMQHKKDLQQFNLDKELKLILFPLS
                     VCLDETVLAPFLFIIPPAQFYPSKEPFNFTFLAKTRPTYRLSQLTGQEIPGAGFKHEE
                     KSDRVRRLLRS*"
     mRNA            118583..131904
                     /product="m83.5 RNA"
                     /note="orphan"
     CDS             complement(120085..121848)
                     /codon_start=1
                     /product="M84 CDS"
                     /translation="MSVNVYLPSGTSSLFAGSLSYLLELHVPVTVDFGPYETKFLQTG
                     IRLSPQAPCVLCVGKMYRHPDNHPHLVNFATFTPADAPTDLVVEVSNPSAHPLKPPSG
                     GQLVLIVFCVPLAPVRMDLLCVQRRLDEPRVRGRCPVSILAMRTSKSTLDLEVAASNL
                     AWRPFSRGNRLTASVSLDVSSTNMRRFHIAHVLSCSHSDIYVDQVTVVQSSGVVYVSF
                     ATKYATIAAPSNIAFKILFREEDDAQLEDKRITFPRYPDPTVCTPHKYGLRVLSPRDA
                     ALTPGKPVRMYVSISYFSRAAYAGLFTPLYRPGLSCQIVPWKERQVLSMTVRSSFTTE
                     LKAGEPLGDMYFVSRDTLRVKKTSPSAAADATSYSILVHPAETGAGGPARSRRPPPAH
                     RRPSTSSSGAKRGSMNPGFSEFWSEFPPPDSKRARTRSESEKNAAKEQRPPDPPESER
                     QAPTYPEVERFSEHDEALEIVPTGAVFKLKQLIPILLHCKNRDSPITRGPPKKIGRAS
                     AASLPSPRWHSELCVGTLVGTAPASQAPYGHSPPFSNILALQAQRTKHYQSPPQLQLQ
                     PAPPAVFFHPLGALQRLQQNI*"
     CDS             complement(120085..120210)
                     /note="41 aa initiating at CUG"
                     /codon_start=1
                     /transl_except="(pos:120085..120083,aa:Leu)"
                     /product="M83 uORF"
                     /translation="MALQAQRTKHYQSPPQLQLQPAPPAVFFHPLGALQRLQQNI*"
     mRNA            complement(121890..129362)
                     /product="m87.5 RNA *1"
     mRNA            complement(121890..129184)
                     /product="m87.5 RNA"
     mRNA            complement(121890..129110)
                     /product="m87.5 RNA #1"
     mRNA            complement(121890..127414)
                     /product="M86 RNA"
     mRNA            complement(121890..123181)
                     /product="M85 RNA"
     CDS             complement(122192..123127)
                     /codon_start=1
                     /product="M85 CDS"
                     /translation="METTVLVTFEQRLTTGDVGKLSRLIGAVIPIPYRHHLLGSSQVG
                     LDAVVKDKTRDYSRMRARMREMTLTIMRRVEGNQMILGVPTHGQCYTIRNTGPVSWEK
                     GDVLTTLPPVFSGEVTGLVSVSDWDLVLPWIVPMALATEINQRMMMLALLSLDRSHEE
                     VRAATAQLRVVRYRDATLTLPEITIDDTVLIDMRNVCISLSMIANLSSEVTLAYVRKL
                     ALEDSNMLLMKCQEILGRRMPQVGVGAGSSGDRNDPPARSRTNYNITPTEELNKLTAL
                     FVMIRQITDVISEQPAFLVCDVSPDDKSALCIYKG*"
     CDS             122205..122345
                     /note="46aa; orphan"
                     /codon_start=1
                     /product="m84.5 sORF"
                     /translation="MHRADLSSGDTSQTRNAGCSEITSVICRIMTNRAVSLLSSSVGV
                     ML*"
     CDS             122292..122345
                     /note="includes 29aa N-termination truncation initiating
                     at AUG; orphan"
                     /codon_start=1
                     /product="m84.5 sORF #1"
                     /translation="MTNRAVSLLSSSVGVML*"
     CDS             complement(123202..127263)
                     /codon_start=1
                     /product="M86 CDS"
                     /translation="MGENWTATELLPKLDVPIDLLTHIKLSVGEEMFNNFRLYYGDDP
                     ERYNLSFEAIFGTYCNKIEWVTFLGTALATAAHAIMFHDLNKMTTGKMLFYIQVPRVA
                     TGAGIPTSRQTTVMVSKYSEKSPITIPFEISAACLTHLKETFEDTLLDKLLNADAVNT
                     VLRAVKNTADAMERGLIDTFLRVLLRHAPPCFVLRTLMEHGTIARRMATRVQRANIAQ
                     GFKSKMLATIFLLDRSRDRGQLTRYLDMLTDCVTESILDNPETYTVGGGERLAGVIVS
                     THTVVQALLNALGGSIRRTGVKTPASYGKFVLSKENAVTAIAHHAIMADFSQHADRIQ
                     QSSQKDLPESQFLDQRLTFTETQMDVLKVGERLVALEHLRKVYKNTDVQDPLERDVEL
                     TFYFPVGLHVPSGRAYSTAENKIKLVDTAENQLPTTVYFYNKDRIPQRISHAEALKTL
                     CHPAIHDAGPCLEAFAQAGPPQGDDRVRALCRREFVREHMAHATRRLVHFYQARIDPP
                     RTANEAKHDFSTKEFAKVDNYLLFTELHPFFDFCFHTENGQVRPLCTPRIMVGNLPEA
                     LAPADFHDLRAKQALELTKVRAPEGHEATLQVLRASLTDHQYPELFYLIESLIHGDPA
                     AFETGIELVTRCVNNYWRQRGLLAFANSYDMVRLIATRLGDGAVVPAAYTHYRNLLSI
                     TRFVARTCELTGLNGRLCDEPLLAYVSALHDPRLWPPFVQALPRNANLVRVVADDVPL
                     DAAHIEERNPGTSDVARMIAMDQAEPLFVDARRTSDEEMVAQKVYYLCLVPAVLNNHA
                     CGAGLNLKHLLVKLFYTKFFLTADPDSLTAGEEALTNNPLLAALVRDVATDENVTANQ
                     AAEELFHLVAHVPENAQMLEIRAALDPAQRHGAPSAGFESLQHVLYNGFCMTTVPKLL
                     QEYLTVIPFHRFYSDPGLAATANHDIRVFLNDFPQYQRCDGGFPLSPIFAHEYHHWHR
                     TPFSCYSAACAHTLESVLTLAIMHHKMSPVSIAALSRMGLHPGFALTVVRTDTFETDT
                     LLYSTKASTAVIINTPIVTKEDRDINTVFHVSQNINTVEMGLGYGATTCTAHLRRVRS
                     DMGSRMQDLFQVFPMHVYRNEDVDAWVRQATGARRTEVLDSEAISILTFGRKTDKGGP
                     ALLHGQRATCEVILTPVSADLEFFRYPNNPRGRSSSMLGVDPYDEDAALATLYDHTSP
                     DPQTFVSTNNPWGSQRGSLGDVIYNTRNREKLGHNPSFYSPCAQFFTTDDIINANKTL
                     FKTVEEYLNRSQDCIHGETDLQYICVEGTNSIVEKPCRFLQEALTQHTGTTQALMESQ
                     LKGTSKLGLDETHYGNYSIGETIPLQQSILFNS*"
     mRNA            127009..131904
                     /product="M87 RNA"
     CDS             127386..130166
                     /codon_start=1
                     /product="M87 CDS"
                     /translation="MMSASDGSPASLSCLDPALIVKSPTARVKSAPVCVNSYNLTREI
                     SPFEDSRLSQAVTVDEEHISSIFRTLMAAGPDPGATDEDKARVVLCRLLMGPVAVPCY
                     CDEWDVDDYLAKCAYRCSGPALYVHRSRCRCGAEGGGTMFTLLHDHYTTHVFRGLLSL
                     SEWNVRLTDVFCACNAFRSDRYVMAVLPKHQSVFIEYYPYFLVCLARYLTVPEIDDCA
                     NSMTAHLGPAIAARVGVHYKMLFGANARPPRVTEVARRANYDLFLLELQKLWLNVSYR
                     NAVTRDFFETVFSAFHHETGKVMLALRSPGRQPLFPRWISMSRFKKQVLYFELEVRCT
                     KSRKDELKNALIFRKTSVLFADHDVIWRNLFYTYYAWCAHRGFGGESRLWGPSGSGGG
                     AATESERGGGVRGRDQATTASAAAAAASTDDDASAASTESGVAVSAPAAAATSAAKAH
                     PHAPAAPTVVGGGQGTAVSSTATQKYVKIVDRLALVRLRFRERRLAAEAAVGSGSGSV
                     EGAVAGGTSGVQTDVKADEPVAVPSFDFDPYRCLVRHRAAEGVRREGEGSVYGARKII
                     GGREFSEMTAVSLNRVAVNAFNTNRVINLKATIVQTPRLSAFYVPRNMTHSFVMYKHT
                     FKEPPYTVSTFVSNDAAHTNSLNVNIRGSYQEFLYALSVYKLYVNIENFFLPASVCNS
                     NSSLDVHGIEDQGVIRSERDKVYWTTNFPCMISNTDNINVGWFKAATAIIPKVSGVAL
                     ENVLLKELAYVTSIDQLCVDYTLHRVFTVLETRNCYQIPFLSKQFILFVRIMMLRICG
                     LEHRLAVDRLIFRAIRQGVFDYHKNTVAHTKIKHTCALVGTRLANNVPKVLVKNKKIK
                     LDYLGRNANLLTLCRHVDHACVDAHRLEALIGVLDCLEKLTSIDRTKEALTRARVRLC
                     GGYRPEAATSRR*"
     CDS             complement(127496..127675)
                     /note="59aa initiating at ACG; orphan"
                     /codon_start=1
                     /transl_except="(pos:127496..127494,aa:Thr)"
                     /product="m87.4 sORF 5"
                     /translation="-GPMSRRQRTTRALSSSVAPGSGPAAISVLKIEEMCSSSTVTAW
                     ERRESSNGEISRVRL*"
     CDS             complement(127757..127807)
                     /note="16aa; orphan"
                     /codon_start=1
                     /product="m87.4 sORF 4"
                     /translation="MVPPPSAPQRQRERCT*"
     CDS             complement(127829..127936)
                     /note="35aa; orphan"
                     /codon_start=1
                     /product="m87.4 sORF 3"
                     /translation="MTYRSERKALQAQKTSVRRTFHSESESSPRNTCVV*"
     CDS             complement(127982..128071)
                     /note="29aa; orphan"
                     /codon_start=1
                     /product="m87.4 sORF 2"
                     /translation="MAGPRCAVMELAQSSISGTVRYLARQTRK*"
     CDS             complement(128207..128281)
                     /note="24aa; orphan"
                     /codon_start=1
                     /product="m87.4 sORF 1"
                     /translation="MTLPVSWWKAEKTVSKKSRVTALR*"
     CDS             complement(128289..129020)
                     /codon_start=1
                     /product="m87.5 ORF"
                     /translation="MSDEASVRVEIETRHGYWLVRLHVGLNARGAAGDGALNAAAAAA
                     DGCLGGQPPLPEAEPNQSQAIYDLYVLLSRCTADGGPLTSANDRGGGWRVRMRLRRRR
                     RCRCGRRHSHTTLRRRRGGIVVGGGGSSSGAGSGSLIAPADASAALRLGGGAAAAAAR
                     PPQPALAAEAPMGAPGIVGVEQVPPDHVVVREQNAGLPENQRIFEFVLPALSTSDFEL
                     EVKDLFLEPRHRYPSRKQRLAARRA*"
     CDS             complement(129062..129181)
                     /note="39aa"
                     /codon_start=1
                     /product="m87.5 uORF RNA *1"
                     /translation="MVALRLMTRLVLKALTATRLSETAVISENSRPPMILRAP*"
     CDS             complement(129062..129082)
                     /note="6aa"
                     /codon_start=1
                     /product="m87.5 uORF RNA #1"
                     /translation="MILRAP*"
     mRNA            join(complement(137396..139237),
                     complement(129722..132773))
                     /product="m89 RNA"
                     /note="spliced"
     mRNA            complement(129722..134089)
                     /product="m90 RNA *1"
     mRNA            complement(129722..133924)
                     /product="m90 RNA"
     mRNA            129771..131904
                     /product="M88 RNA"
     mRNA            129951..131904
                     /product="M88 RNA #1"
     CDS             129954..130166
                     /note="70aa initiating at CUG"
                     /codon_start=1
                     /transl_except="(pos:129954..129956,aa:Leu)"
                     /product="M88 uORF RNA #1"
                     /translation="LDYLGRNANLLTLCRHVDHACVDAHRLEALIGVLDCLEKLTSID
                     RTKEALTRARVRLCGGYRPEAATSRR*"
     mRNA            129994..131904
                     /product="M88 RNA #2"
     CDS             130021..130044
                     /note="7aa"
                     /codon_start=1
                     /product="M88 uORF RNA #2"
                     /translation="MLIGWRR*"
     CDS             complement(130191..130361)
                     /note="56aa; orphan"
                     /codon_start=1
                     /product="m88.5 sORF 2"
                     /translation="MVPSLMSTAPSHQMAPGSRIATASSFLSPLMLPASSSSMTPDRR
                     GGGCCCETPSAK*"
     mRNA            130193..131904
                     /product="M88 RNA #3"
     CDS             130246..131526
                     /codon_start=1
                     /product="M88 CDS"
                     /translation="MDEEDAGSINGERKDEAVAIRDPGAIWCDGAVLMSDGTIMEHEF
                     YSKPLVSLIRRKIRVEREEDDERGTAFVSSRELSLFVTGRCRRRAAGFSIYWHSHSDL
                     IFVLTGVTYCAQIYVECGRMAPDGTMEMLIEPRVLLVRARDPNGGISHVSWSKTPGIW
                     PKDVGIKLVKISSNAPAARQPTPVMPNVGMIGFPCVRLFGEPTNIDIGAYVPLVVGDR
                     EQYTDERLRLDCETSIFLERASAVYLRLLAIERELETSLGRRREVLMRCVELAARKRL
                     LLVDGTPIGNMFASEVCLCGLGEDSYANEIVGVLWRRRDTKSGAVFNLHNVALANGTQ
                     LALILRRIQEYSAYLPPVERRLDMTDPLTSAARDFYAAEVDVGVSVVSVAADVLRAFS
                     LRGLVSDGVKVVEKLGVPMTGPVDRDDVIRVLQL*"
     CDS             complement(130872..130946)
                     /note="24aa;orphan"
                     /codon_start=1
                     /product="m88.5 sORF 1"
                     /translation="MDVSQSSRSLSSVYCSRSPTTRGT*"
     mRNA            131360..137349
                     /product="m88.6 RNA"
     CDS             join(complement(137396..138286),
                     complement(131649..132773))
                     /note="spliced"
                     /codon_start=1
                     /product="m89 CDS"
                     /translation="MLTDAIAVAVRRRYDEIANKRHKPTTVITTEFPDVGIFCRKRYQ
                     TVHPELGLTNACNETFTPLTKFCVQYRDYNESSPKTSALKITPTLSAAIDAVKFQPCT
                     PEQLEYRSKMNAFSDLYRDPEFVQIVNFLQDFENWIATGRDENCPSERRNKIYLEPFQ
                     RNLLAHVLFFLATTKNPTLANRVTEYLTHAFDLHFLSSQSIDLFKQKATVFLVPRRHG
                     KTWFTIPVICFLLKNIIGISIGYVAHQKHVSQYVLKEVEFRCKRMFSGRFMVENKDNV
                     ISVDHKIAKSTALFASCYNTNSIRGQNFNLLIVDEAHFIKKEAFNTILGFLAQNTTKI
                     IFISSTNTTSDSTCFLTKLTSAPFDMLNVVSYVCEEHIQAFSEKGDATACPCYRLHKP
                     TFITLNSDVRKTANMFMPGSFMDEIMGGTNKINEETVLITDESREEFDLFRYSTTNPQ
                     FHPHLGAILSVYVDPAFTSNRRASGTGVAAVGTYRDQFIVYGLEHYFLKDLLDSSETS
                     IADCVSHMLLSILRLHPFLSQVRVTIEGNSNQAAAVRIACNIKHNLLSAHAETLFYHS
                     PDQNEIQQPFYLMNRDKRLAVEDFIAKFNSSYIKASQELISHTIKLSYDPVEYLLDQL
                     RHIQRITLNEYVTYSAKRNNQSDDLVVALIMAVYMCSPERSFNFKPI*"
     CDS             131689..131826
                     /note="45aa"
                     /codon_start=1
                     /product="m88.6 sORF 1"
                     /translation="MYTAMIRATTRSSDWLFRFALYVTYSFRVMRWMWRSWSSRYSTG
                     S*"
     CDS             132016..132180
                     /note="54aa"
                     /codon_start=1
                     /product="m88.6 sORF 2"
                     /translation="MLHAMRTAAAWFELPSIVTRTCDRNGCRRKIDSSMWDTQSAIDV
                     SELSSRSFRK*"
     CDS             132424..132507
                     /note="27aa"
                     /codon_start=1
                     /product="m88.6 sORF 3"
                     /translation="MNEPGINMFAVFRTSEFSVMKVGLWRR*"
     CDS             132655..132939
                     /note="94aa"
                     /codon_start=1
                     /product="m88.6 sORF 4"
                     /translation="MKMIFVVFWARKPRIVLKASFLMKCASSTIKRLKFCPRMLCVRK
                     RRHNTYKTAYGIREVEEPDGVGAAGYVYTYTQGNDIKHRNRRFVPLSLCT*"
     mRNA            132922..137349
                     /product="M91 RNA *1"
     CDS             complement(132923..133879)
                     /codon_start=1
                     /product="m90 CDS"
                     /translation="MDSARRNTSSRVSCSMPAFLSSPRITFMLLGVLLCFALASGGTA
                     DLYTWIQATPSNITSPSDVFTMNVTISATDSDRSGRINASTFAYVTEAEQSQNEADAP
                     EYDTASKQIHTTFAPVLFNWFRVTGKNNTARFRTVLFILTCNETHSSLLMNSPPRFTA
                     MRIDLDNTNATQPLYLQMFSKRQCMQKIEPIITKRSHVGIRRILSKTCLTYRRAADPE
                     VQLAEGTVGREPQEAYTFLHVLIAFLFCIGTGLIVCLYAILRPYYQKKSANAFPKKKK
                     NRDDKATLWPRKPIFTEEYYDSPPGSIKKPYAVVNPGFMYKD*"
     CDS             133069..133254
                     /note="61aa"
                     /codon_start=1
                     /product="M91 uORF RNA *1"
                     /translation="MRSPTSSGSTGAVWRTGTRSGPCRCRRGRRSARAGRCKPPGVLC
                     PRFPRRAGPRDRPRDGK*"
     mRNA            133767..137349
                     /product="M91 RNA"
     CDS             133797..134075
                     /note="corrected"
                     /codon_start=1
                     /product="M91 CDS"
                     /translation="MNVILGELRKAGIEHETLEDVFRLAESIGEACDFFRQPGESRLR
                     VLDLAVSLFDHVAAECIGDVVSLGFVESQDGAPGGTTGHPRGATASKD*"
     CDS             complement(133958..134005)
                     /note="15aa initiating at ACG"
                     /codon_start=1
                     /transl_except="(pos:133958..133956,aa:Thr)"
                     /product="m90 uORF RNA *1"
                     /translation="-KPSETTSPIHSAAT*"
     mRNA            134007..137349
                     /product="M92 RNA"
     CDS             134078..134770
                     /codon_start=1
                     /product="M92 CDS"
                     /translation="MFSHGRDPRTGKPISAAGARAHARGGGSGKCDGGGGCDMRNLCN
                     PLTQELNLRNMYVCVRCHRTHLCDLRHDCVVVHTQDGSVCIKTGLTYGSVFPGGCVSA
                     LEPVTEPHVDEINVVGVIMSYVYTYLTRNADHYADVIGSVIEGGWFNKPTENAIYFTF
                     NRVFKQHNALQKVPISVIGQLFVQLVIGVHARVTKYDSTVIKVSRRKREDGLLKRMRF
                     EYGNAPSFRTGR*"
     mRNA            134577..137349
                     /product="M93 RNA"
     CDS             134646..134657
                     /note="3aa"
                     /codon_start=1
                     /product="M93 uORF"
                     /translation="MPG*"
     CDS             134736..136283
                     /codon_start=1
                     /product="M93 CDS"
                     /translation="METHLRFEQAASEDDRDRLVPVHVVFAEDALSYREFEGLHTLCF
                     KIISRPDARWEHIPYFERLDREFVLKSLFHDKCRHLSASPGDGPWTLHGGGDENCRYG
                     LAFSVVLHLRDVEWWKDVIKFRLFIGDDETVDIDCTFVRLLREGLRFFGEVRRTRQPR
                     SGPRSASSRLLHHHPHHHRAGAAGDDDGDVDDDEGLPEGLLGAAADGPGFFDLGDNRK
                     MSEEMEDRLARFALKRVSAADFGPLEPPSKVRGREIKARRGEFFRDGDAPAAPDPVRS
                     RSDRWFGCDNAIRISYAQEVTGSRRFAVIWYSESIGSTVDVDVGRADDGEAAVTSFEH
                     TRRWETAVTRVYGATSRQLAAAVTRVGGLAQRFYVNLYAGLRAGDLVELLLLSRDAWL
                     VNGTGGGCIIKALSSDLHRRRRSGDLVDGCRVGWADVIWYAQARVASGIPIKLMRVGG
                     DGLWRSFLDSGKLTDWELNTDVCVLYAFEDRSLFWVLPGGFCATFQLQVDHGDVQTIR
                     EKFEKHQ*"
     mRNA            135597..137349
                     /product="M94 RNA *1"
     mRNA            135970..137349
                     /product="M94 RNA"
     CDS             135994..136023
                     /note="9aa"
                     /codon_start=1
                     /product="M94 uORF 1"
                     /translation="MGVVSVGPM*"
     CDS             136087..136125
                     /note="12aa"
                     /codon_start=1
                     /product="M94 uORF 2"
                     /translation="MASGDLFSTAEN*"
     CDS             136237..137274
                     /codon_start=1
                     /product="M94 CDS"
                     /translation="MATSRLSVKSLRSISRFVQWECCWMLVNKSARYREFRAVTSQSP
                     GLGKVSSTDDGRCLAASMMLFRRDGNFVLCLVVNKEPVGQFGCSGMRREKMVIDGLQE
                     PVYVMRLLAPLIPVKLGFSPYMLPPKSIGGSGGLDPSVIYQNASVVTPEEAATVTMQG
                     SGIVTVGLSGVGSWVQIKDGGNMKLFVFALCFDVFTACCDRLAFPSLAKIYSETVSCE
                     ADKCGFCRDSGRHVDPTGRFVGCVPDSGVCLCYSPCRGTDAAVSVRSWLPYLELEDGA
                     NTHSLFVRRYDGRKGLPATISDYLGARNSEGDEIPLRTEPWQLLKIEPTLSAMIIMAC
                     PLLKKIVLEHM*"
     mRNA            complement(137326..139237)
                     /product="m95.5 RNA"
                     /note="orphan"
     mRNA            complement(137326..138712)
                     /product="m89 RNA #1"
     mRNA            complement(137326..137903)
                     /product="m89 RNA #2"
                     /note="orphan"
     mRNA            137960..139984
                     /product="M95 RNA"
     CDS             138177..138248
                     /note="23aa initiating at ATA"
                     /codon_start=1
                     /transl_except="(pos:138177..138179,aa:Ile)"
                     /product="M95 uORF"
                     /translation="IPTSGNSVVITVVGLCRLFAISS*"
     CDS             138285..139538
                     /codon_start=1
                     /product="M95 CDS"
                     /translation="MATAAGGVYAGGEDQQQQRPRATDVSTALCDVEALAAVEEGRVS
                     EADVNRYREAVDAALIACEASSPRDRFRLIETAGGNFLLVTNALPKDRTEQQPPCVLE
                     GSGRASSNNNYEGIGTPSAGSGNAFDGLLALERGTSGGGLTATVPSAPGYVAKSVNTL
                     SYDGRLLSNSYVLYTKEQLRKSLSPDKRAIVERILRFVDTPGILDHNNVQDVEAVLWL
                     LFCGPQSVCQNPTCFGRDRECEVSYPVLLPPVFYDPITDYSAYINLAELYVYVWYRNY
                     DFDSEPTRCYELGTVAMDRVKKTLQSVRQRFSDRSVPVWPVSSRTCVFCALYNQNRVC
                     LDLAKSDVDVTSYSPIIIKDCRDAATNVTLSHVLPGQRVASLFPVYDIGTLLRALCDS
                     NDGEERRKRMRETIDSALSTTDDAV*"
     CDS             complement(138326..138439)
                     /note="37aa initiating at CUG"
                     /codon_start=1
                     /transl_except="(pos:138326..138324,aa:Leu)"
                     /product="m89 uORF"
                     /translation="MYLLTSASDTRPSSTAASASTSQSAVETSVARGRCCC*"
     CDS             complement(139139..139162)
                     /note="7aa"
                     /codon_start=1
                     /product="m95.5 sORF"
                     /translation="MATVPSS*"
     mRNA            139299..139984
                     /product="M96 RNA"
     CDS             139354..139371
                     /note="5aa"
                     /codon_start=1
                     /product="M96 uORF"
                     /translation="MRRRT*"
     CDS             complement(139421..139828)
                     /note="orphan"
                     /codon_start=1
                     /product="m96.5 ORF"
                     /translation="MNAIPRRRVLPRRRHATAPHLRLANGDRRGHLPSALRAFSDTRS
                     RLGVRRPDPLNTHQGMIRTERLDEKSLLPFLQVRPHSVLEQRTLAARGPSRPHQTASS
                     VVESAESMVSRMRFLRSSPSLESQSARSSVPMS*"
     CDS             139538..139927
                     /codon_start=1
                     /product="M96 CDS"
                     /translation="MGSRRPARSESALLKDAMRADLEKRQKRFFVEAFGPDHPLVRIQ
                     GIRTSDAKTRASIRECAQSTREVAAAIAVGKAQMRSGGVSTTGKDSSSWDRVHRDADE
                     FADALAEMRDVAEELRSVFTSSDSEEV*"
     CDS             complement(139825..139950)
                     /note="41aa; orphan"
                     /codon_start=1
                     /product="m96.5 uoORF"
                     /translation="MTERITVSHTSSLSDDVNTLRSSSATSLISASASANSSASR*"
     mRNA            139981..142436
                     /product="M97 RNA"
     CDS             140144..142075
                     /codon_start=1
                     /product="M97 CDS"
                     /translation="MSVELTPPRSDGSVGFAPVVVPPAPRKPLRRRAVSDLEKLYKVK
                     RRLVFGADDGAVDNDTSNNNSGSSSTTSRSRRKTAADVVSDSPKRTDDSSTAGEDGYT
                     HCVHSCACTPGERHLLCCELVSIGDSVSVARCPLCSLGISTTYLSRGCCRGRSKVTGG
                     DEDEEDEDEEENSQDEDRDEEEAASASSSGGLEWSDDSNSALSWSDENIIISPFPGLK
                     CYVTTFEDIRQPVLLETGSAYLPVYAPYDESFCRNRCLERGGDDDDERDATLIGKGSF
                     GQVWRLSDKKTALKAAASESINETLLTVWISGVVRSRAQDAGYRGELDDSVYCNILVA
                     TGSCLRHNLVSFASFDRDLYNYRGWHYAGLASYRRAFSGIADALRFLNLRCGVGHFDV
                     TPMNVLINYDRADDRQIARAVICDFSLSQCHTEGTTGHCVVVFQQTKTVRALPKSAYY
                     LTDIYHPAFKPLMLQKLCAIEPRKQFPKPSANRFCVSDLCALGHVAAFCLVRVLDERG
                     QLKVRSTSEDALFGVARKTCDALARHSVDEVANFCSLLITRQLAYTATLLGSDDMREP
                     MARLCDYFETVSDKDAPDRFRSVYKRARREIDGSYMVRLLLAASETEDGRYLLDNIRA
                     TCLMVDSEDLDVDPYKIFP*"
     CDS             140931..141011
                     /note="26aa; orphan"
                     /codon_start=1
                     /product="M97 iORF"
                     /translation="MTRETRRSSGRGLSDRCGDSPTRRRP*"
     mRNA            141943..144154
                     /product="M98 RNA"
     CDS             142104..143789
                     /codon_start=1
                     /product="M98 CDS"
                     /translation="MATTVLPPEATAMTTIPRRIVDDVVVDDGGGFVTHNIDSAFGGS
                     ERNECLVFDQSEQCLARVFDGLSSESFDIYCLYNLLDIKERVSSVPVCALRLAYFRSV
                     FNKINLTHDGPGLATNFLSIVDREVSNAGGESTVRDAVGGVEGAQFALARAIFRLPAR
                     RLLRVMKAIERDSRGQAANPVWHALRVDTVSATRFHDVLATRKIAFRKDLDVRHSSEA
                     VRFGMQCESAIAQVLREFVAEGRGGVSDIGLLLDPASGVLGASLDFCSGLSRDDDGLL
                     VVAPGAAIFEIKCRFKYLRSRDDRAVQGLLDDPGLQSFADFILDHHTPAVEFRHQGQL
                     PTSRECLVSYDRVFRQSCKRRRTGVVSESLRLWIDGLIKENSEVLSTVFVFDARAAEG
                     ETGAATCVGDDDEDFILSAERPPLYLDLFLKAAFAAPVFANPRHPYYCQTLVQHYVLS
                     QYYINAHRDPERMSPDELPSVYLVSAILRKRDESERGRVIRINGHRSDCDEVPLCVVV
                     TPVRLDPHFARDAVSSVLDVWEGDIGKKTGLALWVQSAVNSYVAACIPTPRTP*"
     mRNA            142227..144154
                     /product="M98 RNA #1"
     mRNA            142350..144154
                     /product="M98 RNA #2"
     CDS             142435..142602
                     /note="55aa"
                     /codon_start=1
                     /product="M98 iORF 1 RNA #2"
                     /translation="MGPGWLLISCRSSTARSRTPAARAPSEMRSGVSKARSSRSRGPS
                     FACRRAGSSGS*"
     CDS             143308..143358
                     /note="16aa; orphan"
                     /codon_start=1
                     /product="M98 iORF 2"
                     /translation="MTTRTSSCPPSGPRST*"
     mRNA            143492..144154
                     /product="M99 RNA"
     CDS             143726..144064
                     /codon_start=1
                     /product="M99 CDS"
                     /translation="MGAECCKQLCRSLHPYAADSLKDSSGRRVDLGTEFSVLTDTSDD
                     EDQVGAGERDDFVQKQLTTPLLSDKNSAIPLTVVTPIQLGANKGGGKRTSSLKSAKNG
                     AGVKKKVRAL*"
     CDS             143752..143853
                     /note="33aa; orphan"
                     /codon_start=1
                     /product="M99 iORF"
                     /translation="MSQPASLRRGLPEGFLGATRGPRDRILCADGYV*"
     mRNA            complement(144158..145374)
                     /product="M100 RNA"
     CDS             complement(144299..145360)
                     /note="corrected"
                     /codon_start=1
                     /product="M100 CDS"
                     /translation="MAKAGVMTLSHVDRMNLRTWTMAIACCLLSFVNIVVFSVAAHFP
                     GIGFPCYYPRIIDFDNMNLTMYNAIHHLTPQLFLDPVQLIVYVIFTELIFFCVLSYYI
                     VCWVQIYFRSEHGTQVNQSTRDINFMGDSATCFTFVLTMDTFQIFLLSLSFRLPSMVA
                     FSKCMYFMCLTAFVVTLVTHYESRERSAFALSKIHPKLQGTIRYRTAVVNLTQLILGF
                     ATMVLAMSLALGFGNSFFVKTAHVVFGAMVAFAIVACVYFSIIESVLSRYMKVQFGYH
                     IGTILGVCGAMYPIIRYEALNASSYARDINIGITVLLLLCVAFSVIRTVRFLLRRNKR
                     YRALALDNEEIRALRSDAE*"
     CDS             144396..144461
                     /note="21aa; orphan"
                     /codon_start=1
                     /product="m99.5 sORF 1"
                     /translation="MTENATQSSSSTVMPMLMSLA*"
     CDS             144489..144539
                     /note="16aa; orphan"
                     /codon_start=1
                     /product="m99.5 sORF 2"
                     /translation="MMGYMAPQTPSIVPMW*"
     CDS             144579..144752
                     /note="57aa; orphan"
                     /codon_start=1
                     /product="m99.5 sORF 3"
                     /translation="MIEKYTHATIAKATMAPNTTCAVFTKKLLPKPSASDMASTMVAK
                     PKISWVRFTTAVR*"
     mRNA            144888..148163
                     /product="m100.5 RNA"
     CDS             144888..144929
                     /note="13aa; orphan"
                     /codon_start=1
                     /product="m99.5 sORF 4"
                     /translation="MDGRRNDRLSRKI*"
     CDS             144978..145037
                     /note="19aa"
                     /codon_start=1
                     /product="m100.5 sORF 1"
                     /translation="MKLMSRVDWFTCVPCSLRK*"
     CDS             145110..145208
                     /note="32aa"
                     /codon_start=1
                     /product="m100.5 sORF 2"
                     /translation="MSCTGSRNSCGVRWWIALYIVRFMLSKSMMRG*"
     CDS             145260..145526
                     /note="88aa"
                     /codon_start=1
                     /product="m100.5 sORF 3"
                     /translation="MFTNDSRQHAMAIVHVRRFMRSTWESVMTPAFAIVQVSRVRGRR
                     GGSNSESILRETVRASPRRRGNVAASGAERHSTQGASSRLPPVL*"
     CDS             complement(145417..145560)
                     /note="47aa; orphan"
                     /codon_start=1
                     /product="m102.2 sORF 2"
                     /translation="MCGVIPAGALGFIVPGAAEMRRPVSSVARHPKRRRYPVVSARLG
                     RSL*"
     mRNA            145552..148163
                     /product="M102 RNA"
     CDS             145599..148037
                     /codon_start=1
                     /product="M102 CDS"
                     /translation="MERRWRRGLPVHLSIYAFLPEENQAILQCFFCEVADGDRVVTRL
                     FVFPVNIPAEGELRTYLLANYTSAIVSSSLDTIPDSTTAANGSGVGGEVGGGGGSGDE
                     CADRVARRSRALAQILMHVGPDFEPLTRFFTPVEIFSDGVEILGSRRWENVRGIYNSI
                     LQTLAALTVGRIRAIGSYHQMADAVSIETSTAIQSIIAEGATTEDAEDECRYRNTHAY
                     RKLRRGFVSRDITFSIRIGNKKFMLSEPSAVGAKFSVSDVFVIQDVKWRGKKLRLCFP
                     REFLAFVFSDDQCLVLLRDAMQRLFKEVYGGFSGLYPVFDFFGPNMLRSGGPRSVFFP
                     GFPAVAVYSVPWRYDMNTENGADAINEIRSLVGLPDIVGVAGKVPLVPEPGNAVDTLD
                     AVRMYDIDLHYADMRHFRINARLCVTHNMGDAALDDESSVAHIYVGVGGVCRISIVDL
                     RFAVLRMCLPGPEFPFVLSDVARRVDRMMIDAFLQRLAHSSPRIFRRVRSLENYICKR
                     VMDACEDEGYPWILVRDDCEIFVRRPVDCDQVNFDTIVRANLARVWAELFGLQYLCPV
                     CRITVAMSGVLFATGKYLLSGFPDEQKYFPTPGWVGATGRLLSEAVFCAFQSPDWGAK
                     DKIIRFMATHMLRLSARRHETRFWAQRFAPGRNRVQQHDGVMDANEFCGIHVCGRMVA
                     VQPLDGALHDNICYNDYVKKTFEVLRVTLEKVIIVLSQDQTNTAVVNNSTGEIDCVAI
                     KQEVTDDAIVSDTTGSDELDAALRALRETTANTVGMVVERTDTHNLIEEFNDVFQQTM
                     DFVVERYSAFFSMN*"
     CDS             complement(145643..145735)
                     /note="includes 20aa N-terminal extension initiating at
                     ACG; orphan"
                     /codon_start=1
                     /transl_except="(pos:145643..145641,aa:Thr)"
                     /product="m102.2 sORF *1"
                     /translation="-KSLVTTRSPSATSQKKHCRMAWFSSGRKA*"
     CDS             complement(145643..145675)
                     /note="10aa; orphan"
                     /codon_start=1
                     /product="m102.2 sORF 1"
                     /translation="MAWFSSGRKA*"
     CDS             complement(146132..146185)
                     /note="17aa; orphan"
                     /codon_start=1
                     /product="m102.3 sORF 2"
                     /translation="MDWIAVLVSIETASAIW*"
     CDS             complement(146249..146488)
                     /note="79aa; orphan"
                     /codon_start=1
                     /product="m102.3 sORF 1"
                     /translation="MASRSKTRHWSSEKTKARNSRGKHRRSFLPRHLTSWITKTSETE
                     NLAPTAEGSLSMNFLLPMRMEKVMSRETKPRRSFL*"
     CDS             complement(146804..146860)
                     /note="18aa; orphan"
                     /codon_start=1
                     /product="m102.4 sORF 2"
                     /translation="MLWVTQSLALMRKCLMSA*"
     CDS             complement(146903..147031)
                     /note="42aa; orphan"
                     /codon_start=1
                     /product="m102.4 sORF 1"
                     /translation="MRSTRRATSLSTKGNSGPGRHIRRTANLRSTMEMRQTPPTPT*"
     CDS             complement(147149..147490)
                     /note="orphan"
                     /codon_start=1
                     /product="m102.5 ORF"
                     /translation="MKRMILSLAPQSGDWKAQKTASESRRPVAPTHPGVGKYFCSSGK
                     PESRYLPVAKSTPLMATVMRQTGQRYWRPKSSAQTLARLALTMVSKLTWSQSTGRRTK
                     ISQSSRTRIQG*"
     CDS             complement(147149..147316)
                     /note="includes 58aa N-terminal truncation initiating at
                     AUG; orphan"
                     /codon_start=1
                     /product="m102.5 ORF #1"
                     /translation="MATVMRQTGQRYWRPKSSAQTLARLALTMVSKLTWSQSTGRRTK
                     ISQSSRTRIQG*"
     CDS             complement(147692..147925)
                     /note="77aa; orphan"
                     /codon_start=1
                     /product="m102.6 sORF"
                     /translation="MPTVLAVVSLRARSAASSSSEPVVSLTIASSVTSCLMATQSISP
                     VLLLTTAVLVWSCERTMMTFSRVTLSTSKVFLT*"
     mRNA            complement(148173..153803)
                     /product="m105.7 RNA"
                     /note="orphan"
     mRNA            complement(148173..152712)
                     /product="m105.6 RNA"
                     /note="orphan"
     mRNA            complement(148173..151510)
                     /product="M104 RNA"
     mRNA            complement(148173..149502)
                     /product="M103 RNA *1"
     mRNA            complement(148173..149442)
                     /product="M103 RNA"
     CDS             complement(148185..149138)
                     /codon_start=1
                     /product="M103 CDS"
                     /translation="MSSTLMVRGAMEVHNDRDYVRLMAPEIVSITVSDRQIWFHTESG
                     ELIPNAQYRADSDCRSSFLGFCLFFILDAEDALSELRLSSIRTKHRIAVFRPKTNTDF
                     TLCMLLFAIESLPLSRQTLEHLVTFLTGTRPRTGLTRMICKSCIKLVCTSLYLFFDET
                     DPRITRHVPEICMLYKETQRAQATMLAETYFGVQDISSMSLVSLTLTDRVTKDGDTVG
                     DLAAEVLNTVCNVFYVPLGTNGSGVVTRWLSNDNNPKQRMYPDTTTTDTTITTPPTTK
                     KNMTTTTANSHIALLSTNNNTNTTTTTPGADTKKSASNNKK*"
     CDS             complement(149116..151476)
                     /note="includes 82aa N-terminal extension initiating at
                     CUG"
                     /codon_start=1
                     /transl_except="(pos:149116..149114,aa:Leu)"
                     /product="M104 CDS *1"
                     /translation="MSAWEEITVLPVITQSRLAARTWTLEVFPAPAVPVIRRQEKGRK
                     GGRRASSRSPTIIAALPPPSLLPSSPSSGATRPAQGSNMWRNQSLYRDSRENRFKASD
                     LTRSTIRSIFEADDIFRTKMLSYLDNPPEPPSDPLFPTDSSLDLFSMINGTEGACIGQ
                     TIHQILRDPSVFRKQIFYAMMRFLLNGISVGELSTAWASHRRRFVRAEDEGGAALEQF
                     EIWADALKHTIVDSIAALLEKLIYTYAADDRYCRYVDWIVSVGVVPIAEVRTAEREKA
                     VDAAQRRFLAEVAECHLLDRPDPLRARTLRACVSALMTREVPNVPDIRIHRLKSNGHI
                     ECFSGKRRLKRFIYAEPTILEEERLILTTPLARIRYERKRHNELRIHKKICQLLNTNP
                     IKVVTTSRHEMNTKRIVELMEKRDRQVDAKTSIVKFLLNVSDSKSKIGLEDSVESFLQ
                     DLTPSVDQARLLPSRAPLIQPAPSGSGAQDIRELFRRQVIRCLEDQIQDHVEEIENLK
                     LLNKTWESKTRELRDALDRYESEGRRGRGPPAFDLQTLDTVNALRRVQGLPTAPVTVD
                     DNRVVCNSFFSQFVPDERESDERLSRLWEQEYFRCFKFRRNVTNQGAEDSISYSNYTI
                     ERVLLPFLTAVIEFPMLDAIPEEYLFLSLSELANVIYETSKLQRYTDYIRYRETIRVQ
                     AFLEREQATAAAAAAAGAATAAAPSERIGRAPGQVSGPPTKIRRLDETTPGTANYRPQ
                     QKTIVTTTPIGLPPPSSPAPEVSPRFRSPQQKLETLRDRNVQHLNG*"
     CDS             complement(149116..151230)
                     /codon_start=1
                     /product="M104 CDS"
                     /translation="MWRNQSLYRDSRENRFKASDLTRSTIRSIFEADDIFRTKMLSYL
                     DNPPEPPSDPLFPTDSSLDLFSMINGTEGACIGQTIHQILRDPSVFRKQIFYAMMRFL
                     LNGISVGELSTAWASHRRRFVRAEDEGGAALEQFEIWADALKHTIVDSIAALLEKLIY
                     TYAADDRYCRYVDWIVSVGVVPIAEVRTAEREKAVDAAQRRFLAEVAECHLLDRPDPL
                     RARTLRACVSALMTREVPNVPDIRIHRLKSNGHIECFSGKRRLKRFIYAEPTILEEER
                     LILTTPLARIRYERKRHNELRIHKKICQLLNTNPIKVVTTSRHEMNTKRIVELMEKRD
                     RQVDAKTSIVKFLLNVSDSKSKIGLEDSVESFLQDLTPSVDQARLLPSRAPLIQPAPS
                     GSGAQDIRELFRRQVIRCLEDQIQDHVEEIENLKLLNKTWESKTRELRDALDRYESEG
                     RRGRGPPAFDLQTLDTVNALRRVQGLPTAPVTVDDNRVVCNSFFSQFVPDERESDERL
                     SRLWEQEYFRCFKFRRNVTNQGAEDSISYSNYTIERVLLPFLTAVIEFPMLDAIPEEY
                     LFLSLSELANVIYETSKLQRYTDYIRYRETIRVQAFLEREQATAAAAAAAGAATAAAP
                     SERIGRAPGQVSGPPTKIRRLDETTPGTANYRPQQKTIVTTTPIGLPPPSSPAPEVSP
                     RFRSPQQKLETLRDRNVQHLNG*"
     mRNA            149451..153879
                     /product="m103.5 RNA"
     CDS             149498..149614
                     /codon_start=1
                     /product="m103.5 sORF 1"
                     /translation="MTFANSLSDRNKYSSGMASNMGNSMTAVRNGSSTRSIV*"
     mRNA            149558..153879
                     /product="m103.5 RNA #1"
     CDS             149627..149896
                     /codon_start=1
                     /product="m103.5 sORF 2 RNA #1"
                     /translation="MLSSAPWFVTFRRNLKHRKYSCSQRRDRRSSDSRSSGTNCEKKL
                     LQTTRLSSTVTGAVGRPCTRRSALTVSRVCRSNAGGPRPRRPSDS*"
     mRNA            150155..153879
                     /product="m104.5 RNA"
     CDS             150203..150370
                     /codon_start=1
                     /product="m104.5 sORF 1"
                     /translation="MDVLASTCRSRFSISSTMRFVFISCRLVVTTLIGLVFSSWQIFL
                     WMRSSLCRLRS*"
     mRNA            150784..153879
                     /product="M105 RNA"
     CDS             150914..150946
                     /note="11aa"
                     /codon_start=1
                     /product="M105 uORF"
                     /translation="MPFSRNRIIA*"
     CDS             151031..153877
                     /codon_start=1
                     /product="M105 CDS"
                     /translation="MEKRSSDESVGNKGSDGGSGGLSRYDNIFVLNMSSASKIERIVD
                     RVKSLALKRFSRESLYKDWFRHMLDPCAGLVAPELGDDGSSEGGGNAAMIVGDRELAR
                     RPPFLPFSCLLITGTAGAGKTSSVQVLAANLDCVITGSTVISSQALSSALNRSRSAQI
                     KTIFRTFGFNSRHVALADRVHLRRRDDVAFDGDVDPICQQQWRDLSTYWPVVSDIAIR
                     ALDGGKGRKDTDDLCRSNIIVIDECGVILRHMLHVVVFFYYFYNALNDSELYRQRAAP
                     CIVCVGSPTQSEALESRYDHRTQNRDVQRGMDVLSALISDPVLSEYCDVAHNWVMFIN
                     NKRCLDLEFGDLLKHIEFGLPLKSEHVEYLDRFVRPAGLIRDPAHAIDVTRLFISHAE
                     VKRYFTALHDRVRIYSQHLIFEVPVYCVLNNSAFHEYCASMCTGEPTPRPETWFRKNL
                     ARISNYSQFTDHNLSEDIQVEELAQSCGGGGAGGDDDGFDLEEEMINETLLTCRITFI
                     RDSAVGVTAKTKACVVGYTGTFDDFAEILQKDLFIERTPCEQAVYAYSLISGLLFSAM
                     YLFYSSPLTTPEILRDLSEIPLPDIPTLVIGANGGDGARDSDDNDEYEEDLEGGGCFD
                     GVSGGGSGNGGGEKYRRRLTSDDEDDFYDLSYVDRGRQPEPPQLQPPPQPQPQPRLTM
                     SAALPPRQIDEEISDVEMLCYSDIYTDKFFLKYSIPPPVSSISFEEIVHIYTIFRDIF
                     LARYRIMQKHTKGAFGKTRLVTYNRRNVWRRKNCEIESQTGSFVGMLTFVSPSNNYVL
                     EGFTNHNVFIMDAERNRIHRRILEKGLPRLIVRDACGFLLILDYNVSKFSDVIDGKSV
                     HICTMVDYGVTSRMAMTIAKSQGIGLESVAIDFGDNPKNLKMSQIYVGISRVVDPDRL
                     VLNTNPVRNTYENNTFITPFIRRALQNKDTTLVF*"
     CDS             complement(151651..151779)
                     /note="42aa; orphan"
                     /codon_start=1
                     /product="m105.4 sORF"
                     /translation="MCRRMTPHSSMTMMLLRQRSSVSLRPLPPSRARMAMSETTGQ*"
     CDS             complement(151909..152193)
                     /note="94aa; orphan"
                     /codon_start=1
                     /product="m105.5 sORF"
                     /translation="MKRRVTSMACAGSLMRPAGRTNLSRYSTCSDLRGSPNSMCLSRS
                     PNSRSRQRLLLMNMTQLWATSQYSERTGSLMSAERTSMPRCTSRFCVRWS*"
     mRNA            complement(153869..162778)
                     /product="m108 RNA"
                     /note="encoding 8kb stable Intron"
     mRNA            complement(153869..162388)
                     /product="m106.5 RNA *5"
     mRNA            complement(153869..162366)
                     /product="m106.5 RNA *4"
     mRNA            complement(153869..162097)
                     /product="m106.5 RNA *3"
     mRNA            complement(153869..161935)
                     /product="m106.5 RNA *2"
     mRNA            complement(153869..161835)
                     /product="m106.5 RNA *1"
                     /note="encodes 7.2kb stable intron"
     mRNA            join(complement(161626..161741),
                     complement(153869..154367))
                     /product="m106.5 RNA"
                     /note="encodes 7.2kb stable intron; spliced"
     mRNA            complement(153869..154500)
                     /product="m106 RNA"
     CDS             complement(153916..154359)
                     /codon_start=1
                     /product="m106 CDS"
                     /translation="MATASQQQPPPPPPPPPGAIVPCGHTIPMLRGGGHIELCAIQGH
                     GCLHPPLPLDDNVAAAAANTTETTTITTTATAQTSRRLRGNARIRLNPRPIPRPPAGP
                     HEHHRRRRDQRRSTQQISFMPLQSNDQQSTNTIPEIPRIVVEVVD*"
     CDS             join(complement(161626..161723),
                     complement(154196..154367))
                     /note="initiating at ACG; spliced"
                     /codon_start=1
                     /transl_except="(pos:complement(161721..161723),aa:Thr)"
                     /product="m106.5 ORF"
                     /translation="TAEQAQVRRRTHLPEAEEAAAEVTASRRPGALRMRDGDGEPATA
                     AAAAAATARGDRPMWTHDPHAARRRTHRTLRDPGTRMPPSSTTSR*"
     CDS             complement(154196..154366)
                     /note="56aa"
                     /codon_start=1
                     /product="m106 uoORF"
                     /translation="MRDGDGEPATAAAAAAATARGDRPMWTHDPHAARRRTHRTLRDP
                     GTRMPPSSTTSR*"
     CDS             complement(154196..154294)
                     /note="includes 24aa N-terminal truncation initiating at
                     AUG"
                     /codon_start=1
                     /product="m106 uoORF #1"
                     /translation="MWTHDPHAARRRTHRTLRDPGTRMPPSSTTSR*"
     mRNA            161604..165514
                     /product="m107 RNA *1"
     CDS             161688..161837
                     /note="49aa"
                     /codon_start=1
                     /product="m107 uORF RNA *1"
                     /translation="MRPPPHLSLLGRSLRCDNAPFSNTVRLYILAGMRQVASDGEYLH
                     SRYPT*"
     CDS             complement(161702..161758)
                     /note="18aa initiating at GUG"
                     /codon_start=1
                     /transl_except="(pos:161702..161700,aa:Val)"
                     /product="m106.5 uORF 2 RNA *1"
                     /translation="-LLKGALSHLSERPSRLR*"
     CDS             complement(161775..161792)
                     /note="5aa initiating at CUG"
                     /codon_start=1
                     /transl_except="(pos:161775..161773,aa:Leu)"
                     /product="m106.5 uORF 1 RNA *1"
                     /translation="MTHPG*"
     CDS             complement(161843..161905)
                     /codon_start=1
                     /product="m106.5 uORF 1 RNA *2"
                     /translation="MITLPPCVSVLRYYTLRRRT*"
     mRNA            complement(161893..164092)
                     /product="m109 RNA"
     mRNA            complement(161893..163500)
                     /product="m108.5 RNA"
     mRNA            complement(161893..162778)
                     /product="m108.1 RNA"
     mRNA            complement(161893..162738)
                     /product="m108 RNA #1"
     mRNA            161895..165514
                     /product="m107 RNA"
     CDS             161986..162681
                     /codon_start=1
                     /product="m107 CDS"
                     /translation="MDGRTGGRTGTGSEGVRREVLHRRPDRRSSTGHSSRVTVRSDSV
                     LASSDRSRRVISRFDRPLVATDRSLRLPARPCYLIAANATTARSKRTGARTTSACPMR
                     SSNRSGPENGEGPSALGGSEDRTTARHEPPSETNGAPYAVYLHVRNEAEDPHFGRLLV
                     NERSLVTAIPTVLDPLIEPIGPGKPLFGHPLDATGISNAVRCDGRRAISSRGPCASAK
                     ASRGRPGRGAPLG*"
     mRNA            162078..165514
                     /product="m107 RNA #1"
     mRNA            162115..165514
                     /product="m107 RNA #2"
     CDS             complement(162213..162773)
                     /codon_start=1
                     /product="m108 CDS"
                     /translation="MVYNLTADRRHARDRVSRARPRPGPAARADVQPSGAPRPGRPRE
                     AFAEAQGPRLEIARRPSHRTAFEMPVASSGCPKRGFPGPIGSMRGSSTVGIAVTSDRS
                     FTSNRPKCGSSASLRTCKYTAYGAPFVSDGGSCRAVVRSSDPPRADGPSPFSGPLRLL
                     DRIGHADVVRAPVRFDRAVVAFAAIK*"
     CDS             complement(162213..162572)
                     /note="includes 67aa N-terminal truncation initiating at
                     AUG"
                     /codon_start=1
                     /product="m108 CDS #1"
                     /translation="MPVASSGCPKRGFPGPIGSMRGSSTVGIAVTSDRSFTSNRPKCG
                     SSASLRTCKYTAYGAPFVSDGGSCRAVVRSSDPPRADGPSPFSGPLRLLDRIGHADVV
                     RAPVRFDRAVVAFAAIK*"
     CDS             162286..162681
                     /note="includes 100aa N-terminal truncation initiating at
                     AUG"
                     /codon_start=1
                     /product="m107 CDS #1 RNA #2"
                     /translation="MRSSNRSGPENGEGPSALGGSEDRTTARHEPPSETNGAPYAVYL
                     HVRNEAEDPHFGRLLVNERSLVTAIPTVLDPLIEPIGPGKPLFGHPLDATGISNAVRC
                     DGRRAISSRGPCASAKASRGRPGRGAPLG*"
     CDS             complement(162605..162742)
                     /note="45aa"
                     /codon_start=1
                     /product="m108 uORF"
                     /translation="MHEIESREPVRDLARRLVRMFNLVALLVLAGRARPSPKRRGLGS
                     R*"
     CDS             complement(162605..162685)
                     /note="includes 19aa N-terminal truncation initiating at
                     AUG"
                     /codon_start=1
                     /product="m108 uORF #1 RNA #1"
                     /translation="MFNLVALLVLAGRARPSPKRRGLGSR*"
     mRNA            162801..165514
                     /product="M112 RNA *3"
     mRNA            162831..165514
                     /product="M112 RNA *2"
     mRNA            162864..165514
                     /product="M112 RNA *1"
     CDS             complement(162917..163774)
                     /codon_start=1
                     /product="m109 ORF"
                     /translation="MKGTVGEFESLTSVVIVRFGRVFIAATFFRRIEAAATGAADGAR
                     ATHRSGRLHGGGHRGVADALGDIVGFGAVGARRVFDQDDLQQAAVRHQSQEAGARAVG
                     PRRRRDRRDGLVTDDAPAVEHVHDLLRSVVRGDVQRHASLGRRSGRRAAVRRLHDGRA
                     QPAGPPVLGAALAVRAVQNAGALVGPLTEVEHAGDILMQRPTRVPEGEVTSSRNDGRS
                     ASIWRGHGPNEGLFTGRDEKSGHVIYRDAGTISIWSAKCEDRRRNEPRIRSGLRFIKS
                     ASRPFLIYA*"
     CDS             162919..162957
                     /note="12aa; unclear RNA"
                     /codon_start=1
                     /product="M112 uORF 1 RNA *1"
                     /translation="MHKLRMGVMQTL*"
     mRNA            join(162980..163892,163986..165514)
                     /product="M113 RNA"
                     /note="spliced"
     mRNA            join(162980..163892,163986..164162,164489..165514)
                     /product="M112.1 RNA Iso2"
                     /note="spliced"
     mRNA            join(162980..163892,163986..164087,164489..165514)
                     /product="M112 RNA Iso1"
                     /note="spliced"
     CDS             163020..163046
                     /note="8aa; unclear RNA"
                     /codon_start=1
                     /product="M112 uORF 2 RNA *1"
                     /translation="MLIVPASR*"
     CDS             join(163100..163892,163986..165082)
                     /note="spliced"
                     /codon_start=1
                     /product="M113 CDS"
                     /translation="MAAPDRRGSPIVSRRRYFTFRNSSRTLHQNVTRMFDLRQWTYES
                     ARVLDCTNGEGRTENWGPGWLCATIMQSPDSGSSSGSAAQGCMSLDITSDDGPEKVMN
                     MFHRGSIVCNKTVSSVATPPGSDGTGASLLTLVADGSLLQVILVEHSPGAHRAEADDV
                     AESVGNAAVAAAVQSATSMGSSSSVGGAGGGGFNSSEERRRDKDSSKSHDDDRRKRFE
                     LSNGTLHRERTSGSSGSSGGGGGSGSGGSSGLSTKQKERSRRLEEECSPRSGGEPKRQ
                     KTHHDPRPERDLEPPRSSTTVDGNADEAGAVSFLNSYAASSLSAVSDGALPPSSPVTI
                     ETPGFNDLIESEEEDDGTRCSSADGTATVTETGASAEIEQTFTDGGLACMRSLIDSRA
                     LMDLAFTSRMTAVKSGSEGAGNTCPGEQRLSNCNLPPNSQEDNNPRFEGVFNSLMRLL
                     DEYKDKSTSSSSAAVPGSSCTGTTQTEGMPHHRGIFDRDTSAAQQKPVCEIRPFIDIA
                     RCVEPAAAPTASRSRATTAAARRRGRGSQPRRNSRVAARVAQVDPTDPPAAAAAAAAG
                     PTTRGRSRSRRGRRGPDLTEDGLEIVETGATAGTLAVSEEETAMAAAMLEDMVDLDNV
                     FDDLN*"
     CDS             join(163100..163892,163986..164162,164489..164511)
                     /note="spliced"
                     /codon_start=1
                     /product="M112.1 CDS RNA Iso2"
                     /translation="MAAPDRRGSPIVSRRRYFTFRNSSRTLHQNVTRMFDLRQWTYES
                     ARVLDCTNGEGRTENWGPGWLCATIMQSPDSGSSSGSAAQGCMSLDITSDDGPEKVMN
                     MFHRGSIVCNKTVSSVATPPGSDGTGASLLTLVADGSLLQVILVEHSPGAHRAEADDV
                     AESVGNAAVAAAVQSATSMGSSSSVGGAGGGGFNSSEERRRDKDSSKSHDDDRRKRFE
                     LSNGTLHRERTSGSSGSSGGGGGSGSGGSSGLSTKQKERSRRLEEECSPRSGGEPKRQ
                     KTHHDPRPERDLEPPRSSTTVDGNADEAGAVSFLNSYAASSLSAVSDGGQQPAF*"
     CDS             join(163100..163892,163986..164087,164489..164511)
                     /note="spliced"
                     /codon_start=1
                     /product="M112 CDS RNA Iso1"
                     /translation="MAAPDRRGSPIVSRRRYFTFRNSSRTLHQNVTRMFDLRQWTYES
                     ARVLDCTNGEGRTENWGPGWLCATIMQSPDSGSSSGSAAQGCMSLDITSDDGPEKVMN
                     MFHRGSIVCNKTVSSVATPPGSDGTGASLLTLVADGSLLQVILVEHSPGAHRAEADDV
                     AESVGNAAVAAAVQSATSMGSSSSVGGAGGGGFNSSEERRRDKDSSKSHDDDRRKRFE
                     LSNGTLHRERTSGSSGSSGGGGGSGSGGSSGLSTKQKERSRRLEEECSPRSGGEPKRQ
                     KTHHDPRPERDLEPPRSSTTVDGGQQPAF*"
     CDS             complement(163222..163530)
                     /note="102aa; orphan"
                     /codon_start=1
                     /product="m108.5 ORF"
                     /translation="MTCSKLPSATRVKRLAPVPSDPGGVATEETVLLQTMLPRWNMFM
                     TFSGPSSEVMSRDMHPWAADPDDEPLSGDCMMVAHSQPGPQFSVRPSPFVQSKTRALS
                     *"
     CDS             complement(163222..163425)
                     /note="67aa"
                     /codon_start=1
                     /product="m108.5 sORF"
                     /translation="MLPRWNMFMTFSGPSSEVMSRDMHPWAADPDDEPLSGDCMMVAH
                     SQPGPQFSVRPSPFVQSKTRALS*"
     CDS             164531..165082
                     /note="includes 477aa N-terminal truncation initiating at
                     AUG"
                     /codon_start=1
                     /product="M113 ORF #1"
                     /translation="MRLLDEYKDKSTSSSSAAVPGSSCTGTTQTEGMPHHRGIFDRDT
                     SAAQQKPVCEIRPFIDIARCVEPAAAPTASRSRATTAAARRRGRGSQPRRNSRVAARV
                     AQVDPTDPPAAAAAAAAGPTTRGRSRSRRGRRGPDLTEDGLEIVETGATAGTLAVSEE
                     ETAMAAAMLEDMVDLDNVFDDLN*"
     mRNA            complement(165503..169153)
                     /product="M116 RNA Iso1"
     mRNA            complement(165503..167321)
                     /product="M115 RNA"
     mRNA            complement(165503..167265)
                     /product="M115 RNA #1"
     mRNA            complement(165503..166523)
                     /product="M114 RNA"
     mRNA            complement(165503..165679)
                     /product="M114 RNA #1"
                     /note="orphan"
     CDS             complement(165599..166387)
                     /codon_start=1
                     /product="M114 CDS"
                     /translation="MALRQWMLRHIAVHDVGAAAAGADVSADVIHQQAEALGIHEAWM
                     SFLKLSATQASQLVRITDRVDQERRMCTIYPEKSDVHRWSRLCFPYDVRVVILGQDPY
                     HDGSACGLAFGTVRDRPAPPSLVTVFKELRRSIPEFSMPKCGCLDAWCREGVLLINTV
                     FTVVKGQPGSHEALGWQILSDRVLQALSEQREGLVFLLWGLQAQKKEYLIDPRKHLIL
                     RSSHPSPRAQGARNPFVGNNHFVLANEYLSRRGERVDWNVLCSK*"
     CDS             166356..166433
                     /note="25aa; orphan"
                     /codon_start=1
                     /product="m114.5 sORF 1"
                     /translation="MCLSIHCRRAITVSFVDIEGDSVVG*"
     CDS             complement(166387..167211)
                     /codon_start=1
                     /product="M115 CDS"
                     /translation="MMPLLLLILLSTRNLLGAAQSQESPVAGERRALDLTTVYVLPRS
                     EPINATVEHKCREALASCYNGSEFQPLHDDGPIRPDPYRFSTMIRFKRSYGELPLPIE
                     LNDEFLEQLSLLHNNTDQLRVLLTLMRTSRASDWMSFLGGYTQCDAPKSVVFTCVESV
                     CYEHDLMRLNYTTDLFTENVLGLDVSPPVLSVLVLLRNNHTKAESVVRVPTSSMSLLD
                     GTYNLLRTILGHMSLDTDLIGVLRSYRDRFPAVFSVSDQIKITRQHYRPQYQRKRP*"
     CDS             166532..166702
                     /note="56aa; orphan"
                     /codon_start=1
                     /product="m114.5 sORF 2"
                     /translation="MVRRRLYVPSSRDMLLVGTRTTDSALVWLLRSSTSTDSTGGDTS
                     RPNTFSVNRSVV*"
     CDS             166910..166933
                     /note="7aa; orphan"
                     /codon_start=1
                     /product="m114.5 sORF 3"
                     /translation="MGSGSSP*"
     CDS             167072..167215
                     /note="47aa; orphan"
                     /codon_start=1
                     /product="m114.5 sORF 4"
                     /translation="MGSLRGNTYTVVRSNARRSPATGDSCDCAAPSRLRVDSSMSNNK
                     GII*"
     CDS             complement(167208..169145)
                     /codon_start=1
                     /product="M116 CDS RNA Iso1"
                     /translation="MFRVGALLCVAYAVTAVYITPDVKHLQTHSPGGGRAQNSVTSKQ
                     PSIPKQPKLDRGLREVQSDPGTSQPAANANSSDAAPEKSTMSSPNPAQTAQAGKNGNE
                     TTVAAPAPPAAPAPAAASASAASTRAETPAVAAAAAATTAAKKRVSTILSRASDGTKI
                     LTPTDGTKILIYASSSSDSSDISSDDSDSETNSSSSEPSNSSLPPGSETEPSSSSSYS
                     SSSSSSSSPSSSDSEDEPSSSSSSSSTSSDGASSDSEAPSSDSGSESIGSTSPKSESE
                     SSDSEKDQEKNKKTSTPASTRASSPQPGAAPAAPANTEPARDASTELSSKMLSASIVD
                     KPTKLADAAKTTPQQVTNATGGDDALVVLTVGSITNSPLSDNRSTQSATTVQTESGHA
                     GLQKETPKKSTSLSTLKRAGRQTRELQQSSETATITDASRVPSTVTAVPPTSIPYLTT
                     LTTAPPAPTSDVDNNTNTIITAITTKDPATTAVPSRASLTVTPLLSSSSSTISFSSFP
                     SKPQTQLSVTQNATNKDNEWINSTESVSSPSAAFRTQVVTTTTTTNPTITTFPGDLCT
                     RRYCPAKYGPFVLSAFTRVTFSRAECASDVAIFNDSLIIDPGLGASVFLTIYKRLSLS
                     NRMIRLASELTEYTYTPADFI*"
     mRNA            167229..169620
                     /product="m115.5 RNA"
     CDS             167335..167976
                     /codon_start=1
                     /product="m115.5 ORF"
                     /translation="MSESLNMATSLAHSARLKVTRVKALRTNGPYFAGQYLRVHRSPG
                     NVVMVGFVVVVVVTTCVRNAALGEDTDSVEFIHSLSLLVAFCVTLSCVWGFDGKEEKD
                     MVLLLLLRRGVTVRDALEGTAVVAGSLVVMAVMIVLVLLSTSDVGAGGAVVSVVRYGM
                     LVGGTAVTVLGTRDASVIVAVSELCCSSLVCRPALFKVDRDVDFFGVSFCRPA*"
     mRNA            complement(167556..170957)
                     /product="m117 RNA"
     mRNA            join(complement(168099..169153),
                     complement(167556..168015))
                     /product="M116 RNA Iso2"
                     /note="spliced"
     mRNA            complement(167556..168348)
                     /product="M116 RNA #1"
     CDS             join(complement(168099..169145),
                     complement(167860..168015))
                     /note="spliced; M116.1p"
                     /codon_start=1
                     /product="M116 CDS RNA Iso2"
                     /translation="MFRVGALLCVAYAVTAVYITPDVKHLQTHSPGGGRAQNSVTSKQ
                     PSIPKQPKLDRGLREVQSDPGTSQPAANANSSDAAPEKSTMSSPNPAQTAQAGKNGNE
                     TTVAAPAPPAAPAPAAASASAASTRAETPAVAAAAAATTAAKKRVSTILSRASDGTKI
                     LTPTDGTKILIYASSSSDSSDISSDDSDSETNSSSSEPSNSSLPPGSETEPSSSSSYS
                     SSSSSSSSPSSSDSEDEPSSSSSSSSTSSDGASSDSEAPSSDSGSESIGSTSPKSESE
                     SSDSEKDQEKNKKTSTPASTRASSPQPGAAPAAPANTEPARDASTELSSKMLSASIVD
                     KPTKLADAAKTTPQQVNTECDNGPDGKRSRRSTERDAEEIDVPIDLEESGSTDQRTAA
                     ELGDGDDH*"
     mRNA            169121..173111
                     /product="m117.1 RNA *1"
     CDS             169144..169188
                     /note="14aa"
                     /codon_start=1
                     /product="m117.1 uORF RNA *1"
                     /translation="MMSCPHGERVREVK*"
     CDS             complement(169216..170913)
                     /codon_start=1
                     /product="m117 CDS"
                     /translation="MMFWSGNRAAGGVRFPAPSAWSTITYAKVSRPLVTSLTPANVSD
                     DKVVVIRANETTFARIPPGESPWETRVRIIGSDVTDEELAERAAAAAKAPPAASFVDP
                     PQLHFLPLLQNPPPLPLPFMPTVDIPTTFAAAASMLPMFTDPAAMVPTAWPMVAAAAT
                     ATIPGQRPILPKLPMIEEPIPISSDPLTFPDPDAFPEPISIPDPGRFTEPIAFPEPIT
                     PPELIVFTDAPTKPTTTDPDTIELILEPVTVPESEPVGTSSPAEPVPEPVIIPQPVPE
                     PEPEPEPDSEPVTVPEPVAVPEPVKIPEPVKLPEPVPVPAPKPVADSELIILKRKELS
                     PVPQPTDARPAKVPKVPKLIIKKVPRAPIVVRPVPTRLSDVTAPANRPEPRQRQQRAE
                     TETAAASSCTTEPKKHKKIPKIVVPATITAKRKTAEGAPDEEFGNDLLKRLADLCSDR
                     HTDVSDIRIHFSCQKFRTARGTYNALAKIPNLKIVMGAQMLTEKCRCHEKPKFDEINY
                     QPRTAANTHIETGPYEVIVRSRASRELLAAARVCQDVAKKTGIKCEFSFSTIRYTCS*
                     "
     mRNA            169340..173111
                     /product="m117.1 RNA"
     CDS             169544..170959
                     /note="not expressed"
                     /codon_start=1
                     /product="m117.1 CDS"
                     /translation="MSETSVCLSLHRSASLFNKSFPNSSSGAPSAVFLFAVIVAGTTI
                     FGIFLCFFGSVVQEDAAAVSVSARCCRCRGSGRFAGAVTSLNLVGTGLTTIGARGTFL
                     MMSFGTLGTFAGLASVGCGTGESSFLFSMMSSESATGLGAGTGTGSGSLTGSGILTGS
                     GTATGSGTVTGSESGSGSGSGSGTGWGMITGSGTGSAGEEVPTGSDSGTVTGSRMSSM
                     VSGSVVVGLVGASVKTMSSGGVMGSGNAMGSVNLPGSGIEMGSGNASGSGNVRGSEEM
                     GIGSSIIGSLGSIGRCPGIVAVAAAATIGHAVGTIAAGSVNIGSIDAAAANVVGMSTV
                     GMKGRGSGGGFCNNGKKCSCGGSTKDAAGGAFAAAAARSASSSSVTSDPMIRTRVSQG
                     DSPGGILANVVSFARITTTLSSETLAGVRDVTRGRDTLAYVMVDHALGAGNRTPPAAR
                     LPLQNIIVRASKNAKQHDAAK*"
     mRNA            169874..173111
                     /product="m117.1 RNA #1"
                     /note="orphan"
     mRNA            join(complement(171687..171969),
                     complement(170952..171584))
                     /product="M118 RNA"
                     /note="spliced;corrected"
     CDS             join(complement(171687..171948),
                     complement(170983..171584))
                     /note="spliced;corrected"
                     /codon_start=1
                     /product="M118 CDS"
                     /translation="MLRLVLFAAAFHTAHGVSSVSCHDAETYWNYGANVNCSVTLYPK
                     NGGMFAVDCFWKAHEHKPWHKISRLDAYGWTHFESDRRSKYYNTSLKLSYDNKNHILN
                     ASHSAVAPGVTFFKCHFYHIARTRDGGPDWKEATWKVTAYPLISLTTGFQVKDLFVRV
                     TYKNRTDLKPKPKKSPNPMSISVYHEKNSPFTPTSNTSIQNENGTITYLMTFSVPWAD
                     SQGNATVDVMVDNHNYKKLFLFRRHSTRYYAALTVLLVLAALVIIAYIVHRHRGTLKA
                     RLAFRYTRDFE*"
     CDS             171037..171645
                     /note="orphan"
                     /codon_start=1
                     /product="m118.5 ORF"
                     /translation="MTMNDVRDDHKSGQDQQDGQGGIVSGRVSAEQEEFLVVMVVDHD
                     VYGRVPLTVCPRDTERHQIGDGSVLVLDRRVGGRREWTVLLVVHRDRHGVRRFFWFGL
                     QVRPVFVRDSHEQILDLKPGRQRDERVRRDLPRRLFPIGPAVSSPGDVVKMTLEERDT
                     RSDGAVTSVQYMVLVVITEFQRGCGRERQRQSIRVEPRTRLA*"
     mRNA            171249..173111
                     /product="m118.6 RNA"
                     /note="orphan"
     mRNA            complement(171991..173109)
                     /product="m119.1 RNA"
     mRNA            complement(171991..172843)
                     /product="m119.1 RNA #1"
     mRNA            172032..173111
                     /product="m118.7 RNA *1"
     CDS             complement(172059..172994)
                     /codon_start=1
                     /product="m119.1 CDS"
                     /translation="MVYSLLHCHDITTHYKPIKHPSYPPSSFAYASHHRINNTLVIYY
                     CTLCFFYFAPRTSSLKMSIDLLLHLVVCVSFLSVGGPIPCNVSLSYSYYEYDLRINCT
                     VRCEVPELSEIHFRDYGSTDLVDFDNPRLPRHKESSYTISATGSFWGEMIHCQVRAAL
                     ICTVVIQVNATVYFVCNGTSARWPPYEGPFVTGGPDGDDEISVPPETTDDGSPRLLKS
                     GRGKKCVEYGELHKLRRSRATSPARTAAATEDRDEDSERSNISLAIGMIFLSCVILAT
                     ICMWTCVRCNDISVRPRSYRSRWFLREGCRPVVRL*"
     CDS             complement(172059..172814)
                     /note="includes 60aa N-terminal truncation initiating at
                     AUG"
                     /codon_start=1
                     /product="m119.1 CDS #1 RNA #1"
                     /translation="MSIDLLLHLVVCVSFLSVGGPIPCNVSLSYSYYEYDLRINCTVR
                     CEVPELSEIHFRDYGSTDLVDFDNPRLPRHKESSYTISATGSFWGEMIHCQVRAALIC
                     TVVIQVNATVYFVCNGTSARWPPYEGPFVTGGPDGDDEISVPPETTDDGSPRLLKSGR
                     GKKCVEYGELHKLRRSRATSPARTAAATEDRDEDSERSNISLAIGMIFLSCVILATIC
                     MWTCVRCNDISVRPRSYRSRWFLREGCRPVVRL*"
     CDS             172159..172440
                     /note="includes 15aa N-terminal extension initiating from
                     AUG"
                     /codon_start=1
                     /product="m118.7 sORF *1 RNA *1"
                     /translation="MQIVARITHERKIIPMARLMFDRSESSSRSSVAAAVRAGDVARL
                     LRSLCSSPYSTHFFPRPLFRSLGEPSSVVSGGTLISSSPSGPPVTNGPS*"
     mRNA            172161..173111
                     /product="m118.7 RNA"
     CDS             172204..172440
                     /note="78aa"
                     /codon_start=1
                     /product="m118.7 sORF"
                     /translation="MARLMFDRSESSSRSSVAAAVRAGDVARLLRSLCSSPYSTHFFP
                     RPLFRSLGEPSSVVSGGTLISSSPSGPPVTNGPS*"
     mRNA            complement(172791..177931)
                     /product="M121 RNA *1"
     mRNA            complement(172791..177816)
                     /product="M121 RNA"
     mRNA            complement(172791..177568)
                     /product="m120.2 RNA"
     mRNA            complement(172791..175880)
                     /product="m120.1 RNA"
     mRNA            complement(172791..175739)
                     /product="m120.1 RNA #1"
     mRNA            complement(172791..175321)
                     /product="m120.1 RNA #2"
     mRNA            complement(172791..174667)
                     /product="m120 RNA"
     mRNA            complement(172791..174426)
                     /product="m119.4 RNA"
     mRNA            complement(172791..173917)
                     /product="m119.3 RNA"
     mRNA            complement(172791..173832)
                     /product="m119.3 RNA #1"
     mRNA            complement(172791..173535)
                     /product="m119.2 RNA"
     CDS             complement(173025..173393)
                     /codon_start=1
                     /product="m119.2 CDS"
                     /translation="MESSLKSNDTIRTPQPSSIAIFNLVMELTSTDLLTYGLISCILL
                     ALGFLSGILMAVAAMRAPHPNLFLHKLKKLLGLTSYQLYTICDHAPQTPEEKKKNKKS
                     NDHGDGTESAEDDFMYIPTK*"
     mRNA            173170..179322
                     /product="m119.5 RNA"
     CDS             173218..173433
                     /note="71aa"
                     /codon_start=1
                     /product="m119.5 uORF 1"
                     /translation="MAATAIRIPERNPSASSMHEMRPYVRRSVDVSSMTRLKIAIELG
                     WGVLIVSLLFKDDSMRLFSSFSHESVS*"
     CDS             complement(173413..173724)
                     /codon_start=1
                     /product="m119.3 CDS"
                     /translation="MRVAIPLVFCMVWLIYLLHPASVLASSAATGTSNVTPKPSPSST
                     SSSTASNQTINSHQSYSNSTTTKNSATSPSSPTDTSKKNLLFRLAFSSTAIAVLANRF
                     V*"
     CDS             complement(173755..173895)
                     /codon_start=1
                     /product="m119.3 uORF"
                     /translation="MSSRSRHHPETISSVEMRPSDTIRSDARRHRRWTRTNSCHLFNE
                     TT*"
     CDS             complement(173755..173847)
                     /note="includes 16aa N-terminal truncation initiating at
                     AUG"
                     /codon_start=1
                     /product="m119.3 uORF #1"
                     /translation="MRPSDTIRSDARRHRRWTRTNSCHLFNETT*"
     CDS             173776..173892
                     /note="38aa"
                     /codon_start=1
                     /product="m119.5 uORF 2"
                     /translation="MARIRPRPPPMSPRVRPNCVGWSHLDGRDGLRMMPRSR*"
     CDS             complement(174057..174338)
                     /codon_start=1
                     /product="m119.4 CDS"
                     /translation="MPEFPQDPAAPLRSNRTEPDFPTFLPHMVSGYIDSSLWSPIVRF
                     VVMLPELLFVIVAVAIIALAVIFRIVRMKIRAVYRIYRVLRRRRPTHTA*"
     CDS             174157..174492
                     /note="not expressed"
                     /codon_start=1
                     /product="m119.5 CDS"
                     /translation="MIATATMTNRSSGSMTTNRTMGDQRELSMYPETMCGRNVGKSGS
                     VRLLLSGAAGSCGNSGMIRRGDRCVPSRGTRGTMVCGRDGDHLPACVVTNSSWTIYTR
                     QRTLTRPVG*"
     CDS             complement(174302..174577)
                     /codon_start=1
                     /product="m120 CDS"
                     /translation="MNDTVTTTTISSGGPDYVISLIAFAGTLIILLAALVFAVAYKWS
                     KRNSLPHKLVDDHRPFHRPSSRVFPSRGHIYPLAVSCQNFHKTPLPR*"
     CDS             complement(174640..175668)
                     /codon_start=1
                     /product="m120.1 ORF"
                     /translation="MGRARSLLCFAVILCVIYLSRVQCKIDWKVTSTWKTTNMTCIGH
                     GDTGSWSRVYNKTDYLIGSFRNTTVVMEPYGLDGGYGVYVKVSKSGETITTLTMNTTR
                     HGGYKCRIGTSSKLLFLEMPLTVSSTTGLGSIQMDCRPHNQTPPYTILWMLNSTLGAR
                     STIYAKDNVTVKMENGTGFFGTDLFGVNGGVGSYYSPRRPPQPACLICIVSKNDSYGS
                     ATRCTTGMKDMGSSKTKQSPGFETIFLHSEFMRATGERPSGGNGHGPDGERGPGDDPS
                     PPAPAQPTGVFLVVVVACFLAGVAAAIFTIHHKGKHARLSRGPSDMKVYKPCNRTESQ
                     RSAEITEL*"
     CDS             complement(174640..175308)
                     /note="includes 120aa N-terminal truncation initiating
                     from AUG"
                     /codon_start=1
                     /product="m120.1 ORF #1 RNA #2"
                     /translation="MPLTVSSTTGLGSIQMDCRPHNQTPPYTILWMLNSTLGARSTIY
                     AKDNVTVKMENGTGFFGTDLFGVNGGVGSYYSPRRPPQPACLICIVSKNDSYGSATRC
                     TTGMKDMGSSKTKQSPGFETIFLHSEFMRATGERPSGGNGHGPDGERGPGDDPSPPAP
                     AQPTGVFLVVVVACFLAGVAAAIFTIHHKGKHARLSRGPSDMKVYKPCNRTESQRSAE
                     ITEL*"
     CDS             complement(175682..177778)
                     /codon_start=1
                     /product="M121 CDS"
                     /translation="MRVPVDTVLLLAVGCWALLARGGGGAESAAQVTNTWCLFIEEGG
                     TTFVGEEGTGEYSRRDISVSVGNTGCTSDASNVTCETAENGDLIVNYENGTLFCEAGP
                     HVVNITVLRMLFPSQGEALFCDKNGTVSTLEWFNIDSGQDAPPIEAQFLPRIIFFLQT
                     DTEGATPCALCTSESDTLLCVYGVLDPEEFADTRDIYSALRSVAGRGTSREQRPTPRY
                     GAPTSGAERDDSLSLPRASTGAVRPTQEQEKVQKEQEFSLSSVWRTRLASNLGARGVS
                     RVTDSPQHRGPTHDDVLQPATRGTGEVSIPADLDLQTEIVRGGAGRPLSSSSASNSTL
                     PLSQRGNDGSPASVLGRSPDNLHAEPLPNNNNTSDPKVPGTPDLSQRHVLHPQNGTGR
                     GALSSVVRADGGASSARTPSLPVSSDFAREGRVHHQSSVPTRAAHARTQAGGSASPAG
                     LRGPPRAGEPSDSETAASAAVAIVSADGRSSVRRRRRREERPSGYRLRRLLEAAATTT
                     SNSTGPATVTSKEVRSQSVSEANGSPSTPTSVQERQSTSVRVVATGSVNSSAAGTNGT
                     GATTASGTVSSKETSRKSDAVGTSAKSSSPPRSHSATVQASHSNTPIGRPATRTQTIS
                     VVDLLPVVSGEPEIDTHDYPLSVTDGQVVTPQVGTWFVTHPLQVLLISLAGAVLLVWI
                     LTSLAALLFRRTRSVY*"
     CDS             complement(176053..177126)
                     /codon_start=1
                     /product="m120.2 ORF"
                     /translation="MAHQPQEQREMTVSPFPEPRREPSARPKNKKKSKKNKNSPFHRS
                     GARASPQTLGREESPASLIRHNTAVQHTMTFSNPLRAGPVRYQYPPTLIYRQRSYVEA
                     PGARYHPRLPLIPHFRYPSVGMMAHQPPFSGVHPTIFTLSPFPTTTTPQILRFLGPQI
                     LVRDMFYIPRMAPGAAPYHPWCEQMVAPRPQGHHLSLYHQILQERAEYITNPQYQLEQ
                     RMQGLRLEDPRAQQVCAVRREPVNRQTLKQLPPPPSPSSQQTDAPLSEEGDDARSARQ
                     DTACGGFSRQQQQQHQIPPGPRQLRRKKYGHNQFQKRTGPHQPLPACRKDNLPPYGSS
                     QPAVLTVQQRGPMEQVPQPHPEQ*"
     mRNA            176879..179322
                     /product="m121.5 RNA"
                     /note="orphan"
     CDS             complement(177463..177507)
                     /note="14aa"
                     /codon_start=1
                     /product="M121 iORF"
                     /translation="MRTVLCSVRPGLTL*"
     mRNA            join(complement(182599..182895),
                     complement(181663..181773),complement(181375..181565),
                     complement(177818..179520))
                     /product="m122 RNA"
                     /note="ie3; spliced"
     CDS             join(complement(181663..181769),
                     complement(181375..181565),complement(177983..179520))
                     /note="ie3; spliced"
                     /codon_start=1
                     /product="m122 CDS"
                     /translation="MEPAAPSCNMIMIADQASVNAHGRHLDENRVYPSDKVPAHVANK
                     ILESGTETVRCDLTLEDMLGDYEYDDPTEEEKILMDRIADHVGNDNSDMAIKHAAGPE
                     MNIDIVTAAASMSGITTASHSALPIRRPNTPDFRRHSEKKAKKHKNKQRQRLDEVVAK
                     LHKPSESEADEDFIFQQPQEEEYQEEQEPQVISSSPQHFDERSPSRSSSDHGGHSGGN
                     SRDGQFYLFSGSEDEDDEDDERVDSGYRGSSRSEDSSRYRPHGGSHSSRSSIKSSGSG
                     SSRHHHKRKAVPERHHPFTPPSAKRYAAAAPSSRYECPVRVDSSDSDDAPTMVQRGTL
                     KIKSFRPPSSGSNSNKHSSSSGGSTSSSHKKQQQQQAPSKKPVMSSGSDKIRDMVDRT
                     AGGYVAPNAHKKCREDKSRKYPARALEYKNLPFRPQSPQYLLGKAIQFCKEETVHDKF
                     IMLFYTRSQDVRKAVDETRARMGMRPNLSISCPFMTEHTKPINHSRETIDRTSAACTA
                     GTQAVWDMEERRGQKCVPRTSDYRSMIIQAANPPDFLGAVKTCLHLSQVFPKQVCMRL
                     CSITGGLNPLPIYEETVSSYVNAQFEADDISHHEDESGEYESDCE*"
     mRNA            join(complement(182599..182895),
                     complement(181663..181773),complement(181375..181565),
                     complement(179553..181252))
                     /product="m123 RNA"
                     /note="ie1; spliced"
     CDS             join(complement(181663..181769),
                     complement(181375..181565),complement(179763..181252))
                     /note="ie1; spliced"
                     /codon_start=1
                     /product="m123 CDS"
                     /translation="MEPAAPSCNMIMIADQASVNAHGRHLDENRVYPSDKVPAHVANK
                     ILESGTETVRCDLTLEDMLGDYEYDDPTEEEKILMDRIADHVGNDNSDMAIKHAAVRS
                     VLLSCKIAHLMIKQNYQSAINSATNILCQLANDIFERIERQRKMIYGCFRSEFDNVQL
                     GRLMYDMYPHFMPTNLGPSEKRVWMSYVGEAIVAATNIDHALDERAAWAKTDCSLPGE
                     FKSEMCVLVGAIRRLHDPPCYTKPFLDARSQLAVWQQMKAIESESVSTHVVVVEALKL
                     RENLAKAVQETIAYERHQYHRVCQMMCNNMKDHLETTCMLARGRTLATLADLRSTRYN
                     LALFLLSEMHIFDSFTMPRIRGAMKQARCMSYVERTISLAKFRELADRVHNRSAPSPQ
                     GVIEEQQQAGEEEQQQQQEIEYDPEMPPLEREEEQEDEQVEEEPPADEEEGGAVGGVT
                     QEEPAGEATEEAEEDESQPGPSDNQVVPESSETPTPAEDEETQSADEGESQELEGSQQ
                     LILSRPAAPLTDSETDSDSEDDDEVTRIPVGFSLMTSPVLQPTTRSATAAASSGTAPR
                     PALKRQYAMVHTRSKSSENQQQPKKKSKK*"
     CDS             join(181805..181922,182003..182283)
                     /note="spliced;corrected; orphan"
                     /codon_start=1
                     /product="m124 CDS"
                     /translation="MSTETRRYLKYTVLIIISALILIYYLSVADKKQLVEEISGPRFS
                     GRGKRDLRSTSNNTQELTESSTGKEHHSRPPRWLQPLSTIFCILLIFGLIMAAVACNI
                     WCVNTGDDLSSHGDSILDIELASSAGATDT*"
     CDS             complement(182014..182421)
                     /note="not expressed"
                     /codon_start=1
                     /product="m124.1 CDS"
                     /translation="MVASFSISYIYMLVMVPLPWPRCASVPGTVTWYRKRPDTYASLP
                     RMLCVCSTGGACELDVQDRVSMTAQIVSCVHTPDITSDGRHDKSKNEQNTEYCTQRLQ
                     PSWWPAVVLFSRGGLRQFLRVVARTAKISLAPS*"
     CDS             183439..183768
                     /note="not expressed; orphan"
                     /codon_start=1
                     /product="m125 CDS"
                     /translation="MYWAKPIGKSLLTQCTWLQWDFPVDSPPIDLMYWAKPNGKSLLS
                     QCTWLQWVFPIDSSPIDLMYWAKPNGKSLLTQCTWLQWDFPVDSPPIDLMYWAEYNGK
                     SLLTHPH*"
     mRNA            join(184277..184350,185597..185720,186086..187362)
                     /product="m126-m128 RNA"
                     /note="immediate early; spliced ie2"
     CDS             184538..184813
                     /note="not expressed"
                     /codon_start=1
                     /product="m126 CDS"
                     /translation="MATAVFDRSRGSHFYSWKASDPHDLCLRPQGTCLDRWATPSGCL
                     YFYIRDRKSQPPVTAVRAIQDGDRYFRSLFLPSILLPKRNPPPGYVP*"
     mRNA            join(184682..184800,185597..187362)
                     /product="m126-m128 RNA #1"
                     /note="late; spliced"
     CDS             join(184731..184800,185597..185721)
                     /note="spliced;64aa"
                     /codon_start=1
                     /product="m126-m128 uORF RNA #1"
                     /translation="MATATFDRFFFPRSCFRNATHPRGQLRPCSGLATEIPLFFRLTP
                     LEDFLGEMRTPGQVLLTCCY*"
     mRNA            complement(184847..185731)
                     /product="m127 RNA"
     mRNA            complement(184847..185258)
                     /product="m126.5 RNA *1"
                     /note="orphan"
     mRNA            complement(184847..185167)
                     /product="m126.5 RNA"
                     /note="orphan"
     CDS             complement(185193..185594)
                     /codon_start=1
                     /product="m127 CDS"
                     /translation="MENKRDQSRKVRSCTRVIQRSGRLRSFAMSARQSTWIRKKEARA
                     RVVRGLGRTPSTMNKKVTFPPRQCTSVRNGVCGSVCPSKEDICYQLSSVSGRGSGRDE
                     QENVLELLFNRSVSWQSRTLGGSRTPSPGSL*"
     CDS             complement(185598..185648)
                     /note="16aa initiating at CUG"
                     /codon_start=1
                     /transl_except="(pos:185598..185596,aa:Leu)"
                     /product="m127 uORF"
                     /translation="MKNKGISVASPEQGRS*"
     CDS             join(185650..185720,186086)
                     /note="includes 10aa N-terminal extension initiating at
                     CUG"
                     /codon_start=1
                     /transl_except="(pos:185650..185652,aa:Leu)"
                     /product="m126-m128 uORF *1"
                     /translation="LTPLEDFLGEMRTPGQVLLTCCY*"
     CDS             join(185680..185720,186086)
                     /note="13aa"
                     /codon_start=1
                     /product="m126-m128 uORF"
                     /translation="MRTPGQVLLTCCY*"
     mRNA            185843..187362
                     /product="m128 RNA"
                     /note="ie2; late"
     CDS             186088..187302
                     /note="ie2 Exon 3"
                     /codon_start=1
                     /product="m128 CDS"
                     /translation="MERVRGASSSDSVATLHGDHNYHCMATFKLDCTSARTRGVVSIL
                     EHRDPATVDDIFMQRVCHDINDVLRPVECLTSFPEYRRTLRVAVEAATELHGVSALSG
                     QLTKFLEDHDGAMLPLAWPPNRYLRLTSGRKLGYLDVAEKLRKEYPMCNGPLEVLGVI
                     LGPGQSLYSDQHPVLLMGLTGTIFLHARGRPVWSPDYDPERDADRLFLAAESLQSFGR
                     EGLCRCDNVYTEDGGAPYATPEDPVLKNIVFTPHLGGKALHQQICKIKGHTWYLNGCP
                     GMLKDRVFVATPDIPPFVRHVNLELFGHRFLPIGRVTRSPEDPECEMFIMVDAGGAIY
                     GHMLDSGKVRRLADNFDQFMRMGTRRAYFNFQMVKGDSLNTEYEETSFGTKNHGFFLL
                     TRDLVTVRKKIQ*"
     mRNA            186114..187362
                     /product="m128 RNA #1"
                     /note="ie2; immediate early"
     CDS             186160..187302
                     /note="includes 25aa N-terminal truncation initiating at
                     AUG"
                     /codon_start=1
                     /product="m128 CDS #1 RNA #1"
                     /translation="MATFKLDCTSARTRGVVSILEHRDPATVDDIFMQRVCHDINDVL
                     RPVECLTSFPEYRRTLRVAVEAATELHGVSALSGQLTKFLEDHDGAMLPLAWPPNRYL
                     RLTSGRKLGYLDVAEKLRKEYPMCNGPLEVLGVILGPGQSLYSDQHPVLLMGLTGTIF
                     LHARGRPVWSPDYDPERDADRLFLAAESLQSFGREGLCRCDNVYTEDGGAPYATPEDP
                     VLKNIVFTPHLGGKALHQQICKIKGHTWYLNGCPGMLKDRVFVATPDIPPFVRHVNLE
                     LFGHRFLPIGRVTRSPEDPECEMFIMVDAGGAIYGHMLDSGKVRRLADNFDQFMRMGT
                     RRAYFNFQMVKGDSLNTEYEETSFGTKNHGFFLLTRDLVTVRKKIQ*"
     mRNA            join(complement(188032..188293),
                     complement(187329..187949))
                     /product="m129-m131 RNA"
                     /note="MCK-2; spliced"
     mRNA            187561..188898
                     /product="m130 RNA"
     CDS             join(complement(188032..188273),
                     complement(187781..187949))
                     /note="MCK-2; spliced"
                     /codon_start=1
                     /product="m129-m131 CDS"
                     /translation="MGTLLVCCLVCCVVLVVSTVADLREPCCARPQLHPLPLYAVQSA
                     EYTNTSCGREVVFTTFSGMRVCAKRAWWSDRLLCLVRSRSDSRLRVLLIFGALLKAFN
                     TTIRLVPVDPADMMYVADVMTESPRITVGKYPSR*"
     CDS             187809..188282
                     /note="not expressed"
                     /codon_start=1
                     /product="m130 CDS"
                     /translation="MRGDSVITSATYIMSAGSTGTSLMVVLKAFSSAPKISRTRSLES
                     DRDLYTHRQTDQTPPIAPPADPSPFRSKHSPDQTQESVRPPGPLSAHPHPREGSENHL
                     SSARSVSVFGALYRVQRERVQLRPRATWLAEVRDGRHDQHDATDEAAHEERSHFR*"
     mRNA            complement(188266..190286)
                     /product="m135 RNA"
     mRNA            complement(188266..190187)
                     /product="m135 RNA #1"
                     /note="orphan"
     mRNA            join(complement(188883..189823),
                     complement(188266..188603))
                     /product="m133 RNA Iso2"
                     /note="spliced"
     mRNA            join(complement(188698..189823),
                     complement(188266..188603))
                     /product="m133 RNA Iso1"
                     /note="spliced"
     mRNA            join(complement(188883..188898),
                     complement(188266..188603))
                     /product="m133 RNA #1"
                     /note="orphan"
     CDS             join(complement(188698..189797),
                     complement(188381..188603))
                     /note="spliced"
                     /codon_start=1
                     /product="m133 CDS RNA Iso1"
                     /translation="MSPPLLFTISLFFALGSRPLAGYSNLAVWYSDYENGTYSCEFVL
                     PRPNNMPLPFTNCYLPEKIKSSATVTPNGTILLHDNYLTTKLVEDSSTGKRHRRLSFR
                     DPEFEKRHPCLYCERPGDSMDMERCLMCKDTTMAVLLKDLHTPKRRDFSPMLVRATVE
                     TVNHRPYFTCRFRVTPDTQKIETAWLNDDCTFGAKTKDPIEACAKTASYKKSIREGRY
                     VTMSAKVKPGDPRTCRVCLLKTDNKYVLMARPCLTDKRHQEYIRNVRIVHALVISVWA
                     VAIALVGFAAVRLLLSLDSVARLVKKMFAVRILPLPLPLVVVWYVLAAGDTVAVTDRD
                     GVLAVESVLLSGLELGFNHRSLNASQMKLALERLDIGGYLKTIDVLVGSSDAREVRQG
                     RENRTVVRPVLGSYNARVAKMTADLSASTQPGKKVLNARVFISVQDDV*"
     CDS             join(complement(188883..189797),
                     complement(188580..188603))
                     /note="spliced"
                     /codon_start=1
                     /product="m133 CDS RNA Iso2"
                     /translation="MSPPLLFTISLFFALGSRPLAGYSNLAVWYSDYENGTYSCEFVL
                     PRPNNMPLPFTNCYLPEKIKSSATVTPNGTILLHDNYLTTKLVEDSSTGKRHRRLSFR
                     DPEFEKRHPCLYCERPGDSMDMERCLMCKDTTMAVLLKDLHTPKRRDFSPMLVRATVE
                     TVNHRPYFTCRFRVTPDTQKIETAWLNDDCTFGAKTKDPIEACAKTASYKKSIREGRY
                     VTMSAKVKPGDPRTCRVCLLKTDNKYVLMARPCLTDKRHQEYIRNVRIVHALVISVWA
                     VAIALVGFAAVRLLLSLDSVARLVKKMFAAGYRRLS*"
     mRNA            188710..188898
                     /product="m131.5 RNA"
                     /note="orphan"
     CDS             189870..190283
                     /note="not expressed; orphan"
                     /codon_start=1
                     /product="m134 CDS"
                     /translation="MAVDVTNSRSIDTLVNLVQREGVRAHVFVPGGAPQKPRGDVVVV
                     HPVVLYQIDATFDRDLLVAARGLLPSAASHERGDRHHQYSGRQQHRSQGGAGQHDGLS
                     GHGLRGRGTFCGVNSHASPRFSCPLSHREFCSVRQ*"
     CDS             complement(189897..190223)
                     /codon_start=1
                     /product="m135 CDS"
                     /translation="MAINTTECPSPSETVSAQTIVLTCAALTSVLLAAAILVVAISAL
                     VRRCRRQQTPRGDEQVPIECSVYLVQNNGVDDDDIPPGFLGRPAGYEDMSPHSFPLDE
                     IYESID*"
     mRNA            190144..205733
                     /product="m134.5 RNA"
                     /note="orphan"
     mRNA            190243..205733
                     /product="m134.5 RNA #1"
                     /note="orphan"
     mRNA            complement(190291..191168)
                     /product="m136 RNA"
     CDS             complement(190312..191073)
                     /codon_start=1
                     /product="m136 CDS"
                     /translation="MFLPTAAAWLFLAHGVASQITTTVSQTRGYTTARNKTYIEWCFR
                     TNERFASLNVTWNRTLYDTEILFETSWTTFTTERCVARKLVGAEDAMIQILRFDPDNK
                     KMEELRVKFEGTINHDSTGSFVSYINTQSGRWSVEKVMKVEISFVCELKVSEDAARYS
                     CEPEGYGWLTKGYLTATVRVNGSEHSIHLPEPGGAYIEYERGSFLSGYLGPGGPLVTV
                     TVLQPCPPREIDLIIELHPRYKLYQSFVIPERRGE*"
     mRNA            complement(191054..192149)
                     /product="m137 RNA"
     CDS             complement(191090..192094)
                     /codon_start=1
                     /product="m137 CDS"
                     /translation="MWRYWYRGAIAAIVAAVTTTALIAPGGWDPSGLSFEQPEFVRNM
                     YDTQPTVLNCSLTTRFSRGVVGWVKCSGGQPKKRCRSMWVEYVGDTDFAGEGVYDDGF
                     RAPITARVRKSEPPLLDVDLGIELEPRHENLGGHACVVVPHLGVEDSSVVTEHISRAT
                     FILTARVRRVFVVKDSILSAKFHMSSAMVSRAAGTILLRLREGPEVHFETRLDHIKSA
                     ISNPGLNFSKTTEKENVTTFALTAKIDPFDLGFSMEVDDGQGGFVGRSGVELERPARG
                     FWWKVTQMTTIVATVLLALLGEQYFVTPHTEKAFIAWCAMFIGWVLRGLIDREDLQEL
                     *"
     mRNA            complement(192161..199351)
                     /product="m141 RNA"
     mRNA            complement(192161..197636)
                     /product="m140 RNA"
     mRNA            complement(192161..196136)
                     /product="m139 RNA"
     mRNA            complement(192161..195818)
                     /product="m139 RNA #1"
     mRNA            complement(192161..193999)
                     /product="m138 RNA"
     mRNA            complement(192161..192906)
                     /product="m137.5 RNA"
                     /note="orphan"
     CDS             complement(192235..193944)
                     /codon_start=1
                     /product="m138 CDS"
                     /translation="MAPSTLIALCLLAAVTAHQLPACQWRLPTETSVPFNISCDLVNG
                     STVKVWRDLCGEGNATEGWIGMARRGDKLHFSARWNYSTADIGVYYVNVTERNLTTPL
                     TQLITPPMTIWGMRQGGRSRDFVLCTVTGIFSKGEFTLEANGATVLSVNFTKPGRYAV
                     KKARVSLDLSHRNGTMRFLVSIRGGPMTHVKYQCIMTPLSCVPFAVSKPLMLEYRQTM
                     PSGVKRYTKDSTGTEVANRVCCKLDDYHNWDFAKRVTVTRTTVQCAEPQFLFAFDIPP
                     YMFYIAAVEKPLESVLMLYDVDTWNYAFTSSGVCIQTSKKTGVGLPPGEYQCIFERES
                     GSLYGRSLMVHGSITIEAKTTHDFVSRVEIQITCTFDAVSDGAFTLERVEDGQPVYQS
                     RVGTNESFVSDDSISINGSRLSEGKISVSVYLREDDGVIGRFRCRVRSGCLNLVSRAI
                     TVTKPTRMEYALVTEEPVTSPQTTTTTTTTTTTPSPPSPAKKLEEIRIKVDGTDDDDF
                     LLETQEPLKSYPYYPLFARVSAEGRLAAVACFFLAAILVLVHISFWISSPPCNLPGCV
                     RHT*"
     CDS             complement(194084..196018)
                     /codon_start=1
                     /product="m139 CDS"
                     /translation="MWSLRGAQRRDLRFDGQDDEWCLAYEDCMDQKFGEYGGVDERSL
                     PPIRSPVYPPRSFINDQFSFGLPLDSTDRTAGGRESCGAMAESDLFIDRAALDGTGRS
                     DAGSRDSESDSDFDMESDSDLSDDGDAAGAYVYGSPWKTSAVTVSRKAVEKYEKKKLA
                     QRLYSLTMRDFKSFHLALSFPPGQIAAAVVHYLGKPLVLRYPENWYLIPQRRSEIRVL
                     RGVDLSKYLCCGDTAGELTPLGVCAARSPDLHFRETPCALVMDERGRFFLYDAESDGL
                     YYAARNIDQLARRGLSLCEPVYRDGGAVVSMPKPKTLVRKIVSAAVVGLENVAATATA
                     FRGSTIALRDPVSGRRETFQVFGASDLKRKPPFSRMDDTTYTLVREYITFRLAEAWTV
                     IGAVGEYRDDGFVFEVSTVVLVGARGTVYGFCLLSNDVFRIAEDISVFFKRGGVSGGA
                     AVPNRFDRGARGELRLERPPLCPHRDEDRPPIATSLASQEIARRDLEDWYRWRLGARS
                     RLQDGVALSNVSEAKRQLTHPAKGIPVSIVTAESYHPRGDPEEAFESLSGQTRPYRYP
                     RVCDASLSCSDRDFYRRYVRAMDMFDGGKEKSEREIMFIRAERVGSLQKTGTPLKLPP
                     LVRATQAGSTSNNMETGSDR*"
     CDS             complement(194084..195769)
                     /note="includes 83aa N-terminal truncation initiating at
                     AUG"
                     /codon_start=1
                     /product="m139 CDS #1"
                     /translation="MAESDLFIDRAALDGTGRSDAGSRDSESDSDFDMESDSDLSDDG
                     DAAGAYVYGSPWKTSAVTVSRKAVEKYEKKKLAQRLYSLTMRDFKSFHLALSFPPGQI
                     AAAVVHYLGKPLVLRYPENWYLIPQRRSEIRVLRGVDLSKYLCCGDTAGELTPLGVCA
                     ARSPDLHFRETPCALVMDERGRFFLYDAESDGLYYAARNIDQLARRGLSLCEPVYRDG
                     GAVVSMPKPKTLVRKIVSAAVVGLENVAATATAFRGSTIALRDPVSGRRETFQVFGAS
                     DLKRKPPFSRMDDTTYTLVREYITFRLAEAWTVIGAVGEYRDDGFVFEVSTVVLVGAR
                     GTVYGFCLLSNDVFRIAEDISVFFKRGGVSGGAAVPNRFDRGARGELRLERPPLCPHR
                     DEDRPPIATSLASQEIARRDLEDWYRWRLGARSRLQDGVALSNVSEAKRQLTHPAKGI
                     PVSIVTAESYHPRGDPEEAFESLSGQTRPYRYPRVCDASLSCSDRDFYRRYVRAMDMF
                     DGGKEKSEREIMFIRAERVGSLQKTGTPLKLPPLVRATQAGSTSNNMETGSDR*"
     mRNA            195984..205733
                     /product="m139.5 RNA"
     CDS             complement(196064..197518)
                     /codon_start=1
                     /product="m140 CDS"
                     /translation="MDSTLWESLPVTDDPAPYRHATRSSFLRVMLAFRDFYRHQSNRG
                     ELASLVERRAGERLPLGIPHNWFVELTPASRYEELKGVDINGIVCCDEPLTVVGRIVI
                     RNNDGYEDAGAALCLGAWTRVFVYEIQEDAMILVAPDLDKLARFGLLHCETLYRRPHL
                     PQVTTTPHRLVVGLIMCQDDLDRVSDYCQENSGRDVALYTPGFKYQPMKLLGGVRDAA
                     RYWPLDIMNPSNLKACLDEITGRLCCFWHAFAAVGAYAPAGVFSIHHLLVIDTFGAIY
                     TLDMQREKFYRVADGITMLLRAGMAKAIAFGARFDRPARGEGRCEMRVICPHLPDHRK
                     SERSEVDYANEHEWLCRRDRFRPDMRTWDDADKLAINHAVRAMKRKAGEMYTNEEEDW
                     TDTNEWEQEDDDNRGFDGHAMDITGPDDGSRSCTWWPESVLTTRPDRNRDTRTLLRYM
                     SEKKVTFQEVATRRLLERQESHYSLSFPLRLCRP*"
     CDS             197214..197294
                     /note="26aa"
                     /codon_start=1
                     /product="m139.5 sORF"
                     /translation="MTIRPTTVRGSSQHTMPLMSTPFSSS*"
     CDS             complement(197707..199233)
                     /codon_start=1
                     /product="m141 CDS"
                     /translation="MERPVTANAISAYKRVIDAFSRLVATGGDQNARRRAIERLDGKV
                     IPLGFPQDWYVVCGSGKSCWSVLTDRANALLCCEEALIPLGLCGRTSDPYDTRGLRGY
                     GVSLVLSGEYGRVYVYTASDDTLHLVARNLEELGRFGISRRSFAYKEDMQRSVPRADL
                     VRLRYIASCDVPRGYPGMELLVVFSDPNADAATSVGYTRFVDGKFVRLTTPGYGTSAL
                     FLAKDPGELRGIWPFRGMCDPEFKRCWNAVSDALHCSWSLIGVLGYRPGGLPDAEFRA
                     DHVIVADKFGAVYSLLVYSRAGLTRRVADSVAEFFQMGMLKRVFSSSFEFRQRERRKE
                     RLESMPRCPHWPEQKFKYIEENCRDRFDSPTDDEDYVPADCMAEHYAWLVQSTVKVHS
                     CRPWDLDDPNVAPRALVTNADTGDPMKTYWDRLESAIAKVKLTAAATASDVESSGGRY
                     GEGPYVYKLSPVPPTYFALTCHETESMTMEEVYACRRRQFFCDTIVPFYRARPGPSET
                     *"
     mRNA            complement(199345..203961)
                     /product="m144 RNA"
     mRNA            complement(199345..203867)
                     /product="m144 RNA #1"
                     /note="orphan"
     mRNA            complement(199345..202672)
                     /product="m143 RNA"
     mRNA            complement(199345..201215)
                     /product="m142 RNA *1"
     mRNA            complement(199345..200844)
                     /product="m142 RNA"
     CDS             complement(199443..200750)
                     /codon_start=1
                     /product="m142 CDS"
                     /translation="MDALCAAIRSDHFRDQRPVGIRPRSRYLTAAAVTAVLQDFADIF
                     LAQNDHTSVENVVRKESGRLLSLGAPTGWYLCLRSADQVESFPGYPVWETYGGAPAGR
                     YTLLGQVVRRFRGVVPTEELRWFVYLGPQGQLLCHQERTDAVFVMSLSIDELARRGLV
                     NFEPLYAERHLPLTTAVPVKLVAEFSALDPRDGTAVAERALMCQGRTILLHTPGEGDR
                     PLVLCGTDECLRRWWPFCRMSDGEFAKFTDRVTRNLKTSHWKHFGVVGLRVGQDPFRV
                     ESVLSVIGNGAIFHTDPDMDVTWRIADNVDELFRMGLTKLYLPKRRLDRGTMGRARLE
                     APGCAHVAAAAWEETYVIFGCRIVRDFASQLGWLMREGRFDESSGTWDEMDDAMRKTF
                     DAESKELVRRDVEVADALNDVDATFRGCPRNPRSADADADDDD*"
     CDS             complement(200666..200917)
                     /note="83aa"
                     /codon_start=1
                     /product="m142 uoORF RNA *1"
                     /translation="MSSLMSPAPLSHLGDKTPISPRARRHRYSECVSDRSRTPATTLL
                     HPCSRCRPSPSPWTPCARRSDRITSETRGLSASGRAPAI*"
     CDS             complement(200965..202596)
                     /codon_start=1
                     /product="m143 CDS"
                     /translation="MSWVTGDPAWRPEALIRPADREQILRDFKSFFLTQTSERSLKKT
                     VKRESGTKLCVGYPPGWWLAVVPRGELVEMDGRDLRPILPTGEWVVVLGEIRSPMVQH
                     TSLYLAMGKESRMFVYSAEEDAIALAANDLDEFSRIGLLTVEFIYRVPLSIPLKKDPV
                     WDAIGLCVTGYDLNRHLSTYRNSVIELRTPGKQETNPLILLDRLELCCKYWPLVAMDK
                     SRIDGLIRYASRKMSSRWYTLGLVGVYRDTGVFHGAQLLVFDDSGSIFYLSLISGELW
                     RLADSAAELRRMGLLKIFTAGRRVDRDLAGSVRLEPPPDQELWFHSRPAATHLCVDVA
                     PPGEAQLAQQFAWISRPGRAEILSEEETAVADAFLRLSRLKVTVTEENSSRVLCTHVA
                     APPEPRTRRLVSALLRDEDCWRPESADKADIVPRFKEKPPPPSPEAGRYDTDQSPAAV
                     ARRRAHAASSQTGVATRHHAPILEPPRSLRSEAEGDCHECLRERQYRYTTDDSPPPAP
                     PSTPNSTGSSPSPRPIPAPRRRRPPPPRDERATDA*"
     CDS             complement(202745..203896)
                     /codon_start=1
                     /product="m144 CDS"
                     /translation="MRALALICVVWVCWRESCARHGTEDSSESGLRYAYTLVVDGTAN
                     TRRCFGTGHVDGEAFVGYSNNKTHGIGRWVNASHVEEENKEFVRQCKELQAELDKMQN
                     NSKVIGVKTVQLDVGCTSKIEKHYAYDGNETEDDTATSASERDRDCQKKLTEYRKLVL
                     ASAVSPQLEVERRSSGREGGMRLRCFARDYYPADLEIRWWKDDGGGGALPQTSKQHHD
                     PLPSGNGLYQKHIDVYVDGGLEHVYSCRVKGIATGLELQIVRWKGYARGAGNSVVLLA
                     LFIPASVMAAVVVGSVLIRKKSKEQRKTRRRFGRRSGHEPKRPSYQVKRRAEPPCDLP
                     MTIWFRGDNVMSTQVEACPAYAVTMSARELSDAWSNGDGPIVTVPDPSI*"
     mRNA            203034..205733
                     /product="m143.5 RNA"
                     /note="orphan"
     mRNA            complement(203975..205542)
                     /product="m145 RNA"
     mRNA            complement(203975..204665)
                     /product="m145 RNA #1"
     CDS             complement(204032..205495)
                     /codon_start=1
                     /product="m145 CDS"
                     /translation="MDRRVVSYLMCALAVSFASYDQRTPGDVDPECARGFEEMHHDRV
                     NLTLVLSMLSFDVYPHFLATIALDDTTSFLTVKWNNTPRWDHTDEGTVTDSYGWANDS
                     DIPTEYDFFKNQREFLKTVRAVLMELRSRCGVRYECTFNATFWYGCVVTIVLNETVLL
                     KYNPAFVNGTEHTLIYNKTAEKLKNYAEGRDTDLLKNKVTSLYPRWLKVYKAAAKLGG
                     PNSLKTRFRTSNNTTICEVWTYAPLYFSIEIEVAGLPPVKGEVSKSWFTIYMRVQNQT
                     SDSDLSKSICKIRSSVRGACKDVRHPRYVPPPITTSPTTTALSTTTLFTDTTPFHTTP
                     ETPFSSMNTTLLTVSTLGPTRPTIIPTVSSTALDMISSVRSTATKTATVEVSTNIEVS
                     ETTSSSDDISLMIDVLTGIVTGEQGKYYSGYSVDTPTLVAMFVAVTALCICAMVFCYY
                     CYYASRTKLRSGELDIEKARAKNRLSTVVSWYKTIEA*"
     CDS             complement(204032..204475)
                     /note="includes 340aa N-terminal truncation initiating at
                     AUG"
                     /codon_start=1
                     /product="m145 ORF #1 RNA #1"
                     /translation="MNTTLLTVSTLGPTRPTIIPTVSSTALDMISSVRSTATKTATVE
                     VSTNIEVSETTSSSDDISLMIDVLTGIVTGEQGKYYSGYSVDTPTLVAMFVAVTALCI
                     CAMVFCYYCYYASRTKLRSGELDIEKARAKNRLSTVVSWYKTIEA*"
     CDS             complement(204032..204391)
                     /note="includes 368 aa N-terminal truncation initiating
                     atAUG"
                     /codon_start=1
                     /product="m145 ORF #2 RNA #1"
                     /translation="MISSVRSTATKTATVEVSTNIEVSETTSSSDDISLMIDVLTGIV
                     TGEQGKYYSGYSVDTPTLVAMFVAVTALCICAMVFCYYCYYASRTKLRSGELDIEKAR
                     AKNRLSTVVSWYKTIEA*"
     mRNA            204077..205733
                     /product="m144.5 RNA"
                     /note="orphan"
     mRNA            complement(205595..206804)
                     /product="m146 RNA"
     CDS             complement(205645..206778)
                     /codon_start=1
                     /product="m146 CDS"
                     /translation="MTTPSPIRVRAIAVWCVVSLWVGYVTNAQDVSFVVRSRLLSNSY
                     TFESDISFPYSFPIASLNSRSGKDTTDYVRNITDTNAFDPVLRLHREDLTSIRERLYT
                     QASVSAQHECIGTPDTLECVSSFAKDNKVMISVISIAGVTDGRLISERFEKNPENGDG
                     QSLIDVINVLTGVLRISDYSTVYSRLSSIHRNILNNCVVGILDTKFSAYKRDEMIHLT
                     CTVKISCPLTLNVCFTVNGGSDARADNRAQPTSSGEDVVQSLDDRVFVAYATQQIPKF
                     GHNPVWLSCDVESKVGWKAEYTFSFNRTDIADDNAKQHEMRPTLLRVSQIATRSYYHR
                     SRRSKPFDPRAVIVGIIAGLLFILTVLALIYMQRKSPMPCVCV*"
     mRNA            complement(206834..208770)
                     /product="m150 RNA"
     mRNA            join(complement(207470..207526),
                     complement(206834..207266))
                     /product="m147.5 RNA"
                     /note="spliced"
     mRNA            complement(206834..207526)
                     /product="m147 RNA"
     mRNA            complement(206834..207232)
                     /product="m147 RNA #1"
     CDS             join(complement(207470..207505),
                     complement(206865..207266))
                     /note="spliced"
                     /codon_start=1
                     /product="m147.5 ORF"
                     /translation="MSDHPGGCVFLMTDLWNKMQRRPGSETKSYLKGHYLTFRVKDRR
                     DADREEDEVPKRPDWSTAIVLKWIPPICILIYFVIAFRLVYLTVQAHGLWTRHERHQR
                     GTDAVRLAPVAAAFVIGVLTVHAYSLRGIANRYVAEPCGPDDE*"
     CDS             complement(206865..207302)
                     /codon_start=1
                     /product="m147 CDS"
                     /translation="MFANLYVNFHIQTDLWNKMQRRPGSETKSYLKGHYLTFRVKDRR
                     DADREEDEVPKRPDWSTAIVLKWIPPICILIYFVIAFRLVYLTVQAHGLWTRHERHQR
                     GTDAVRLAPVAAAFVIGVLTVHAYSLRGIANRYVAEPCGPDDE*"
     CDS             complement(206905..207105)
                     /note="66aa"
                     /codon_start=1
                     /product="m147 iORF RNA #1"
                     /translation="MDSAHLHPHLLCDRLSAGVSDRAGARTLDATRAASEGDRRGTTG
                     ARSRGLRYRRVDRACIFPPWDS*"
     CDS             206931..207290
                     /note="not expressed; orphan"
                     /codon_start=1
                     /product="m148 CDS"
                     /translation="MHGQHADNEGRGYGRQSYRVGPPLMPLVSRPESVRLHGQIHQPK
                     GDHKVDEDADGRNPFQDYRGGPVRPFRYLVLLSVRVSPILHSERQVVSLQITFCFRSR
                     SSLHLIPQISLYVKINI*"
     CDS             207329..208018
                     /note="not expressed; orphan"
                     /codon_start=1
                     /product="m149 CDS"
                     /translation="MTVSFFRDLRILLAEFTATFDTVPDSVVGDVHERKCPTTPTEPH
                     GTHHQEDASSGVITHEPSERSEVESLPKTALYTKSKRSGCHAASGDASSCQSTGRSHV
                     RARLARRSAEDIACADLSVPRRSQLVQTRGAIAVVGPPRRALRVVAPEKHIGTQDPLQ
                     HRKRRYDRHDGDQGQLHAARGRLPLCRRCRSQDLGLVVRRGRQRHRPPHRRSNDTDQI
                     RGLEARGREIV*"
     CDS             complement(207498..207512)
                     /note="4aa"
                     /codon_start=1
                     /product="m147.5 uoORF"
                     /translation="MAHE*"
     CDS             complement(207626..208744)
                     /codon_start=1
                     /product="m150 CDS"
                     /translation="MAVVRARTWGVILVWHFIVRNASAVAVVFSASIFSDTFVVGTIS
                     LNDSFPLVRIDGGGQIRERDPSVSDLKVDDPEVHFLWEQRFHLTAFRRLLGQSAAVHN
                     VTYECDFAPQLVGCLVVHTADGMNVRSAIVTVRDKKKVVIVDHPSDNLTKFTTDLDLS
                     VLRRNEVSIHGRWSSTRLKIMRLAAPEHLEVSFHVSVGKHGFFCCSVWSPAPLPFDVT
                     VRGGGLTSVSLNASRRFFSDTVALLNDFTTSSFEPSDLVCVIRSSVGWTVTLTTPSHD
                     EAKILRTATTTEREPAACGMELSLVTVVAIVSTFTVLKGVLCAYVFLRRDDAERAARR
                     TDDRYRAASLDELTPTRHRQISARYVFGRPPGESSTDV*"
     mRNA            207714..210074
                     /product="m149.5 RNA"
                     /note="orphan"
     mRNA            complement(208774..210051)
                     /product="m151 RNA"
     mRNA            208815..210074
                     /product="m150.5 RNA"
                     /note="early; orphan"
     CDS             complement(208817..209986)
                     /codon_start=1
                     /product="m151 CDS"
                     /translation="MIGVIRALVWWTLVKTAATSVCESPVLVLTASMTGLHDTVTTTV
                     GLKQTVPLLTVYDNGTVCSTGWVILTKNDPEFIFMQGQKQHLSQVRGLLSEAYEISVV
                     YECHLSVNFYCSVIHSLNATDVLYYNVGRANLISSPFDSDDGDGITSLVNAFRSMASG
                     YGVFDLTTHSGDIRRRWQSICTLIMEKATKERSVSSFSSMTNGVVCEATVSSPVKLWM
                     TIAGSDVQLNASSVFDNTNNISSVRAFSSASLNNSPRCEIICSAGWNVTIRRPNSSAA
                     TTERRVALSAAPGEPSPSPRTVLSVSNSSELDDLPIYTNRSIVVSYAEEATSHVGRKR
                     SCSLLYLLAVPAVLLVVLSSVVIFRHKIRLLLMDRTVTRFRKRTQSTSRSELSFR*"
     mRNA            209007..210074
                     /product="m150.5 RNA #1"
                     /note="late; orphan"
     mRNA            complement(210057..212903)
                     /product="m153 RNA"
     mRNA            complement(210057..211469)
                     /product="m152 RNA"
     CDS             complement(210244..211380)
                     /codon_start=1
                     /product="m152 CDS"
                     /translation="MLGAITYLLLSVLINRGETAGSSYMDVRIFEDERVDICQDLTAT
                     FISYREGPEMFRHSINLEQSSDIFRIEASGEVKHFPWMNVSELAQESAFFVEQERFVY
                     EYIMNVFKAGRPVVFEYRCKFVPFECTVLQMMDGNTLTRYTVDKGVETLGSPPYSPDV
                     SEDDIARYGQGSGISILRDNAALLQKRWTSFCRKIVAMDNPRHNEYSLYSNRGNGYVS
                     CTMRTQVPLAYNISLANGVDIYKYMRMYSGGRLKVEAWLDLRDLNGSTDFAFVISSPT
                     GWYATVKYSEYPQQSPGMLLSSIDGQFESSAVVSWHRGHGLKHAPPVSAEYSIFFMDV
                     WSLIAIGVVFVIVFMYLVKLRVVWINRVWPRMRYRLVYINCRVW*"
     mRNA            210562..212869
                     /product="m151.5 RNA"
                     /note="orphan"
     CDS             complement(211590..212825)
                     /note="includes 6aa N-terminal extension initiating at
                     CUG"
                     /codon_start=1
                     /transl_except="(pos:211590..211588,aa:Leu)"
                     /product="m153 CDS *1"
                     /translation="MGTGRTMIPLLLLPLVLISGGFWACGSAEVVRPEVNRTGTVDIC
                     QGPMELIFSVSRTSSGATGERISLKNTLSIVSMENGGKPGTYEWSFPANESWPEIQFL
                     LQNREFVSKYYADVVQTPGELVVEYRCPVPQFNCTITHRWKGETIMSFDGAIQTIRSV
                     TSEYTTKNEDTLVKYIRGLNVTLLTDNAKSIEHRWTEICKKLKDADRPDDNQYTLEDD
                     ILEDDIEMDIVQCQMTTQVPLKYHMTVWSAGRDSRAIALSADYYTDIEVASYLPVNRS
                     QILNTTCEITSSSGWTVRLRFSEEMVAASKARQAQKRPLLPVEPHGFMSDEHGPAFVQ
                     RTINDSRLTTVTIAITVAAFVALFVVVGLLVHGIVTGRLARMAERLRYSIRYTREDET
                     VSMLGLQENECSDTEENVV*"
     CDS             complement(211590..212807)
                     /codon_start=1
                     /product="m153 CDS"
                     /translation="MIPLLLLPLVLISGGFWACGSAEVVRPEVNRTGTVDICQGPMEL
                     IFSVSRTSSGATGERISLKNTLSIVSMENGGKPGTYEWSFPANESWPEIQFLLQNREF
                     VSKYYADVVQTPGELVVEYRCPVPQFNCTITHRWKGETIMSFDGAIQTIRSVTSEYTT
                     KNEDTLVKYIRGLNVTLLTDNAKSIEHRWTEICKKLKDADRPDDNQYTLEDDILEDDI
                     EMDIVQCQMTTQVPLKYHMTVWSAGRDSRAIALSADYYTDIEVASYLPVNRSQILNTT
                     CEITSSSGWTVRLRFSEEMVAASKARQAQKRPLLPVEPHGFMSDEHGPAFVQRTINDS
                     RLTTVTIAITVAAFVALFVVVGLLVHGIVTGRLARMAERLRYSIRYTREDETVSMLGL
                     QENECSDTEENVV*"
     mRNA            211783..212869
                     /product="m152.5 RNA"
                     /note="orphan"
     mRNA            complement(212911..214269)
                     /product="m154.3 RNA"
     mRNA            complement(212911..214117)
                     /product="m154 RNA"
     mRNA            complement(212911..214005)
                     /product="m154 RNA #1"
     CDS             complement(212945..214051)
                     /codon_start=1
                     /product="m154 CDS"
                     /translation="MRAMLRIYALSSLVCCLFHPVVALGRLELLALVSSVGMELSVGG
                     TSTTVSPDVTSETTLEMTGSGDLMTSEDPTTPEPTSEPGTTFATTELLTTLVSSEIST
                     LDVSTFVASTVAATAPTTPQPETTEPDTSTAADAISSAATPSAGAVVTTPSPVTTKGQ
                     NTTTTATTTALPTTEPSSTVTTTTTTTTTTSTVLPTTEPSSTAAVVHTSSKPSTTPMI
                     TSSMSSSPNATTVTTQGYTTSMKLASSIATTMPMNSTTAVSRRSTGSTPSKTSIPTTT
                     LSTTRLRTGTTASPTATSDEGDTITTLTTLIDRDEDTENQIGPNRLDTILAILITVVI
                     LSGIAAGVLLITHRWEDDKGGEVALGEGYDESYV*"
     CDS             complement(212945..213940)
                     /note="includes 36aa N-terminal truncation initiating at
                     AUG"
                     /codon_start=1
                     /product="m154 CDS #1 RNA #1"
                     /translation="MELSVGGTSTTVSPDVTSETTLEMTGSGDLMTSEDPTTPEPTSE
                     PGTTFATTELLTTLVSSEISTLDVSTFVASTVAATAPTTPQPETTEPDTSTAADAISS
                     AATPSAGAVVTTPSPVTTKGQNTTTTATTTALPTTEPSSTVTTTTTTTTTTSTVLPTT
                     EPSSTAAVVHTSSKPSTTPMITSSMSSSPNATTVTTQGYTTSMKLASSIATTMPMNST
                     TAVSRRSTGSTPSKTSIPTTTLSTTRLRTGTTASPTATSDEGDTITTLTTLIDRDEDT
                     ENQIGPNRLDTILAILITVVILSGIAAGVLLITHRWEDDKGGEVALGEGYDESYV*"
     mRNA            213457..214380
                     /product="m153.5 RNA"
                     /note="orphan"
     CDS             complement(213888..214208)
                     /codon_start=1
                     /product="m154.3 ORF"
                     /translation="MTTIVRGTVDIWVWPLKHERQYLDDRIDPDQNPASARQSHSRGG
                     APRYGLDHDAGDVTDICAKLAGLLLIPSRRRIGSFRAFGVSLLGRNGTFCRWHFNHGI
                     SRRY*"
     mRNA            214326..214380
                     /product="m154.4 RNA #1"
                     /note="orphan"
     mRNA            complement(214382..218085)
                     /product="m158 RNA"
     mRNA            complement(214382..217464)
                     /product="m158 RNA *2"
     mRNA            complement(214382..217351)
                     /product="m157 RNA *1"
     mRNA            complement(214382..217040)
                     /product="m157 RNA"
     mRNA            complement(214382..215887)
                     /product="m156 RNA"
     mRNA            complement(214382..215687)
                     /product="m155 RNA"
     CDS             complement(214437..215570)
                     /codon_start=1
                     /product="m155 CDS"
                     /translation="MSVRVCALLLLIACAYAYIDLQDYDDDNDDYCDGLTVLTIYLNS
                     ENSTDYVARIRSIMTFDLMTIQDGQITMSCNGCPNATDLGSELALIANQSTYLQTVRE
                     LVGDGPLELEYTFRLRPNNMSDYYIGLWSDTCRLYYNSIKNRTITYGEPKPNNCSLND
                     TLWDADNARRLREFLEHADDVRERWNATCLWNVRSAKFSRLEIDFWYEVEDGRNLTKC
                     GVKSEGRRRMHVAITDECGNIGYAGGRLNYTGGGFYLEAVTESAPGLVCTVRTTWLGS
                     VRNATSERVRRKSVQGYPRCPLNRRVRSEPSSVKVTSTPKNHTKVAPYLNDAELIINV
                     TYTLLVVLCVLLVVMCWMLRRNIRSCFAASCEGEKKSVPPVYK*"
     CDS             complement(215537..215980)
                     /note="not expressed; orphan"
                     /codon_start=1
                     /product="m156 CDS"
                     /translation="MSTVLPLLIYRTYRYSSYVWYLCVWSFDDSSDDGNYGGNYLGDN
                     GHDLTDGRDFGVSAFVYHVLREMSYPNSIPTDVVPGMTCIVTSHILNFNDPSGPFSAR
                     KIFGTQPPQCPTTYHRQLASRATKIYFCLTDFRRKCLYEYVLSCS*"
     CDS             complement(215537..215782)
                     /note="includes 66aa N-terminal truncation initiating at
                     AUG"
                     /codon_start=1
                     /product="m156 ORF #1"
                     /translation="MSYPNSIPTDVVPGMTCIVTSHILNFNDPSGPFSARKIFGTQPP
                     QCPTTYHRQLASRATKIYFCLTDFRRKCLYEYVLSCS*"
     mRNA            215744..218479
                     /product="m156.5 RNA"
                     /note="orphan"
     CDS             complement(215779..215874)
                     /note="31aa"
                     /codon_start=1
                     /product="m156 iORF"
                     /translation="MVGTILVIMVTISLTVVTSEYQRLCTMFYVR*"
     CDS             complement(215898..216887)
                     /codon_start=1
                     /product="m157 CDS"
                     /translation="MVIVPLVKLLLIVFISERAVTIFNPDPDDTYIVNMDDFQFTFTM
                     EFEVTVTRGGVHKRTISVDNGRPVVVWDVGDRDPKICKICPDVSSTDIEYVFLDIQKM
                     RLNNLLTQSLWDTQRICVRYACLFLGFDVICDVYHTTDTVRVAYTGQTGKINIQGSGK
                     FSTSDAKEIGTYMIKSNVREIKNRWRSTVQKLKQLAYMNATEVEFWYNTTGLTTCVVT
                     SRSNVPFTVELSLNTNSSAIVTDESTVDCQILTVKAPGSHAQRCYVTSSLGWKGVVTP
                     PSQYRTKRVPVNISSSKWTGIVNWKGNVNRSTASHLPNLPILILCVVFMRLVV*"
     CDS             complement(216935..218005)
                     /codon_start=1
                     /product="m158 CDS"
                     /translation="MLSRWGTLGCLLVSAALFSAQEFILSKLPLSIQIIGYLDRNVQF
                     AASLSINGSYRLLEWQRGDLVPLTWVVPNDTDELSTEILFFETEGLYLANLRDLERGA
                     QVIDVSYTCTFGDDVRCDVSRTGDDRPLLSPLLADASDPDIRLDHTKPGYDVLLQNSE
                     RIKRVWSPVLDKLIQFGKPPHTEVEFCNVTGGFRCTAISRSFLRLTVILYVDRTNFLV
                     DTIPVLHYAKASVTAAGNFSATPVCKIYSATGWLASVKYEGDLQHGCIRRPLTYEDVV
                     PGVASEDEVLEHLLLFSHLAPPRTTVKPVRNRTAASVSVEDNDTTLRTPWLDVLVVSL
                     LLVPVSVGAYFFWRWRVKRRRI*"
     mRNA            complement(218056..219424)
                     /product="m159 RNA"
     mRNA            complement(218056..219248)
                     /product="m159 RNA #1"
     CDS             complement(218173..219369)
                     /codon_start=1
                     /product="m159 CDS"
                     /translation="MWTTSYFLIGLGTLVLSTFSQECLYMPQINLYIIGEYTNCSFST
                     AAPTVASVMSTAAISTPLVTTPGSANVSTTASIHNSTLQNLTTLPSTTPELITAVPSC
                     RTFYNFSWGASINERDALLLSVNDNSTTTWTYGYDVGNTSQEVTFLQQHRDFMRDTAQ
                     NRSSNYLDETGMISVQITYDCCRMLGNGTVCWVRQRINGNLTDDFKFNNTYVSVSDDN
                     GTFSVWINNTAMTSLWPHMNTIGGRWSSFVNYIRRLNTLGRAVGYTKVINATERNSTV
                     KCFVRTSSPFDIQMSWLLDGYEIKPRGFYWMPDGVGGGVGRIKITLPTDDVHRLSCLV
                     SSPGKWASFMVVPYPYGPLPMGSEVPVMLVAAIVAVLVVFLMIGCIGFCSFVCERRLK
                     TMCSDL*"
     CDS             complement(218173..219213)
                     /note="includes 52aa N-terminal truncation initiating at
                     AUG"
                     /codon_start=1
                     /product="m159 CDS #1 RNA #1"
                     /translation="MSTAAISTPLVTTPGSANVSTTASIHNSTLQNLTTLPSTTPELI
                     TAVPSCRTFYNFSWGASINERDALLLSVNDNSTTTWTYGYDVGNTSQEVTFLQQHRDF
                     MRDTAQNRSSNYLDETGMISVQITYDCCRMLGNGTVCWVRQRINGNLTDDFKFNNTYV
                     SVSDDNGTFSVWINNTAMTSLWPHMNTIGGRWSSFVNYIRRLNTLGRAVGYTKVINAT
                     ERNSTVKCFVRTSSPFDIQMSWLLDGYEIKPRGFYWMPDGVGGGVGRIKITLPTDDVH
                     RLSCLVSSPGKWASFMVVPYPYGPLPMGSEVPVMLVAAIVAVLVVFLMIGCIGFCSFV
                     CERRLKTMCSDL*"
     mRNA            219083..221895
                     /product="m159.5 RNA"
                     /note="orphan"
     mRNA            complement(219462..221757)
                     /product="m162 RNA"
     mRNA            complement(219462..221629)
                     /product="m162 RNA #1"
     mRNA            complement(219462..221311)
                     /product="m161 RNA"
     mRNA            complement(219462..220944)
                     /product="m160 RNA"
     mRNA            complement(219462..220870)
                     /product="m160 RNA #1"
     CDS             complement(219601..220527)
                     /codon_start=1
                     /product="m160 CDS"
                     /translation="MRLITKLCLLLGYLIQINNADYQVHLTAKDPDVNSLEYTCTSSG
                     SDGFENVQGFWKILCTGNKTETILATFGGYSGGFQRKHPYVLSGSSTTTMDIHLPSRS
                     ANRDSESSEEDEEEEDEDDTTSKSGPSSTLKMKPLCDGLISCKLGYNSTDVTGRSSAL
                     PVLGPLITTHTRNRTRTGQTLGVQMSCRPQRMCGTYNVTWYHSSNTITTIGRATYWNE
                     SYSDGCNTTWGSEKLKWDHDGSVQVNRSLWTDEFEYAYCVSCKVETCGAAVWSMVCDS
                     GYTAYYSSGHRIQPSSWQQMLLVFLGVFLITR*"
     CDS             complement(220475..221152)
                     /codon_start=1
                     /product="m161 CDS"
                     /translation="MGLSYHLTMIHIIAFMLFMHTQSRHVCSRSDDMSLRCIEQSPSG
                     SEPGFSLTARVIIASSQNLSDLVVACHCPFGNRLDHTISWYVDSEHVATVDGRPDGIV
                     QDTVEISGTWRNTSRWRGDRLYFSRGLRISGRRTHCTCRSLHKIAVSPEIRFDDPVFD
                     VYVPADPRDWKISSTVVLFVISLYFFSYIYLLGTLASAPITSNDDRFDHASHNEALFA
                     SRIPDTN*"
     CDS             complement(220879..220899)
                     /note="6aa"
                     /codon_start=1
                     /product="m160 uORF"
                     /translation="MWTLNT*"
     CDS             complement(221189..221668)
                     /codon_start=1
                     /product="m162 CDS"
                     /translation="MYLYNNTTYVPADNYSDHTVLATTSQILTSTVVASSALGGPVIE
                     NVTTGGRGGGGRVHILAYPSNGLGGPPITTTNGLGSVIYTSGSYTALAVALSLVILCL
                     AASLLFALIYAHGTFDLRRSQSETLNRDSGEFDPGTPLQLRAVLRTIPESEMVESNE*
                     "
     CDS             complement(221189..221491)
                     /note="includes 59aa N-terminal truncation initiating at
                     CUG"
                     /codon_start=1
                     /transl_except="(pos:221189..221187,aa:Leu)"
                     /product="m162 CDS #1 RNA #1"
                     /translation="MAYPSNGLGGPPITTTNGLGSVIYTSGSYTALAVALSLVILCLA
                     ASLLFALIYAHGTFDLRRSQSETLNRDSGEFDPGTPLQLRAVLRTIPESEMVESNE*"
     mRNA            221364..221895
                     /product="m161.5 RNA"
                     /note="orphan"
     CDS             complement(221655..221729)
                     /note="24aa initiating at ACG"
                     /codon_start=1
                     /transl_except="(pos:221655..221653,aa:Thr)"
                     /product="m162 uoORF"
                     /translation="-VDRGAKTQTYSAVRPTESRYVSL*"
     mRNA            complement(221834..224356)
                     /product="m165 RNA"
     mRNA            complement(221834..223832)
                     /product="m164 RNA"
     mRNA            complement(221834..222437)
                     /product="m163 RNA"
     CDS             complement(221878..222417)
                     /codon_start=1
                     /product="m163 CDS"
                     /translation="MEGRNERFVARRTFVMILTLLLVDRATSSVSGTPSYPTEGAGDG
                     PTISEQPDVQEALQSHAVSSSGPDVAYLTEMIDILGREEETQQVAPEPGAVEVDAEGH
                     LKNDSHQHHPPDAPTSLLINDDLNTSIGKGPFVAAVTFLLIGLIGAAVLAVVYLRRPN
                     GSRSGGDKERLGPVPYNRV*"
     mRNA            221890..224468
                     /product="m162.5 RNA"
     CDS             221990..222208
                     /note="72aa"
                     /codon_start=1
                     /product="m162.5 sORF"
                     /translation="MSRKVTAATKGPFPMLVLRSSFIRSEVGASGGWCWWESFFRWPS
                     ASTSTAPGSGATCWVSSSRPSISIISVR*"
     CDS             complement(222369..223652)
                     /codon_start=1
                     /product="m164 CDS"
                     /translation="MFLRGCRRGRRAATVSLAGCGEPELPMCRRRVACSHFDRGSRGG
                     TRVGPRGPRCVPTSSRRPRRRYRRRLPFCIPWTEEDRRSRRLFKAGMLALIYAAASAA
                     GTASASAVGSCVDGVLSDNCMNKIYPDQDKAAVICHVKPGSVKKFVGSWSFALPEGRD
                     FQTTTIATFDAESFHIHVAGFTGMADALSMTTELWPPSGFSGLVVCDIDHVSQAMCLI
                     PPPLLRWVPGEELLTIEPVVPDAAEPFGKDYCRTWGADAGPPRYSRIFWAVNNQAIVA
                     AGEETLGTTDFLWMSNRLEGFTVNASDLALSFPIRSDLPVCVSCVVGSGGNLLSLPTI
                     ECRPVHVARSSTGSKSCDCQLERFLAAFVVMLCITIVTIVVYIYLVSDVRPSLFPTFE
                     IRYFTGGVPVNGVVSRNHQPWRAATNASSRVGRSS*"
     CDS             complement(223283..224281)
                     /codon_start=1
                     /product="m165 CDS"
                     /translation="MALGPTMLTLLLTWLLMSPTRAGRPSVLVTLPLTRPGLLLGCRW
                     SRPSRADYISIRPRWPGRAAEYELSLASSDRVVFYLPHRLEVVLSCGGDEREPTKYSV
                     VAGPRLRRLANRGSDFSRVRCEQYLGDGGSVGGVEGIYTVRWWIDTGLVGSVQRVREG
                     LARVVANRTVGSRPALDPLTGDLLVPRRSRDRCFSCQILGPRVATHVGRRCFSAAVGG
                     GDAQLPSPWQDAGNPSCRCADDALRVAISIGVAAAALGSVLVVLAVYRPLPEDRVAAT
                     ADDSRSVSPGPRRTVDPDDSSRPGCSPSSTRRLQLRARPRRPPSEAASTESSQITA*"
     mRNA            complement(224331..226895)
                     /product="m166.5 RNA"
     mRNA            complement(224331..226076)
                     /product="m166 RNA *1"
     mRNA            complement(224331..225671)
                     /product="m166 RNA"
     CDS             complement(224416..225564)
                     /codon_start=1
                     /product="m166 CDS"
                     /translation="MALPAIPQQLSPVARLRAASFSVLLCLWCLAWLVSRPALVDCSK
                     PKKTTTTAALGSVTQEERPRPEPIKIFLYDTQDQNVIQFSWSGRHHDVRSGFNVSYRN
                     HDDQTVYLGQLDWRGFVRYRDNSDLYVGDALIFHGPPLTDDTVDVYASGWLKLPPQTV
                     GEIVIKGYGQTAVVTVLPPAQVALLQSTDRDTLAPFLFRCLANIRGSTPLQPTLMRWW
                     HGPYPLVSIEWSENNPVEGRVRWEQLPDGDRTYYVNAYTGDIHVFARSTIQRLACLQC
                     TMQADKVATSSRLSCPARAKTIALPFDFGQDTTVTPTERRHMDILHTVLIVITWFVAG
                     LGILALGIVLIGNALALLRSCCFPSRSPGAGGKKGGPAYEILVNEETA*"
     mRNA            224603..230281
                     /product="m165.5 RNA"
                     /note="orphan"
     CDS             complement(225444..226784)
                     /codon_start=1
                     /product="m166.5 ORF"
                     /translation="MDHPAQRRRGLRLGERDLERIAAALAEGEPGLDRRGLSWRRPPR
                     FFVPTSALSEWLEARCQQQQKKWWQPSKTDSDSEASEEDEGVLGTFVDRVDRKFRGQP
                     GVCRVQLVFRGLRGARALVKLGRSVARKLGCAMPASTRRPPPAFESFGSVRLGLVVKR
                     VSGGYCIVSARVLGTSDPVDLQNGDGDLGTWFKQLLVRATPAAGDDGKRQQQNNHRPS
                     DPKTKSGPPPVVRDRNGVRSDGASGPGLGRGDPLRFMHGHPTETAGGSHDGVSFSSSF
                     QETPRRFQTVDPKRLRVERDGGGGSRSAVRSGGHGGPDADPRASSSSRVGQVPQQSPL
                     RASSCACGRGCLDRRSLCQGASPSGDLEKSEVWKFLASIRHDPSRGSGTISASAPAAG
                     VQRQRTPAADTNDPGWRFQQFLNSYRQSPGYVRPASLSSSASGVSRGSSAAPRS*"
     CDS             complement(225782..227092)
                     /note="orphan"
                     /codon_start=1
                     /product="m167 CDS"
                     /translation="MLTWQSVETLTADVATRRGLWWLVLRVTILGWCCDSSNGDWSVD
                     SVPPWVETKVPYITTSFRGGRTVAECVWHGSAPRINGTWWQIEGSTRTEIAKFNGSWF
                     QWITLLRDGGAFAWESETSKESQRRWQKASPVSIGEDSPGDGRPDSSSRPPRSPSGSR
                     RGVSNSRRSGGNPQKQTQTPKPPRKTKEYWVHSWIELTENFAGSLACAVFNSSSEVSV
                     EPAPSLSWEEASPESWAVRCQPPRGDPRLLSNRSAPYGLAWWLNGSVAATVSYPPESS
                     GPQTLSIYRTAMETSGPGSSSFSYEQHPPRETTGSGNSRTTTVPQTRRPSPDLRPWFE
                     IETVSDRMVLQDQAWAAGTLCVSCTVIQPRLLGVATTACRSHPPSRRLPVVSKRSTPN
                     GCAWSATAAAGAGVLFGAVATAGLTLTLGPRARRGSVRFRNSRH*"
     mRNA            join(complement(229634..230281),
                     complement(227429..229311))
                     /product="m170l RNA"
                     /note="spliced"
     mRNA            complement(227429..229670)
                     /product="m170l RNA #1"
     mRNA            complement(227429..229319)
                     /product="m169 RNA *1"
     mRNA            join(complement(228330..229100),
                     complement(227430..228248))
                     /product="m169 RNA"
                     /note="spliced"
     CDS             complement(227617..227769)
                     /note="50aa; orphan"
                     /codon_start=1
                     /product="m167.5 sORF"
                     /translation="MPLNPHRQPSAGPIGRRPSVFRVIHLALRSLTCPDLFPRNLDRS
                     MTPAPE*"
     CDS             227923..228468
                     /note="not expressed; orphan"
                     /codon_start=1
                     /product="m168 CDS"
                     /translation="MRGRTHEGRMYVRERTRSRKKQKAYCIQVASPDEETVLRQTSEG
                     TSFHSLLFRRSSSGGDHGRGETADEDRSEDSVSTPKETGSRSDVSGRRGRRIHVEDRE
                     PAGEVVTCQTKTTLIIIIRARSSVGPPSSRGAPTSFGGPPLLRIQDLGERLITTSPTA
                     LGEQRTLADRTDVRVVHGDAT*"
     CDS             join(complement(228330..228711),
                     complement(228187..228248))
                     /note="spliced"
                     /codon_start=1
                     /product="m169 CDS"
                     /translation="MSNAVPFVPYAGIGHNLRRWELQCRPTDTELATFSATSSFMSPK
                     VFGDDSRCRLFCCCPYDPREPYGPHPLGVAFYLPDLDSRRIAVYYTNVRPISERPLFA
                     QRGWRRRYQTFAKILDTQERRATERGDNLSGWLSVLDVNPPSPPS*"
     CDS             complement(228746..229009)
                     /note="MATp1"
                     /codon_start=1
                     /product="m169 uORF"
                     /translation="MRSRSCDTLNMAIDNGACITQTLRSSEHCLHTSVANAEEDFCEN
                     QLLRRLAHTVCSGMTMRKTETKSCWSVSFARDEVAMDTCINTI*"
     mRNA            229205..230281
                     /product="m169.5 RNA"
     CDS             join(complement(229635..230049),
                     complement(229280..229311))
                     /codon_start=1
                     /product="m170l CDS"
                     /translation="MCSVNELAFVRLSGTTTAGVYWELCARPRDVYGVGDLDRRADAR
                     PDAHLPLPPAGMAHETVFFRARGVNPLEPPSRRNVRGPWASFYTRTVDSRFLGVYYAV
                     ARPLCERPLFAQRGWRQRHPVVADQLRAQARQAADVAEFVIGQLSL*"
     CDS             complement(229280..229336)
                     /note="19aa"
                     /codon_start=1
                     /product="m170l iORF 3 RNA #1"
                     /translation="MFVCSVFPAEFVIGQLSL*"
     CDS             229292..229429
                     /note="45aa initiating at TTG"
                     /codon_start=1
                     /transl_except="(pos:229292..229294,aa:Leu)"
                     /product="m169.5 sORF"
                     /translation="LTDHELGWKDRTHEHRYYLVPARRSTRNACSMPAGRPRPAVMRS
                     A*"
     CDS             complement(229342..229416)
                     /note="24aa"
                     /codon_start=1
                     /product="m170l iORF 2 RNA #1"
                     /translation="MTAGRGRPAGMLQALRVDRRAGTR*"
     CDS             complement(229542..229568)
                     /note="8aa"
                     /codon_start=1
                     /product="m170l iORF 1 RNA #1"
                     /translation="MPVVTRRR*"
     CDS             complement(230036..230113)
                     /note="25aa"
                     /codon_start=1
                     /product="m170l uoORF"
                     /translation="MRCAVTFLSKPHMCVEESLKKHVLG*"
ORIGIN      
        1 cccccccggc cgtctgagtg cgcgcgggcc cccggggggg tattttgatg ggggggctat
       61 atttttgtcc tctagagggc gctgttgcat cgatggtcgt gagggtgctc ctgagagtgc
      121 gatgaggtgg ctgcgcgcac gtcaccgagg gcgtggcacc gtgccaagaa gatgttcgtg
      181 ccaaagcgtt ccgagaagtt ccccttttct gggaagattc tggcgggaac ttcccctttt
      241 tggagcgcgt tctgctagtt aggtttcgtt ttcccgtaag cgccgggcgc gcgacgcgaa
      301 aacgtgttcg aaaacgcagt ttttgtgtcg tttcgggtgc gtttttgccg tagaacgctc
      361 gttttctgag tcgtttttgc gctagaacgc ataggttcta atgctaccac gcggcgcgag
      421 agacatgtag tgtcacgcgc acgtgttagc ataggaatcc agacgcgcgc tcgcctgagt
      481 cagcctccgg gccgcgcgcc gcgtccgcgg gaaggcgggg tgaggcgccc cgccagcgtg
      541 tgaagcttcc gcgacgagcg gcgcccggcc cggagagccg tgaagcgagc gttcctcgag
      601 cgccgccgta tgtttcgagg caacagtcgc ttcaccgctc ttcggacccc ggggtggggg
      661 ggcgggtata atacccgggg agtattggcg gggcaccccc ccccgcgggg ttttgggtcg
      721 ggggtaaaga atgtcgagcg tctctcagcg gtgagtctgg gtagcgcagt cgaaggaaac
      781 cgtgtcgaac ggtagctcgt acttaagaaa caccgttcca acccgattct cttcatccgc
      841 aacgtacccg caagtcgatc tcgagcgtgt gagctatcct ccccgaggat cccacccaag
      901 taggctgttg tcactcgtaa ttccctccct ccgtccggtc tgaccttacc gcttgattcc
      961 ccctagctga cagaggtgat aaattacacc acggtgccat ggcagccgct gtcgggagac
     1021 gagcgtgccc cgcaggcagg cgcagcgacg cagtcataag ggtcgctcga tctgagcgtc
     1081 tcgagatgag gcacaggtcg agttggtacg cgtctcgtcc ccgtggtgtc tgtcggctgc
     1141 gagtgttgtt gctcgtgtgc gccgcggtgg tccccattgt gtcgtcggcg ccgctgccgg
     1201 ggtactactg ctacgcgaag aacgcgacgg agcgcaggac gcctaacatc gatcgcgatt
     1261 actggaggcc gggcgtgtcg gtgttcggtt gtcgcatgcc caaaggagtg tgtatcgagg
     1321 gcgaatggac gatcgagtgg tacatcccca gcctacaggc gtccgtgatc aaccaggtct
     1381 tctttaagtc acagacgtgg ctgggaccgt cgatgcagta catcataccg tcgtacgagc
     1441 gtggtaagga agtgacctgt aggcaaggtt tctgcgtcga cagagcagaa ggcaacctca
     1501 tcatcaccga caacaacaca cggaaagaag agtgggcacg caagcctaca cgcgacgtgg
     1561 tgtgtaagct gacggcgtgc ctgcgagcga cctccgtctc gccgtattct cgcacaacat
     1621 acgaggaatg taacgggact ctggaggatt atctaagttt accggacttc gagaacatat
     1681 acgacatctc gaaggtcgtt ccgtacgtcc caccgcccaa agcacccgcc gtcccaccca
     1741 aagtacctgg aaaggccgag gacgctccgc cagacgagtc gtgtatcgga tgcgacaatc
     1801 ccggtctgaa cgcggcggcg atcgcggttc ccgtggtgac ggtgatcgtg ttggtgtccg
     1861 gaattgggta tctgtgccgt tccacggagt ctcggcagcg gacgttggag ttgtatcgag
     1921 atctctggtc cagtctgcgg cgtcgtctcc accgcggaga ctacgctcga gacggttgaa
     1981 gggtggtaag cgcctgagcc tacctcgaga gaagagaata aagtctgaca gaactatgat
     2041 taatcaccgt tcgacgttat tctcctcttg cgaggcagct cctgttcgtt tcacgcgctg
     2101 cgcgcgtatg ccgagcgtgg gaagatgatg tcggccttta tagggactca tcgctccaaa
     2161 tgatactact cattcactca tcgcacggtg attgacaatc atcagctctc agtgctccgg
     2221 tcatagagaa gaaacatgac gatcggtcgt gtaagttatc cgtccgcaca tgtacgtctc
     2281 cgtttgacac ggttgctttt gttgttcgtc ttctgtgtcg tgatatcata cgctcaagaa
     2341 tgtcccaatt acggtggaaa aaagacagat gacagcgttt ggaagtaccg taaagacctc
     2401 ggttgtctgt ttagacgcat cattaacatc accttgtacg aaaataaggg tattaagacg
     2461 gcatatttca ttcttcccgg tcccgcagca gtctatgtca acgcttcatg gacctttgaa
     2521 tggttcatca aaccgctctt cgcctcggta gacgcagcct cttattttac ctcgacgacc
     2581 acttcggcag ctaaatctgc cacagatacc gtacccatct tttcttacta tgatatgcat
     2641 tcgggtagac tgaagaagac cgtgggatta aaagacggtt tcaaagccga tcattcaggc
     2701 aagctttaca tctttcagaa cgcgagcgtg gcaggaaaca tcacggtgaa cgataccata
     2761 tgtgtactaa ggctgtgtct ctggacgact aaggacagca cgataagcat agatgatgcc
     2821 ggactcaaga ataatttgag ttcgatcctt tcgcttccaa catacgacga gattcgtggc
     2881 gtgttgtata tgtatcctca gtacaactac agtatcccaa tcaaacgtat cgtccagaga
     2941 tcgaatgacg ctggtctggt cgcggcaata ttgttcttta tcgcatcggt cttcgtcgcc
     3001 gcgctcttgt tgggttactc ttacaaaccc acactgttcc gtcgtctctc cactctcatt
     3061 aacggtcaac aactccggca gtctgatcgt cagccgctct gatcgtaatt tgtagatgaa
     3121 taaatgtgtg ataagttaac gaccgtgtct cttgttattc gtccattaat tgcgcgtccc
     3181 attcacccca cccattatcc ttacgtatat aatgatctag acggcaattt ctgtctcatt
     3241 cgttgttcca gagcgacgga tggtacaaga tgtctctcgt atgtcggctg gtgttggtga
     3301 cggttgtact gtcgagcctc ttcacgttcg ctatttctcg taatgacaat gaatgtgaaa
     3361 agatgcagaa agaatataaa gaaaaaatga agtatcgaca ctccctcggt tgctatttca
     3421 aaggcatcaa cccgactaag gtcccgtcat cggatccgcg tacgatattg aagtgcacgc
     3481 ttcctgatgt caaagtaaat gcttcatgga ctttagaatg ggtcgtcgtc aatctccata
     3541 cttcggtaga tgtaacgagt tattatgaat cttcaccaaa ttccgaaccg agattcctac
     3601 gtgctatttt gaatttcact cccatgcacg gattacgtac gaagaacctg ttgaaagtca
     3661 aggacggatt ccaagtcgat aacagcactg ataacggcaa cggtggtaat ctttatgtct
     3721 atccgaacgc caccacaggc agcgctgata gtgtcagatg tcgtttgcgg atgtgtccgt
     3781 ggacatctaa cagcaaaatg acagctccgg atgaggagat gctgcggaag atgagcgagg
     3841 tactcaacct cccaaactac ggtgttccag atctgacccc tccaagacgg gatgaatttt
     3901 acaccaagaa tgagtcacca aacacgatcg tgaccacgct caccgtgata gtgactcttc
     3961 tttttgtcgg actccttctc gtactgattt acttgtacgg accctcatta taccgtcgtt
     4021 tcttcagtaa tgattgttgc tcgaacttca aaccgcttaa gagtaactaa ccccctaaat
     4081 aaaaatcccc ttgagtaaac cattttccgg tgttctgagt atttctttcc gtccgtcaaa
     4141 cgtagatatc ctcatacatg gtctagaatc aggagttatc agtcatgtgg cttagcgtgt
     4201 gtccatgtac cgtcatgtgg cgctcggttc tagtgttttt actgttctca tcgtggctaa
     4261 cgacgtccgg agattcatcg cacagatcca gacgaccacc actacaatca cccaagtccg
     4321 gaataacaac atggatagga ggatcatcca gaacacggtt tccatctgca tcattcgata
     4381 aatataaaac catagcttta ggtggcgaca aattttcacc ctggaagtct ataagcaagt
     4441 gcttcaactc aaaggacgcc acgccgtttc ttaagaagtc tgtgaatcaa aagactggcg
     4501 ataagacgtt cacgtgcatg cctgcggaga acgtctacgc aaacgcttca tggcgcatag
     4561 aatgggtcct gggaaatggg acaacttggt taacaccggc cattcgattc gtgtcgaccg
     4621 accgttcgcc accaacattc aacggcacgt tatccgtcgc ttactcgact agattgctgt
     4681 atactgatga aaaagataat cagaacgcaa ataacacagg attgtacgtc gataagtccg
     4741 gtcttcatat ttcttcagcc gtacgagccg atctcgtgaa ggacgtgcac gacgtgaaat
     4801 gtacattgtc agtatgcttg tggacagaca agatttcttt atataacacc tccgacggtt
     4861 atgtcgaaac tcatgttgaa gtagatccca tagccgttgc caatctaagc atcatagcga
     4921 cactcgatga cttcgtctat ccactcggat atccaatgga atacacaaag aagagcgcgt
     4981 atagttggcc gtctgaaaca tcacagccac aaatgtcgat gagtgtattt tttggaatat
     5041 tgagtgtata tatcgtgcta atcatcggtg aagtctatat ttgtctgaag tgccattaca
     5101 atcacaaaca cgagtccgcc gctgacgttg ctgtcgaata cagagggact gaatctgatc
     5161 catctgtagt tgtttcttcc gatctggaga gcatcgagat cttagactaa gcggctcata
     5221 aatcgcggcg accggtgatg atgaagataa cacgcccaaa atcacgcaat catatataaa
     5281 tggacaatga agccaatcta tgcccagttg gagcgatacg ttgacaatgg acacaactgc
     5341 gagaggatct acccggtcgc gtccggtaca gctcttggcg ctcgtaactg tgctagcctc
     5401 gatgactttc cagatgggag aatcgctaat accaataata ccagatttta gcagtttcat
     5461 gatgaatccg ctccctatgc ctcagattat gcctccgtcg actaacgaaa cgaaagagtc
     5521 ttacgttaag acagaggaac ctatcgtggg gtgcaacgtt tcgcgtaccg agataaaccg
     5581 actgaaaaac caaatgaaga agataccgaa cacattcaaa tgtttcaaga aggacggtgt
     5641 tcgaacgtca ctcgatatgc agacgaccgg tgagaagaga ttcgcctgtg agatacccaa
     5701 caacgtttac gtgaatgcca cgtggtacgt acactgggtc gtcgggaaga tcgcagcctc
     5761 ggtatcgccg atcgtctact ttacctcgac aacgagctca ccgcctacgt tggatggtaa
     5821 catgcaccct ttttatcgac ggaaaatcgt aaccgccgcg aacggtttca aagtcgacga
     5881 gaagactgga gatatcacag tcgcccgatc taacgcgagc ctcgcagaca gcgtccggtg
     5941 tcgcctgata gtgtgtctat ggacgaaaaa tgacagcatc agcgacctgc cggacgacga
     6001 cccgcagatg aagaacatga gcggtgtgat caaactccca gattacagcg gtccggacac
     6061 gttgctcaca gacggtgtac cattcgacta cgccgcgtgg cgtcagagaa tgcggacgga
     6121 gatggaggaa ccatcacgcc gccgccgcca gctcctactc gtcatctccg tgatcgcctc
     6181 gctactctgg ctcgctgtcg gtgctatgtt gttctacacc tacggccgcg agccgctagc
     6241 tagactgctc aagcgatacg gcaagcagct cgcggccgtc cgcatccccg cggacggtaa
     6301 agatcaatca ctcacttccc ccttgcttac caaataaaaa tggaaactgt tttagtacct
     6361 acaccaaacg gtctgtcgtg tctgttctgt ctgcgtcgtc cgtggtcctc ttgacactct
     6421 tgtctgagtc ttttggcgtc gtcgggtcta tcgagtgaga gaatgagggg atatacgggc
     6481 gatacgatgg tgttaatggt gttctgcgta tggctcgcgt acgtgttctc ggtggaatct
     6541 aaggctaacg gatgcgaccc gtcactcgct actaactaca gtaacttaac acaaggtcaa
     6601 tgtgtgacaa gaaagggtgt caagaacgat acggaagaag gatcgtacag ttgtctaacg
     6661 gatgccatct gtattcccgc atcgtgggaa ggtacgtggc tggtggacgg gtggccgtta
     6721 ccgttcggag tctatttcaa gtcctcgaac agcagtccgc ctttgtttag catgactttt
     6781 aaccaaacgc agccgactac cacaccgcct accatcaacg ctacagatta tacactagat
     6841 cccacgtcag ggcgccttat cgtctcttcc aacctaacta gatcagtgtc cgtcacgtgt
     6901 aaactgacga tttgtcgaca gaccgacggc tacggaccta aacctccacc aagacggccc
     6961 aagaaacgca cgacgacggt tctccctaca accacgagtt atacaacctt atctgtaact
     7021 catacttcta ccatcagaaa actcatcacc acacgccggg cgaccgaatc cccaaccgtc
     7081 aaccacacat cgccgatacc gacgtccagc cgcgttaacg tttctgtcga ttccaacacc
     7141 gacgacgaga cgaccgggtc tatggaacgg cagaagagat cgaacatgat cgcgatcgtc
     7201 atgctcgtct gcttctcgtt cggtgcgtgc gtgctgctag taggcttggc gtattattac
     7261 ggcttctttg acgacacgca gtcacacgct cccggtcacg gatccgaacc acgttccggt
     7321 gaatctgaac ctctacgtcc gccggctgat gtatctgcca acaattctac gtacctgtca
     7381 ccgcccacac ctgcggtgag tatgtaaagg gccgaccgcc gcaggtgcga cggtacgtat
     7441 cagatacacc tggacacgat gcgtctctat cttgatctat cacagtttct gcttttagca
     7501 gtcatcgtaa cagattccgt ggttttatcg atgatctgcg atacgaatgc acattccaat
     7561 ctaccacaag gaagttgtac gattctgagt aaaactcccg tacgtaacga cagtaaccta
     7621 ggtgtggacg gttggggata cgaatgtcca ctcggtgata tctgcattcc ggcatcgtgg
     7681 caggttaaat ggtatatcgg gctttaccaa atggatacgg gcggtttttt cagatcatcc
     7741 ctgacaaaac cacctacgtt tcaaggactc agtatgtacg tgaaagataa aaacaacgca
     7801 cggccagatg ggttcgatat aaaacacgaa gacggtcgtc tcatcgttac tgtggatgca
     7861 ggtcggccat tcactgtggg ctgtaaggtg actgtatgta agagagaacc cgattatggt
     7921 ccagcgactg aggaacctac gacgaaagaa cgtagtacca cgaaacccgt gccgattccc
     7981 accacacaac ggagaaccac acgatccgaa ccccagacca cagtccgtcc tactaccaga
     8041 cccacgacca cggtccgccc gactaccaga ccaacgacca cggtcagtcc tactaccaga
     8101 ccaacgacca cggtccgccc gactacaaaa cccatacccc atcctaccca gaaaccagtc
     8161 ccaccggcgc gacccaagcc catcacccga aaacatacct cgatcaccca ggcgctcgtt
     8221 aagttttcta catctagccc cacaactctt tttcccggcc ccgacaacgc agacgatacc
     8281 gtcgccgcaa ccgcagagat gcagacttcg catacggtta cgatcaccgt gtcggtagcg
     8341 gtgacgatct ttatagtgac tctgatcgcg ttagctgtgt tgtatcacta cggctttctg
     8401 gggagatcgg ctatcctcga tttgtacgcc gaacgtctcc gtgctcgttt cagttctcgc
     8461 gatccagaga cttttagacc aaccgatgaa tccgagcctc tccgtacaac atcctctcct
     8521 gcgtcttaat ctgcttacgt acacctggaa ccgcccacac ctgtcctgag tatgtaaata
     8581 ccggcgcacc tgttgcgccg gtatccattt gttcacatta aatgatacat aatgaaactc
     8641 tttttctcga gtcgtctgtt gttacatttt ctgatcttcg cagtgatcgc agcgaaatcg
     8701 ctgatcactt ctgcggcgac gtgcaattca gttcgggatc tggctttttc tggcaccgtc
     8761 acaccagggc aatgtagaac tataagtgtc actctcaaag atatgtatgg atttgggact
     8821 agttccgttt gggtctatac atgtgagttt cctgcatttt gtattaatgc aacatggagg
     8881 ttagaatggt tgctgaacaa gagcccgatt aacgtgagcg tgttgtacga atcaacgagc
     8941 tcatcaccgc ctacgtttaa aaaactcatc acgaacaacg cgactaccag accacctccg
     9001 acgggtttcg aattaaattc cggtaacggt tacctctaca tctatcctag cgccggtaac
     9061 agtttcgatc tatcatgtac ggggtttgta tgtgtaccgc cgaaacctat aaccacgaca
     9121 ccttcgacca caagatcgcg atcgagcacc gagacacgga ccacacgaag cggtacaaaa
     9181 tttattacac ataagataac tccatcacga tcccagtccg tcaccccgca ggtcgatgat
     9241 actacccaac tcgaaatcga taacgctatc atcgtcgcga gtgcagagat gcagacgtcg
     9301 cacacgccga ccgcgatcgc cgtgtcgcta gtggtcatcg tagtagttac cgtgatagtg
     9361 ctgggtttat tgtatcacta cggctttttg gggaaatggg ctctcctcga ttcatacgta
     9421 gaccgtttcc gcgtccgttt catgggcaac agtccagaca gaccaaccgt tgaaaccgag
     9481 cctctccgtt caacggcatc tcgtgcgtct taatttgccc acattttcta cgtacacctg
     9541 gaaccgccca cacctgtccg agtctgtaaa tatcatcgtg acaaagacga cgcgacgtat
     9601 tcactaacac cgggtgatac atcatgaaag tctctccaga tcgtctgttg caactctctc
     9661 tggtcttagc cgttttcgca ccccacttag tgatcttcgc gtcgcgaaaa tgtgatccgg
     9721 ttatctcgaa atcttactcc tccaggacac cgccaggtac ctgtacaggc gcatctgtat
     9781 atcttgaaat tatatctaaa agtcacagta ctcaaacttg gaaatacgaa tgtcagttgc
     9841 ctgaggcctg tattgaagca acatggcagg taaaatggac cgttaatcgg atcccaatga
     9901 atgcgaccgc tttatacaat tcgacagact cgtcgttacc aaagtttgat aaaattctag
     9961 taatcaacgc gacgacgaaa ccacctccaa aggggttcac ggtgaatccg catgacggtt
    10021 acctgtatct cgtttcgtcc ccagaggaaa ctgtttctgt acatctacag tgtgaggggt
    10081 ttgtatgtct accgaataaa accatacatg taactacaaa tcctccgacc acgatctcac
    10141 gaactaaacg agacactaca aagtttatat ccctatcatc acgatcccag cccgtcaccc
    10201 gacaggccac cgataccacc gtttcgaaca ccgcgtcaag caccgataac gctgttatcg
    10261 tcgcgaacgc agaaatgcag acctcgaata cgacggtcgc gatcgtcgtg ccgttaatgg
    10321 tcatcttagt agcgactgtg atcgtactgg gtttcttgta tcactacggt ttcctgagaa
    10381 aatgggctct cctcgactcg tacctcgcgc gtgtgcgcgg tcattttacc accagcgatc
    10441 ccgagagttc cagacctgaa tccgatccgc tgaattcccc accaaccagt gtgttgtgat
    10501 atgactcaac agtgaataaa acgctgtttc ggacaaaata atttgtttag tacgtgtttt
    10561 atttttccgc ctccgtttac ctaggtgatt tccccgtcac ctgagttccc gtagatcccg
    10621 cccacgtacc tggcgtatat gtagctgcgg aaaacacacc tgtacggtag atcacactct
    10681 gctcaaggca ggtaagatcc cgtacagcac cgagatggct caccgctacc tggggagatc
    10741 gcttttcatc cttgtaatct acttcgtagc tctgtcgata tcgcgagtta caccggcggc
    10801 gcgtgctcca gctccgaaaa ccaataactg tacgaagttt tcatatccgg gcgtcagtcc
    10861 gggatactgt acagaaagac gggacatgaa gttgatcact aagtttaaaa acggcacgaa
    10921 ggtattctcg tgccctttac ttacagacat atgtgtcaac gcgcgaatgt ccggtgtctg
    10981 gtgcgtaaat aatagcgcca tcggtagtct gttctttact tcgacaagtc atactcctcc
    11041 tatgtttcat ggtttcaccc ctacacatca ccgccgatta tctggtttat gggtcgatta
    11101 tcaaaccggc tatctttacg tctaccctaa cgccacgaag aaaccggaga aagaaatcta
    11161 ttgtactctg actatttgta tcaccgcgat tacgacacga cgaccgacta ctacacgatc
    11221 gtcgagagga gtatcgacgg ggatttcgac gacaggacta tggacagacg aaacaagtgt
    11281 cgtctttcct tttgtatccg cgggtgaaaa cttcggggta tcagcgtcgc cacagacagc
    11341 aagtagcggc acgatagccg cgatcgtgat cgtaatagtc atctgcgtcg gattagtcgt
    11401 tctggcggtg ttgtattatc gcggttacat cggtcactcc agacgactga atctgtatag
    11461 agagcgcctc cgcgcccgtt ttctagtgtc ccatagcagt tatccaacca gctattcgac
    11521 cagatatccg agcacatata tcgatagaca ccacgaccct tccgatccta cgtattttct
    11581 tccaccgtta cacatatcaa ccagtgctgc ataagcagta tttgtatccc cggttcaaca
    11641 aataaaaatt gtacgctcat tttatcgcgt ctctgtcatg tgttcatgtc cacttttaga
    11701 tggtcgtcgt acaaatttat ttacattcgc atcatcctca cattacactc aactcggata
    11761 gaagacatta tacgcgccga aatgttccgt caccacctga cgtcgtttat caccgtcaca
    11821 ttctcgctcg catcgatatc gataacgtta ccgctagcac aggcaacgaa tgttcttgct
    11881 gcaccaaaaa atacgtcgtg tgttaagaag tttaccgtct ccgaaagacg tcctcctccc
    11941 gaaccaggaa aatgcatgtc gctgttagga tcgacactcg tgaataaaca agccgcgaat
    12001 aaacaagtgg ataaaccagt tactatcctc aaaatattta gatgtcccgt caaagaatac
    12061 ctttgcatga acgcaacttg gtccggtcga ttgtttgtac gcacacagga caacagagaa
    12121 ataatattcg gaaatatttc gtttacatca acagattctt ctcctaccac gttaaccgga
    12181 atatctacct taaaaccatg gcctttatca tcagacttgt ggatccattc aggtactggt
    12241 gatatataca tgttttctaa cgctagcttt tccgacccaa aatgttatat tacgctttgt
    12301 gtcctcagaa aaaatgcgca tatcccggtt caacgtgcta actttgcttt cggagtcacg
    12361 gacgaaaatc tcgtaacacc aacatcgaca cgaacagtag ataacggcac gatagccgcg
    12421 atcgtgctcg tatctgctat cgtcgtaggt ttgatcatac tcgcagcgtt gtatcgccgc
    12481 agaggtttcg accgcttcaa atgattgggt tcgtacatct gtatcgcccg cccgtatccc
    12541 cttttactta gaacaatatg taaaccatct ctcattcagc tacatacaga caagggacat
    12601 gcggacgatg tctttgtcga agtcaacggc gcagagcgcg tcgagacgtc gcggttcgac
    12661 acggcgaacc gcaccagccg gagatatgaa caaatcactc tctgcatcga cgacgaacgt
    12721 cggcaagaga tgcggcgata aacggccacg taagagcacg gacacgaaaa gaatcaagag
    12781 agatccaaac agcgatacgc caacgaccat ttatttgaat ggtgacggtg tacgttctcc
    12841 aattgtcgcg cctaacgatc gcccaaccac ctcgacgaga gcacacacga gaacgagcgc
    12901 ggagactacc tctatcatcg tcctgacgat agggctcctg ctgggtctgc tgttcgccgc
    12961 gacgatctat tctttcggtg ccgcaatccg caaccgctag agtttatcgt gttctagaac
    13021 gtgtccccca ttaaagtata attcttatca attataccag agtttggtat ttttttaatc
    13081 tgagatgcgt cgtctgggta tagttattgt catcgcgtct ctcctgagcg ctgttgaatc
    13141 tacagagaca gagtgtgata cgtataatgt cacaatcaaa ccagaaacgt gtgatttttt
    13201 cgataatctt tacgaggtcc gcgtacgtgt cgacgagaaa gataccaaca gggtccacta
    13261 ctcatgtcaa ttcaaatgga acatctgtac ccaggcaacg tggtacggga cgtggatacg
    13321 aatgtcattc gatgaggaga tgaacccgtc acctcgagta ctcgcccacg ttcagttgat
    13381 gtctacacct acatctccac caacattagt cggcttctgg aatgactcat cgtctgataa
    13441 gcagtacgtc ctttcacata acagttctgc ggagatatgg catgatcccg ttaccgacaa
    13501 catctatatc tcatcacaag tatcatcaaa ccaattggga ctaatctgtc aactgaccgg
    13561 ctgtctaaac tcgaagatgg acgaaaccta tccagcgttc gcccgcgaga aaatcgagac
    13621 ccagacggca attgcgatcg gtaaacccgc ggataaacaa agtgagttgg cgagtcaaag
    13681 tctgtccaaa ccgacgtcga gtcgtcgtat cgatataccg tcaccgacgc cgaaaagtct
    13741 acagatgatc agacctacaa caagaggaac atcggtttcg aggaagcccg agatcaccgt
    13801 gtcgtcggct cagaatccta ctagtagcgc cgcgccttta cgtcacgcgg cacaagcgta
    13861 cgtaacggtc gtcttagggg taatcgcggg tctcttcttg tggaccttga cagattttcg
    13921 ctatgtgatc gccgatcccc gtcaggatca gcgcacgatc gaccggaaaa tgtgtcagca
    13981 ttcgtcataa gctgtggagc acgaatgaaa agacgcgcca gtttccccat ttcacactcg
    14041 ctatccttcg accacacttt cgagtctttt accgtatcaa gaagatgtac cgtcacgtcg
    14101 gatatatctt actatctgcg ttcacagtct cgctgaataa aaatgcattc gcgacgaact
    14161 gccaaagccc gtcttccggt atggatttta ctccaggtat gtgtgtacgg gtaccattcg
    14221 ccagcgttgc aagcgcatca cgcaacggtg tacaattatt aacttgtcaa ctgcttcctg
    14281 tatgtattcc tgccatatgg tacgcaacat ggaccgtaag aacttctaca tctgttccgg
    14341 acatcacttc gatttctgat acggaggatg agtattcggg atcgggcgca ccaccaaaac
    14401 atcggcaacc aagatcgtat ggcgcatatt tggatacatc caatatcatg attatagatt
    14461 ttattacatt caattctacg agcacctcaa taccgtatta cactggcact tggaataacg
    14521 attcggatac gagagtccat gtgaatcaga gcctcctagg gatacacttc aatcaacaaa
    14581 atggaagtat cacacttccc cacaattcgt tactcaaata tcataatttt gaatgtgagg
    14641 tcattgcttg tattgatccc acaacaacga catcgtcaca gacacacgtt ccgtcgactc
    14701 caccacccaa cggatccaca ccgccaccca tcagatccac gccgtcaccc agcaaatcca
    14761 cagaatcgca aacgacatca aaggtcacaa cgcgcaaaga cgtcatgatt tccaagatat
    14821 attcgaatac aacggcagct tcgattatat caagcatcac aagctcccat gttgtcacat
    14881 cgcgcactac gaatcgcgcc attgctccat ctactacaag ccacacagaa gacgaaatta
    14941 tacacactgc gatagacgaa gaagaattcg tttttttaca ttctggacat atatcgataa
    15001 attcagattc aaatgttctg ctcatcgtcg caatgagcct cctatggatc tatatattca
    15061 tctaaaaata atgactatcc ctcgacctta caagatgaca gtgaatattc tgtttttcgc
    15121 tttgttttta cagagatttt tatgtacggc agcgaaatgt agagaatacg accttgatat
    15181 cgcactggac gcttgtaaag aacaggatgg aggtacttta caaaaacaag acaccgataa
    15241 gtgtatattc agctgtaaca ttgacacagc tgtttgcgca tctgcatcgt ggtacgcaac
    15301 gtgggttgca tcttcatctg gcacacaata cgttatcggt tttgtttcgt atacttcttc
    15361 gtcaacatcc ggcgcgacat tcaccgacct gtggacaaat tcttcggaca caagaccgcg
    15421 tctaaccatc gataaactca aactcgacaa caaaaccgga gaagtccatg tatctccttc
    15481 atgttcgagc agtggatatg ttatcgaatg tcacgtgact gcctgtcgat cctcaacaac
    15541 accgtttcca ccgaccgtcc cgcacccgcc tacgctatta agatcgagtg ccacgattcc
    15601 gaagttatct aatccgataa tatccctctt aatcatgaca attataagtg tcttatacgc
    15661 aatactttta tcataattta ataaattatc acacaatcca tactttttgt ctgaaatctt
    15721 tattgtacgc catcgaaata aggggagctc agacttgggg cagacgctga aatcggtggt
    15781 gagttattcc tattcctctg taacgtgagc gggatatccc ttccttgtga tacatcaatc
    15841 tgtcacagat agcgcgtctg ttgcctatgc ataagttcag gatcaaacag atagcaaaaa
    15901 tgggtaagaa tatcagcgcg aggtttagaa tttgtccgag gtgcacacac aactgtccgc
    15961 tcgcgcagcg ttttgttttt gacttcgtgt cgaagaacct tcggacgtcg atctcgacgt
    16021 gcttgaactc gcagccacgc acatggccgg gtgttggcag ttcatagctc cagcggccga
    16081 acagggtctg aaaatcgcag gtcgagttcg tttcgttggt ctcttccacg ttgaccgtgc
    16141 tcgacacgcc ggtggtgtag ttgtatctgg tatacattcc gtaaggggta ttcatacccg
    16201 ccatgaatct agcgggtgat ggtgactcaa tccgacatct gacggtaccg ttcgatctct
    16261 cgtatgagaa gttagcatat ctccgcatcg aggcgtgcgc caccctcaca cagacctcct
    16321 tccaccgttg gtatatgtgg ctgttatcat tatctagata ctgaacgcct accccacggg
    16381 ccacggactc gaacagtttt ccaacgtctc ccaccgggta cgtatggttt ctgtaattac
    16441 ggttatattg caccaactga agaaagtttc gctcgtgttt aacacgacat ctgaccgtca
    16501 cgtggctcac gcggcagttg tatctgactc cgatgtgagt aaaatcttgc ggtcgagtaa
    16561 cgttacccgc ccgtttccac acctcatgaa acttctttac atgttccgtc tgggacatca
    16621 aaaatttata ttccccgtca cgctccgtga tattcaccca tctaacgtcg ttgttgatgg
    16681 taccgttcgg caagacttcg aacagagcgg cggtggtatc gaagcctccc atcatccaaa
    16741 cctcgctcgt gttgagaacc atgccggcgt agaactctat gttgataatc gttccgcact
    16801 cgctccgcac cgtggcggtg agatattcat cagctaacag atcatcgggt ccgaaactga
    16861 cgccgcagtt ctgcgcacgc acggcgaggg cgagccagaa cagcagatag aaacccgaga
    16921 acgtaccgtc cgcctttcct cccgtcccca ttctcgaagg cggacgttct gatcggtcgt
    16981 ccgatttcaa agaaagcaga caggagagtg taatttcttt ttgaatacga ttgtttttat
    17041 tggcagcact gagcacacgt cccccccacc tcaatcatcc caccagagag gtccaccgat
    17101 ctcgtcgtta agtatttctg caaagcattc gacgtcgtaa tcgctaacga cctcgacgac
    17161 cctggcaact cccgtcatgc catcaggtac gacggcatcc cccaaaggat cgtcctcgtc
    17221 cccaggtccc ttgagcagcg ccaaagcgtc cgaaagggcc tcagctgcct cgatctcgtc
    17281 gacctcctct tcttcaccgc cggaggtggt gtcgggtgcg gcggagacaa cggcctcgga
    17341 gccgccttcg agtccggtgt cctcggtctg atgccgcgag agactgttgt tggggttgac
    17401 gagctgttgc tgtggtgtcg agggtcggag aggcgaagga ggcaagagcg gtcgtttggc
    17461 ggcctctctg gcgacacgtg aagccaccct cctcaagttt ctctgcacaa aaccgggtcc
    17521 gcgagtatct ttgggttcgt cttcggccgt catcgcagcg ggcgatttgg cgcgctcgtt
    17581 ccccttgctc gggctccgag tcttatgttt cttctgagtc ccctcatcga ccgatatttt
    17641 gtggtcgcgg cgcgtcttgc gaggaagatc ggcaccggag tcggatgacg accgacggtc
    17701 gtccgtcgcg ccatcgccgt ggccgtcgtc gtcgctttgt tgttgcgcct caggcgatct
    17761 gggaggcttt ttcttcctcg gaggagtgtg cagcggctta gacagcgggt ggccgtcgcg
    17821 tttggcgcga tcccgcgtga tcaccccgtt ttccacaggt ctgggattgc cgccgagtcg
    17881 agcagccgag ctttcaggaa aagtagcggc ggacggacgc ccgtcgagag actgtcgcct
    17941 cctggatatc ggggcaggta cgatggggtc gcaggtcgcc gtgacggtcg tccgtctgcc
    18001 gcgcgacctc ttgggtgtcg gggagctgga gggtgtcgta gtcgtagagg tctggttcgt
    18061 cgggctgcgc gaggtcgagt ctgatctcga cgatggcggc agcgaccgcc gcagcctcgt
    18121 ggccggcatc tctgtcgcgg aagaacctcc gggcccgccg cgggacggga tgttggcggt
    18181 atcgtccgcg gggcgttctc gggacgaatc tgagctggac ggctcgcgac tgtcgacaag
    18241 tcggctcttc ctcccgcgcc tctccggagt cgtctcccga ctggaggcgt cgctcggagt
    18301 agcgccgata ggacgaaagc cgacacgagc cggactcgcc ctctcgattc cagatctctt
    18361 ctgatcgttc gacggctccc cctcgaacga tccgcacgaa cgaagcgccc atttcgactc
    18421 cgagtccgtg gtggtggaat ctgaagcgat ggtagacgag cgagacctcg gacagccgcc
    18481 ggattcctcg aacgggccag aagaaggtac caacgacggg gcgtcgtcgc caccgacgac
    18541 cctcagagcc gaacccgacg gttcggactc gacgccgacg acctctccgg cgactcctcc
    18601 gaggagcgga ggggcctcgt tggtgttgtc gtcaccgccc aggcccacgt ttcccccgcc
    18661 tccgccacct ctgccgtctc ttgtagcatc ttcgccagcg gtcccggatt cgcccaccac
    18721 cgagtcgtcg aaggtgccgc tgtcgatcac agagtccagc agcagtgaca gtagcgggga
    18781 cgacgaaaac gagacgttcg tcttggcgtc cgaggagatt ggcgaaccta agaaaagatt
    18841 atcgcaggat ccgtcttccc ctcctccccc accgactgac gagtgcgaca tcccggcacg
    18901 cccgctcccc cccgaacggc cagaccctgt tactcgatgt cgcgtgtgct gctggtactg
    18961 ttggtcatgc atctgttgct gctgcacctg ggtgtggtgg ctgtgctgct gctgtccctg
    19021 ctgtcccggc gcaaactgat cgacgactcc gaagggttgg acgacggcgg cggtggccca
    19081 catctgtgac gacgaggagg agaccgcgcc caggttcggg tcactgaccg agatgatccg
    19141 gccacgagac ggtccggaag aagatgccga ggacgacgac gatgctgccg atgccgcttt
    19201 ctgccgaggc gggacacctc cggccgctct gcgcgagccg gtggtcgtct ccacaggccc
    19261 tccgttcaat aaattgttgt tactagccgc ctttttcttt cctcgcgcga cgggggatct
    19321 ggaccgtccg gcgacgggcg tcatcctacc cggaggacgc acgctacatc gcggaggtct
    19381 ctcgggaggc gtctcggtct cgcgctcggg cctgggtagt atggggacgt tacccgccgg
    19441 cgtcggcgga ggtgccggag gcaccgcgct gctggcgatg agcgtggtgg ggacgggagt
    19501 cggtggagcg cccatcgtcg cgatggggac ggcggaaccg ctgccgaacg gcgatacgat
    19561 tccgaacggc aggatgaact gcgtgggtgt cggtggcggc ggtagcgtcg gctgcgaaaa
    19621 atcgtagacg gacgtatcga ggggtaaagg attgatcgtg ggataggctg cgggcagcca
    19681 agggaagggt tggaaggtgg cgtatgccgg gccgggtaac ggctgaaacg cggaggcgtg
    19741 cggccatccg agatggggcg cgtatcccag gaagacgggg gcgtgcgggg gtgtgggcga
    19801 cggagccgga gtcaaaagag tcgtccacga ggtaggagca ggtgattgta tctgtgggag
    19861 cggcggtgtc gggacgaagc tgccgaatgg cgtgctagag accctgatcc accccgtcgc
    19921 cgccgaggaa tcgaagacgg tagcggtggt ggcggtggtt acgacggaca ccgtcggcac
    19981 ttgttgctgc tcttgctgct gttgctgttg ctgctgcgtg tgcgtccgcg actgctgttg
    20041 ctgacgctgt tgcctttgag atcgggcggt tgaattattc ccacctaccg gctctgccgc
    20101 ggcactgccg tctgacggca tatcgacggg aacgacgggc gctctgacga ccctcgaacc
    20161 tctcgttcgg gtaccgtgcc cagtgtcagc catgcggcgg acgtctcgga ctaccaaaat
    20221 cgctcgaacc gtaccaaccc ctcgtgtatg tcgctctgaa actcaggacc gacagcagtg
    20281 gtgcttgcca agacgctcgt cttataacac cgactgacgt ttactccgac tcaggatatg
    20341 agtatcatcg ccacacccat cccctaccat tatgtttccc cggttcatct cgagatcctc
    20401 aaagaaacca gaagtgagac acggacatcg gactcgaatg gtatgatttt ttattacaaa
    20461 aggctgatcc tgaccgcacg cccgccagcc agccggccgg gcctccttca gtcccgcggt
    20521 cgggatgttc tagttagagg agaaagggaa gagaaagcaa gcagaaaggg aggaagggtc
    20581 agtcgcgtaa ctcttgttgg tccttgggcg actgctcctc gacggccatc tgttcctctt
    20641 ccaggacgag ttccgcgacc gtatcgccgt ctccgtcgca ggcctcggag tacgcgtctt
    20701 ccaccacgcc gctggcaccg ggcagtcccc agtagcacac gacggcaccg acggcgacga
    20761 cggcgatcac ggcgagggtg aagagggtga tggcgatcgc cctagcgtac agctccgaag
    20821 actcgcctcg agttccaaca tcgtccttct cgagggtcgt cgaggaaagc gccggtccgc
    20881 gagcggtagg tagagaggcg agcgacacgg ccgcggcgct ggggaatccg ctcgctttcg
    20941 cctcgttgtc cgctttgagg cgggcgcact ggtcctcgac cactgtgaag acgcaggagt
    21001 agcggcgaac cccgtcgatg gtgaggagac ctcggtatac gccggccttt ctaaccacga
    21061 atctgaaggt gaggttgcct cccccgtctc gccacaccgt gtccgtaggg gacatgacgt
    21121 acgctcgatc ggcaccctcc gttccgtgta tgaggtcgta catgtccctg ttaaacaaca
    21181 cagccccggc gaggatccgc aacggctctc cattatctcc cgtgcgatcg ggggaatcga
    21241 aggtccagtt gaaaatcccg atgcggtaat agaccagagg aatgtcgatg atggactcgg
    21301 tgtacggcgt catggtcgat tccgaacatc cgtgcacgac cgcctcggcg tgcgcggcgg
    21361 tcaacatctt ttctttggta ttgctgtagt cgaccaacac ctggcctata ctcacgttgc
    21421 cgttgtgcag gtccgagaac atggcggtga agtagacggc gcagcgatac attccggcca
    21481 gatcgttggc ccattttccg aagttccaca cgcaggtgcc gctgttgccg cacatgatcc
    21541 tcttgtcgcg ctgtccgtag gggttgatgt agtgttcgat ctcgcacacc ctgcgtatgt
    21601 tgcaacgctg gtcgttccat tccctgtgca ggtcctgcaa ctcgtagccg ctctgggagg
    21661 cccagccgat aatcacgtcc aagacctgtc cgcgggtctt gaaacggcag gtagcgacgc
    21721 agtcgccgtc cggacaatcg aaggtcagga aggtttcgct gccgctatct tggtacgtcg
    21781 tcagcgcctc ctcggcgtcg tagaaagaag cgttgggttc atccggcgtg gtcgacgtgc
    21841 acctcttgaa tcctcgcccg cccgggggat accgcggctt atcgaactcg gaagggacgt
    21901 gacccattcc cccactccac cacttggagg tttcgtgcga atagccgctg tgctgatgct
    21961 gatgctgatg ctgatgcgcg gccagggccg tcgtcggcag gacggtgagg gccgccacgg
    22021 ccacgccgac ggtcatcgcc gccggcacta acccggccac ggccccgggc aggccgcggt
    22081 atccctccgg tcggtcgcgg cggcccaacc cgcgcgctcc gaagatcata tgcgcgtcga
    22141 cggggttttc gaaccgttga aaatgccggt tcgaatcaga accgtaccgc gattcccaca
    22201 gggtcgtcac gatcttgaaa atgacggcga acagaattcc gacggtcgcg atgaccgtca
    22261 tcgtgccggc gcccaacatg gtcccgacga gaaaccggaa cccgggagag ctctcgaatc
    22321 tcggatcctt tccgtttttc ccagcgacat cagcggggtg aaaagacgcc gtccagtgat
    22381 gtagtcccac ccgagagatg cggttcgaca agatgtccat gggaaagatg ccgagcgcca
    22441 cggctttgtc tccagtcgcg tgctctctca ctgtcaaacg gcaagacagg tcctggaatt
    22501 tcttgtagtc gacgtccttt ggagggcgtg cgactttaag ccccacccgg acaacggtat
    22561 tccccgttcc ggatcccacc tcaaccccag cgcacggctc accccaactc gtggtgtaat
    22621 tcgtgcccgg taaaggggtt ttcatgacag gtatccgata cggacccagg agcattctgc
    22681 tgtacgacct gccggtcgcg gtatcgttat attccacctc ccagatcaaa tccagggtcc
    22741 accgtcccga aaccgtctgg ctcacgaatt gctccgtcac ccccaagacc agagccaaaa
    22801 atataccatc gtcgtcctca cgaccggcca ccgtcgctat cttagtgcct ttcaacatac
    22861 ccacgctcaa aacgtgcgcg aggttcacgg ccgaagcgtt tcgcagcacg ctgctgtcgc
    22921 agcctcccaa cgcggtcagt ggcggcggtc ggcggttccg tctcgtcgtc agatttgtcg
    22981 ccggcatcga ggcggaaacc cccgagatcg ccccgatcgc gaacagaaac cacactcgag
    23041 ccatagcgaa cggttcgaga cgagatacgg aggggtccgg agacctcaaa attctggtga
    23101 catgtttgtc ttgggcgccg cttttattcc gtttgagcgt tgtcagtcat cgatcgtcac
    23161 ggtcccggga gaatcccact caccggcgac tcgtaaccag cgattctcga gcaggtcggc
    23221 cccgccgatc ccgcccgaat tcgcagcagg cgacagagaa gagtcccgac accctccctc
    23281 cgccaacggc ggttgacaaa cgagcgaaac tcaggcagat ggtatcgatt taacagaggt
    23341 cacacgacct catcttttaa taaccgtcca tttacatgac agcgggtcaa gcgacaccac
    23401 ccctctccgg acagacaaac agacagatag acagacaggc tcagtctcat accgtcggcc
    23461 atccccccgc ttgaccgagg cccccatcgt gcacacgcag taaactacca ccgatagggg
    23521 acacgttcaa gccggggtag cgcctcgatc gacgagcgtc ggacaaagaa accgggagaa
    23581 gaagatgcgg gcgggcgggc aggcaggcgg gctggtgaac aggaaggcag gcggtgaggc
    23641 gggcaggcgg gtggacgggc ggctggcctc gggccgacgc aggagcccgt tcacaataca
    23701 cacggttccc cgtccgtacc gaggccagac acccgcccga caagcagtcg cggtccgtcc
    23761 ggtccgtccg atccgatcac ctccttttga tggagcgcat cagtctgttg actgcctttc
    23821 tcatgctgtt cctcccggtt ttcttctccc aggttggttc gctaccatgc ggcaccccat
    23881 tggtcgccct ggagtgtaag aagttgttgg gacactcggt cttcttggtg agcatggcct
    23941 cgagcggatc gatgatgaag tacctgttct tgtgatagcg gctgatccct cgctcgacga
    24001 actcaaagta gtcctcggcg atgagacaga gcgacgagac gccctgaacc acgtagacgc
    24061 gacagaggtc gtcggtgagg atggtgagcg gcggcagcat gagcggctcg atgatgatgc
    24121 cgaggacgtc catggcgccg acgtcggcct cggcggccca tccgtcaagg gcgacgacgt
    24181 cgtatcccac gaagaactcg tcacaggcgc tgagttcgga tttatccccc aagaagacgc
    24241 ggttggcgag gtttcgctcg cgccaggaca ggatgtcgtt gttggtgcgg cactcggtga
    24301 gctcacggct cgcggccccg cgacagatga tggggcgacg caccggcagg tagatattct
    24361 tgatgccatc cttgacgatc tcgcgcatgc tgtcggcgac gtgggcaaag gcctcgctgc
    24421 gcgtgagaag caggtagatg tagatcttgc cgctgctgcc gacgtagacc tcgggaggct
    24481 ggcggtagtg gggcagctcg gacatgggcg cgtagatggc accgccgccg gccctgagcg
    24541 ccggccccaa gatggcggcg gcagcgacga cggcagcgga gacgagcccc tcgtcgggat
    24601 cgcgcggtcc gcgcgtgtcg tcgccgccac cgccgccgcc ggtgttgcga aagcgccagt
    24661 tgaggaggcg cgatctggtg ttctggcgac cctcgaggtt agaatcggag gcgacgacgc
    24721 tgccgatgaa cttgatgttc tcgtgacagc agagaagagc ggcgagtctg gcgcactcgt
    24781 tgggcggccc cccgttggcc ggcgcgggta tctcgcgcca gcgcatgccg atgcagagcg
    24841 agagcccttt cgggtggtgg agacgcacgc ggcgcccgat gttggcggcg acggcggcct
    24901 cgacggtggc aaagtcgctg aagatgctct cgagagcttc cggaggcgcc atatcgagcg
    24961 atcgacagcg tttttcgagc tcgagacgat gggtcggtcg tgggtgggcg tccctcggcc
    25021 ttttgtgtgt gggcgtccgt gggcgcggca aggggccgtg tcccgaccct ccgacgtgtg
    25081 tcccacgtag ccgtctgacg atcgaccgat cgacagagaa aggaggaaaa gtgggtcacg
    25141 gaaagactag aactcgctga ggcgcggggg aggcctctca cagttcctcc cggagtcccg
    25201 ctcgctgatg aggccgaaac gtcgattctc aaagtacctg gtggcgccga tgccgacgaa
    25261 gcccgggatc gagtcggcta tgagatagta agagctgtcc ccggcctgtc gggcgtacac
    25321 cctaccggag ggcaagccca cgaacacagc gatcccaggg tcctgcggca gtcccttttt
    25381 gactcgacca agcggaacgg tgctatattc tcccagtggg ggcggacagg gcgcatatcc
    25441 atgcagacgc cccgaagagt ccctcttgcg ccagcgacta caacccagag agcagacgcg
    25501 cagcacctcc cgccgcccga cgaggcgtct ggcgaccacg acggtctcgc cgtgcgcgcg
    25561 cacgacaaag cgacagacgg cgtcggcgtc ggccccgcgc ctgatcatca tccagaggcg
    25621 gctgagcagc aggccgatct cgatggggcc tgccgtgcag tgaatcggat aaaaatatct
    25681 gaacccgatg acggagaact gctccggcga ggcggcgagg tagtagatgg cgtcgtccgg
    25741 gggcccgcga taacagtaga aacggccgaa gacgtcgacg aggaccaggg tgtcgtcggc
    25801 gaccttgagt ccgctggcat agccgatggg atacacgaag acgtcgcagc aaaagtatct
    25861 gagtacgcgg ttgcgacgtc cagactgcgg ctcccaaccc tggatatcgg ggacgaaggt
    25921 tatcacggcc ccggcgggcc aggccatgcg caggttcccg ccggcgaaga ggaagagttt
    25981 ctctctgagc tctagggatc cccggccggc ggcatgagcc agttcgtaca gcacgtcgct
    26041 gaccgtggcc tcggcgtcgt ccaccagcgg ctcgcacgcg gcgtcgaacc gcgagccgat
    26101 tttccccgtc gaatccatct ccgcatccga accctgccca gagatggaga cgtgcaacta
    26161 tataaaatca cgagagccgg ggtctgcgtg ccagccgtcc tattccccgt gccggcgcgt
    26221 ccctttcgac ctcgaacgcc tgtccgagaa cccccactca cccgaacgat gaaccgtcga
    26281 tcctccaagg accgtcgtat gttcgtcacc gacgactcgt cggatgatga cgacgacgat
    26341 gtgatgatca tggacccccc ggagacgacg tcgtcgtcgt catcggcgct ggcgacggcg
    26401 gcggggatac ggggcgttcc ccatgccccc gcctccaact ccgccacggc ggcggcggcc
    26461 tccgagagca catacaagcc attgagcatc ccgtctgagg aactaaacgg cgaagaggag
    26521 gagagagacg aagaagacat gtcacgcgac ggaccccgcc ggcacagcca ggacgacgac
    26581 tttacttatg cggacccggc cgatgtgaga ctgcgggcga tgatgggcaa taggtacggc
    26641 ggacagagtc ggagtgcggc gacagcggga gcagcgtccc ggaatgatag tggaagcgtg
    26701 tcgcccgtga ccctttttga tgaggacgga tacgcgataa tccccgaccc acctacttcg
    26761 cgcgacgatt cgcgacacgt cgtcgtggac gacgacgacg acggagatta tgattcacac
    26821 tacggcgtga tgacagtcgc tccgagccca cccaaactgc cacgcaagag tcgaccttcg
    26881 accaaaaaat cggcggagga aaagcaatct tccaccgccg gccggtccag aggccgctcg
    26941 accgcacgcc ggaccccgaa gaaggctcaa gagaccgctc cggcggccgc ggcgggctcc
    27001 ggagctcgcc aaaaacaacg ccagcagcag caacaacagc ctccacgccg ccaatcttac
    27061 caccctccac ccgattatcc tcccccacct ccgcccgtac aggcgactgt gtcgcgtcct
    27121 ctccccagga ccccgaacgc caacgacgac gatgacgacg atgacaacga cgagccgggt
    27181 ccgagcaaca cacgccgcgg caaaacgccc tgccgtcgtg tcgatcacac ggagaataat
    27241 catctatacg agaccccgat atccgccacc gccatggtga tcgatatcga agatgacgag
    27301 gacgaagaga ccggcggcgc cgccgacgac gcgtctatcg tcgtcgaaga tgatgatgaa
    27361 gaagaggaga acgattgcga ggagatctgc gacggggaag aagagccggc agcagcagca
    27421 gcagcagcgg cggcatcgtc gtcgactcct catcgcaccc agcctctgcc cgtcccaccg
    27481 tcgtctccgc gcatcacgcg cgagctcggg ttcctgcccg gtgtagtgag cggtcaggac
    27541 gccagattca tcgcggcgtg cctccaccac tcgcacgcgc cgcaggtcga catcataaac
    27601 acctgctatc cgatgccgcc gtacacccta gacgcgctat ctgagccggt cctgaccaag
    27661 aaggcgctgc gctgcgcggg ggtgctgcgg cccgtcatca agctagccat cctggtgaat
    27721 tactactgcg tagggatcgg gcgtctggcc cgtgctcgcg cgctgtccaa agatctgatg
    27781 accccgccgc gcatcgagac gctgcgccgc cgtctggagg gcctcctgcc ccagcagacg
    27841 tcgcccagcc ctccgatgtg cctgcgggtg ctcggccgcc tgaacatcac cgcggcgcag
    27901 cacaaggcca gctgcgatac gatcgaccaa ctgatgaaac cgatgcagga acgcgagcgc
    27961 cgccgacaga agacgcagtg cgcacagttg ttccgcagca agaacctgct gttcagtccc
    28021 ccgcgtttca cccgcgaggg ggcgaagacc ctgtacatgc ggaacatcaa gatcctgaac
    28081 agcgacgagg aggatacgac gctgaaccta gtgatgaccc tgaatccgca tcccacacgg
    28141 gaagatgtgc tgaacgacgc gatcttttgc ctgtcgctgg gaaactttgt gtacaacttc
    28201 tcgcgcgcgc tcgaagaact gcgcggaatg atcagatgcc agttcgagga cctgaccgag
    28261 accctgtacg cggcctacta tcagtgtccc ataatgagag acgactaccg cgtgctgtgc
    28321 tccgaggtgg cgaacgagat cacgtcgccc cgtgaagacg gacagggcct gtccgcgttg
    28381 tgccgccgca gcctcgcttt cgcgcgccgc tgctacaacg aaggcgtgtt tttctcaccg
    28441 tcgtacgtca agtatctgat caagtgcgcg gccatggaag aggcaggctt cgaaggctac
    28501 tcgctcgagt cggccgcgag atctctggcg aacccagaca tcttccgccc gctgcctgac
    28561 gagagtagcg cccgccgcat gctgcgccgc acgatacact tcgtgcgcgt cgacgggaca
    28621 ccctcgtctt ccagacagat ccccacgacc cacatcccaa cacacgccaa ctacgagctg
    28681 ttcctgcaag cgtctcgcat gatcgttccg cagcaacagc agtcacgcag aagcagcacc
    28741 ccgccaccat catcctctcc tcctcccccg gccgccggag ggccaaagta ctccaagcgt
    28801 acctttctgt aatcttagat taatcagcag aataaccaac cccaaaagca cttagcactt
    28861 agccacacga atcgagtaag taagttacca atctcataca ccccccccat gtacttcttt
    28921 cttccataat ttcactgaat aaataaagat cacagacaaa aaaagacaag agacatcgtg
    28981 tgttgtgtaa ttcgatttag tgtctgactt tattgatatc ggcattgttg tcgtcgtttt
    29041 cggaacctcc cttagccagc agattgaagg accgaccgag gcaacgtaag gtgctgttct
    29101 ccccacagag atcttgtcct gtgaagaaca ccggactgac gtggggacac ttgggaggcc
    29161 ggtcgcccag cgcgacgggc agccgagccc tgaatcgata gttctttttg attccccgga
    29221 gtcccagagt gaatagctgc atgacgccct cgcagatctt ggtgatctcg tcgtcccagg
    29281 ggttgtagga aaagatggca cctttctcgt tgacggccaa gaggacctcg cggaagacgg
    29341 ggtccaagta acgtccgatg acggccgcga agtagaccat ggtgtcagaa ccgcgtcccg
    29401 tgacgaactt gcgtcgtctg ggtgggatgg ttttgatgta ggcgccggtg ggccagggca
    29461 gggagaagac ggtgccgggg taggtggcgg agaacttggc gatcgagagc gcggtgctct
    29521 tggtcaggcg ttccaggtac tcggtgacgc cggcgctgca gccgtccgtc tctatctccc
    29581 gatagatggg gtagaagcgc ctgagtcccc tcttgatgaa gccctccggg gagtccccga
    29641 ccagatagat ggcgtcgtcg acgtcgggcg cgtagatgta gacgcgtccc tcctcgccgg
    29701 cgaagaggac gcccaggtcc tcgttcttgt catcgccggt cgagcggcgg acgccgccca
    29761 ggacgatgag atcctccgga cagcagaggt actcctgcga gagccgactg atctccccga
    29821 cgggcatgcg gagttcggcc tcggtctcca accagagtgt gtaattcttg ggccaggtca
    29881 gcggcatccg ccatcccttg cggatcttga cgaactcccg gcagagatcg ggattgttga
    29941 cggcccgcgc gaagtcctcg ggctcgatga tccgctgagg aggagacttt tcggggaccg
    30001 gtgctggcgg cggcggcggc ggcagtggta tcgccagagg ctgcgcgacc gtcaccggcg
    30061 cggtggtgac gggcacgaac gaggacagcg gcagcgttat cgttgatggc ggcggtggaa
    30121 gcgaggccag cggtagcgag agctgcagcc ccggcggcct ggggagggcg ggtggcggag
    30181 cgaccggacc cagccgcggg atgtagcggc tgttaccaac atccccgaag ccgtcgtagc
    30241 gcctcagacc gctttcaaaa agaacctgtc gtccccacat ctgctcggta ccacgcgata
    30301 gttgtgaaaa aacctcctga tgcctatctt gtagaacata tccagagatt ctgcgagtct
    30361 gagcagcttt gacacggcgt gatgaatggc atagaccgcg tgatcggccc caatgaaaac
    30421 ggccgtacgc ggtctggtag agtttaagcc tgccgccgtg ccaaaatgtc caaatgtaga
    30481 cagtcgtaaa gcgtcgatgc aggggctttg ctctttgttt aaggatgagg cgacggcgtt
    30541 ggatgattcc gggggcgttc cgaaaacgaa gtcgtaatct tctggccact gtagggtaca
    30601 taccagcccc cgttccgccg cggcgagcgc ctcgtccgcg ttccgaggca gcgacgcgtg
    30661 tccgtccttc acccggattg catcctcgac acagcaggga tcacgatata tgctgtcgaa
    30721 cctgcgcaga ccccgtctca cgaagccgat catagtgttg gcaagcctat atagtccccc
    30781 gtagggcgcc gggtcgtaga tgaagaccgc gctcgacgga ttgacgagaa caatgcacct
    30841 gtcgtcaccg tcgcggtgcg cgtcctcgcg accctcgacg aagccgacga cgaccagcct
    30901 gtcgacggcg ggttcgagcg cccgcagggc gtcggggtcg cactcgtgtc cgtcgacatc
    30961 gccgggagcg cagaggatga gatacttggc gcacttttcg gggaagacga gtgggatgcg
    31021 ctcgccgcgt cgggcgctga gccactgttc gagcttgccc tcggccgcgg ccctgccgag
    31081 cgccaggagt ctgttgacgg cgtacgcctt cctcatggcg gcggccttgg ccgccagggt
    31141 ggagcgggca ggcaccaccg tcaccgtctc cgtctccgac tcgggcatcg acaccgccgc
    31201 ggccggagct agcatggtct ggtccccttt cgccccgttc ctaattctag ttctagtcct
    31261 actcctcgtc ctcttcctcg cgaccgtgtc cgatcgtctc tgcggtcgcc acggacggag
    31321 aggaggacgt cggcggcgtc gtcgttcaca tgtgggacag agccagggcc gccttaaaca
    31381 ccccgtccgg aaaatccgcg ggacggagtc tgatcggccg gcggatcctc tcggccggga
    31441 ccctggcgca gagtacgcct ccgagctcga cgggcagcca ctggctgaag gacggcggta
    31501 gccagggaga ccgcggctcg ttacactggc agatctcgac gatctgcggt aggacgccct
    31561 cacgcaggtc gcgctgtacc tggatgtacc ttctagagac gccgtccgag atgagctgcg
    31621 tgaggttgtc cgagacgtac atgatgaagc aggcatcgtt gatctcgtag gtgaagacct
    31681 ggcccacggc gttgacgccg accacccggc ggtcccaagc gaaggtgcgt cggtgcccga
    31741 gcgtgccgat gacggtgagc tccccgcaca tgagcgggtg catccgccag aaatggagat
    31801 cgcacgaggt gagtatggtg tcctcctcgc ccccgatgta aaagatgtac cccgtgggga
    31861 aagggagcgc gacctctatt cccctgagtc tctgtacaca tcccctcagg cattcgccac
    31921 ccatggcggc ggcgatgacc agctcgcaga cctcgttctg ggacgcgccg taggcgaatc
    31981 cgcctcgatc agatccagac gcaactgcgt ccgcaactcc atccccttgg aaccgccggc
    32041 gaccgcgacc gcctccgagg ccatcgcgca gtgtcccgtc ctgcccactc tggaaaaatg
    32101 accgacacag acagaccctc acggaagtta tcgccaaaac cgaaacttta taataataac
    32161 cggactacgt gacttaacac cgcccactcg gagcgaacag aaccagccat attcctcctg
    32221 tcttccgtgt gtcgctcgtg tcctgtcaca cccgctccac cacaaactcg gagccgtcgg
    32281 actcgccgcc atcatcggac ggctccgagt gcccgctgtc cgcgtcctcg gtctcctcgt
    32341 cggagcccga cgaatccttg tccgagatga cgagctcgac gagctcccgc ttggggacgt
    32401 ataacctatc cagctccatc atgagcgtct gtttattgac gctgatgttc ctcagcatgt
    32461 cgacgtactc gaaggtgtcg tagtagcgca gccgcatgcc caccaggtcg tcggcgcgcc
    32521 agtgtccctt gacgatctcg gtgtcactga gggtgacggc gcccatcctg atgacggccc
    32581 cgtcgcgccg gcggtatccg ccgacaaaca tgtagtaggg gatgagcctg tcgccgtaga
    32641 agccggccag cgggcgctcg tcgtacatcc tcttgatgaa gaaggtgtgc aggaggagtt
    32701 cctcgcgggc gcggttctcg cgcagcgcct tcgggacgcg gaacgcatcc aagaggtcca
    32761 tgaacttggc ggcgtcgcgc gagaagccgc ccatgcgctc gtagcgctgc tcgaggaaca
    32821 tgcgctcgag ggcctcgttg tcgtcgtcct cgtagccgtc gggccgctcg tccgagaagg
    32881 tgagccggtc cagcgcgttg gcgatggaca ggtcgcgctc ctcgtccgag atgccgtcct
    32941 gtcgggggtc ggaggcgacg aagacgggcc ggtcggctcc cgcgcggatg cgggcgtcga
    33001 cgtcgcggcg gagcatgacg gaggcctcgc ggaccaggcc ggtgacgagg tcgacgtact
    33061 ccctctgctc gctacgcact acgtcgcgga cgcagcggat gagaaagagc atgaagtaga
    33121 cgttgttggc catgtagagc gcgtagccca gatcgatgtc catgcagtcg acggccgtga
    33181 agggcagggg gatgccgttg acgcgcgcga gcggactgga ggaaccgaag tgcacgtcgt
    33241 acatgaggtc gcgggcgagg tgtccgcaga cgagggtctg gtgttcgtcg ctgaggtggc
    33301 ggatcttggg caggcgcagc acgccgatgt tggggtaggc ggcgacgcga acgtaattct
    33361 cctcgaagag gcggatcccg tcggggttcc gacgccggta cttcgtgccg atcttctgcg
    33421 cgcggagcct ctcgaggcgc tcgccccggc gcatccgaca ctcgcgacag taacagagtt
    33481 gatcgtagat gacctccatg gtcatctcga cgtactcgta gtagctgtcg agcagacagc
    33541 tctcgaagga gaaggggata ccgagttgct ggcagatgcg ctcgggcagg agacgctgca
    33601 cgatctcgag gtcgtgtccc gggatgcgga ggctggacat gaggctcatg ttgcgcatcc
    33661 tgtcgtgcag gtcgatgagc tcgttgacga gccggcggag atagcgggac atggaggccg
    33721 agcgatcgta gccgtacagc agcgagatgg cgtactgtat ggcgacggtg gctcggccca
    33781 gcgccttgca ggagtcggag gcctcgggcc tccattcgag atcgaacagg atcttggcga
    33841 tcccgtcgca cgaggggaag gagaaggggt tggcgaaggg gacgaactcg atctccctga
    33901 ggagccccca gatggcggag tcccaggcga gggtgagacc gcggatgccg tacccgccgt
    33961 tggcggtggc gagccgcgcg ttcttcaggt agctgtactt gagttcgatg tgattaaagg
    34021 gcttattgag gcggatgaaa ctgcggatct cggtggcctt gcccgactcc ctggaccagg
    34081 cgtccatgac gaagccgaag cgcgaggcct gctcgtagtt cctgagctgg accaggtgat
    34141 cggcgataaa gcgccggcag aacgagtccg ccgtctcgtc gacgaccagt tcaaagacga
    34201 actgcgtgtc gtcgacctcg gaagactcgg acgggctcga gcgccgtctc accgtcccac
    34261 ccgacccttc agcgcagggc ccgcggtccg ccatggtcag cgcgacacgg cgccgtcgat
    34321 aaatgacacc gtcgtctttt tcctcacacg actttattga aaataatcgc cccgcccctt
    34381 acctacacag caagcacgcc accctccgcc gctcggctgc cgggaggcga ggcgaaactg
    34441 gcgggataac tgcaagagag gggaaaagcg gtcgatccca gccgtcaccc gagcgtgggc
    34501 acgcaggtct cggctatccc ggacggagcc cgcaacgcca accacttggc gaagtcggca
    34561 ccgccgggca cgacgtagtc gatctcgcag tagaaattca cgacctgtcc gacgcagacc
    34621 gtgcgctccg cgacgccgtt cctggcgaac accctccggt agggctgcag gttgatcctg
    34681 agccggtccc ggaggaatcc cgctatcgtg ttggccacct tcaagacgcg ggcgccgccc
    34741 aggagcacga agacctcgag cttctcgtta cacagcacga tgaactgcat ctcggagcgt
    34801 ccgatgacgc gatagcccgc ccggcgaaga tagaagaaca cccgtccggg caccacctgg
    34861 cccaatctca aactctcttc atcaccgacc atgaaatagc cgaagaactc gcccataaac
    34921 ctgaggttac tggcctggcg gaaagtagac agcccggtgc ggtcgcggac gaagcattct
    34981 atcgattcga gatcccggag ctcggtcagg ggcagtaaac aggaaggcac ctcgacgtcg
    35041 tcgcccgtcg ttggcggcgc gtcgaacatc tcatatatgt gccggtgtcc ctctctcgac
    35101 agaagatcca ccagaccccg ttcggagacg atatagagca gatcggtgtc ctggctgtgc
    35161 acgtagcaac gatctccgcc ggtgtacacc gcgatcagat cgccgtgact cctggcaccg
    35221 aaaacgatcc gaccgacgac ggtcatctcg gaggaccgct cgctacagcg gtagccaagc
    35281 agcttttcta cgtcgaacgt gggacagatg ttatcggcat ctccgatccg caacgtgata
    35341 tccgccatgt ggtccagccc gaaacgccgt ccggtgtttc tcttgacgaa agccttcacc
    35401 tcgtcgaagg agctgccatt gcacgccctg gcgcagcgca acagctcccc cctcgcgtgg
    35461 aagttgtcga cgctggtacc gcgactgccg gaatccaagt cgacgcgctg cgcggtgccc
    35521 gtgacgacgt tcacgggcac gaccggcgtc ttggaggcga cggaggtggg gacgggcacg
    35581 gtcggttgga taaccatctc cgagaaggcg gccacaggcg gaatcggtgg cgtcggcggt
    35641 gtcggtgcgg gatccacggc ggcggcggcg gcggggatgt catcggcgac agggtccccc
    35701 tgttcatcgt cgcgaaggaa cacctcatcg aggtcgtcgt cgctgatgat ccgcataccg
    35761 acagcttcca ggctcatatc gactgatttt tatctgggat cggcagaaaa gacaaaagag
    35821 atagaaatgc acacggaaaa aaagctttta cccgaatggc tttatgccat tgcccgaaat
    35881 agaaacgccc actactcata cgatcgcacg acgaacctcc tctacgatct gagctggcaa
    35941 atggcgaaac ctcccgcatg gcgaccgttc ggtgctctgt cgcggccgca ggtcgtcgga
    36001 ctcgcgccgc tgctcctgcc tcacttacta gatggtggtg tttctcctgc tcgattttct
    36061 gatcgggaca ggaggtggtt gtctcttctc gccgataggg acactcctca cgaacagagg
    36121 agcggcgtta gtggaaacaa ccgtggcggc aacggggccg ctgccggcgg cggttgtggt
    36181 ggttgtgttg gtggatgcgg cgggagtcgc cgcggacgaa gcgacggcag caggaatggt
    36241 ggcggttaca gccgcaccgt ggtcgccctt tcttttgcgc ttggccttcc gctcggagcg
    36301 gcgcttttcg ctggagcacg cgagcatttt attcataagg aggttcatcc tctcgatatc
    36361 ttcgaaggtt gcgacgaagt cattcatgtc cgagccacga caggcgagtg cgtcgctatc
    36421 gtcgctctcg ctgccgccgc cactttcgct ttcatcctct tcactagacg ctagtatgga
    36481 atggtatcta gcgtgcacct cgtccgcgac ctccttatcg aagcgagcct cttcttcctt
    36541 agtcaacatc gtagccagcc gcgacacgac cttcatgtcg ctaacgggca tccgtccggc
    36601 gcccgcgaag ttgaccatga gatcaaaggc tttaccccac aactcttctt tagtttccat
    36661 aaccgtacgc gaaacacgcc ccccagatca acgtcggcga tcgcgcatat atagacacaa
    36721 gccccggtga gaagatacct gtcgcagagt ctgaagcgca actctcgcag agacctattt
    36781 tatacgcgag cgtggaggac ggcgcaggag ataagcctga catcaccaca acacacctct
    36841 acttccgaga gactctctga attctcctaa cgagaacaga gggatggaag cgccagaaac
    36901 agaacgcgca tcgccgccca gcagcaggcg tcctgacgcg gacaacatca gcagactgag
    36961 cacgacatcc tcgagggaga gatccaggtc ccgatccgtg tctcgagacc atcatcgaga
    37021 caaatcgcga agcgtttcgg tcccgaagcc ttataaagac cgctaccgcc cgccagagag
    37081 tcgaccgtcg tcctcttcgt ctcacaagaa tgcagaaacc ccccgagagc gcagatcggt
    37141 cagcgccatc aaagagccgg cccccgctcc gcagatccgc agttgcagtg tcaacatcgg
    37201 cggcagcagt gtcagcaact ccgccgccgt caccgagagc ggctgcctca agcgcagcgc
    37261 cccagacgcc gccgtctcca tgcaggcgaa gcagcgaaaa ccggacacga cgaccacccc
    37321 agagaagagc gccagtttcg gcggcctcaa gagcccccgg tcggcaccag cttccgtcat
    37381 ccggagcagc ccaccgcaga ggaagaaccc cgacgcgacg cattaccgtg ccactatcga
    37441 agacctgcgt cgtctccaga acatcctcga tccgcatcat gcggtcgacg agcgtgacac
    37501 caccgccttc tccgaagctc atcccgcagg gctgtgcgga cccctggcgg ctctccgcca
    37561 agcggtggac ctcagcgtgc aacagccctc catcatcgtc ggggcaccca gttcgtcggt
    37621 ggcgctcaat gccggagatt tccatgctca ggtcgtcatg ctgtacggct cacaggccac
    37681 cgtcctggac acggccgcag agtctatgcg cgatacctgc aacagcatga tcgcgtacac
    37741 caactcgatc gacgcgtcgt gcccggacac gcgcgtgaag ctggatcgca ccgagagacg
    37801 gcacgtttcc aactaccgct accgactggc actcagcgcc agccagtaca acgaggtggt
    37861 gccgtcggag ctgcgcgctc gctactacaa aggcgccatt cacttcgcga cggcggtgat
    37921 cggcacgatg ttccgcacct cggacgagct gacgtacacc tggaccacgc tgctggtccc
    37981 tcgcgtctcg aacatcccgg gcggacagtt cctgctgtgc tccctgaagg gaaacgcagc
    38041 ggtgtgtcaa ccgaccgtga ccacgggtgg cccgcacacc atcctgctgg cccacgaccc
    38101 gtccaacgtg ccgccggaca acaggcccgt gaggctggag ctgtcggcgt tcttcttcgt
    38161 gccgtacgtc gcgccggact tcggcgtgcg catgctgacg ctggaagacg cggcgatccg
    38221 cgccagcggc atcagcttcg gcatcatgac ccccgtgcgg aggacgggcg gggtgtgtat
    38281 cggactgttc tcggccctga gctggactcc gcgcaccatc atgaacgaaa acggcgtatc
    38341 gaccacgagc tacgtagcct ggttcgagtg cacccaggag aacagctact ccctatgcaa
    38401 gtactggcga ccgtacagga aggtgaccta cgagtgcggc gatttcgagg ccggtatcaa
    38461 cgtcgagagc atgtacgtcg tggacggcgg caggaggctc atcggcacac tggtggtggg
    38521 cagcgacacc actacgaaca cgccgtcgct gtcaccggag ttgatgccca gcatgatcgt
    38581 gctgcgcttt gaactgtgta acagtcgaca ccgagaaccg accatcgtgt tctcgaccaa
    38641 ccccaccctg cacctcacct ggccgagcga aagccccgac gatcccatca cgatgtacgc
    38701 gccctacgat ctctgcttca gagagggtaa gtgcgccgtc ttcatggaca tcagatacgc
    38761 gaaggcggca gataaccgct gctttttcat ctccggcgtg cccggcgagt accgtttcca
    38821 caccgggctg acggtctggc gcccgcagag ccccatccgc ctctcgctga tctccccgac
    38881 ccccagcctc cacatctgcc gcgggacgcc catcgccaga ctcttcttca tgcactccac
    38941 agagggcaac atctaccaac acaacgaacg cacggcgacc cgagtgatca agacgggaga
    39001 ccgaatcaac cttcacttgg gagacctgag actcccttat cagaacttta caacctcgga
    39061 cgagttgtga ttatattgtt atcatttctt tctttctttc tttctttctg ctgctgttgc
    39121 tgtgtatatg cctgtagtgt aattaatacc cactgccaaa ccctcaataa atcaagaaaa
    39181 acacaaaacg agagagtgtg tgaacagtgt ctttcttttt actgtgatga taataaaaaa
    39241 ataataaaaa ccaaccagga gcgagcgatc atcgatcttg ttcagtgaga cgacgacgat
    39301 ttttttacca ggccgccacc gtccccatca gaaccggcga atggggagcc ggcgaactgt
    39361 tgggagagtg gtggctgtag gctaccaccg ccaccggttt tgagatctat accctccaga
    39421 cctttacgga ggtcttctag aacaccacct ccatcctccc cgacgggcat attatcccca
    39481 gtctcgtccc agtaatactc gtcgtcttta ttatggggtg gtggtctctg tttataattc
    39541 tcaggaaaag tggggtgctt cttggtcctg ctctttggaa tcttgccgta tctgctgtcc
    39601 tggacgtctt cgtccgcgag aaccccggag agatccggca gatcgggggg gagagtcaaa
    39661 gtgctaccgg gccctccgag gggaggagga aggagcacgg acgcgccttg ggtcgtgaaa
    39721 ggcccgtcgt cgaatccctt cgacgaggag gtggtcctca ccgtatctcc gaacgccgcg
    39781 accggatcgc cgacgaaggc gactttccgc agcggctcgg tccggggaag gattgtgctc
    39841 agatccgagt cggccgtgct ttctctcgct ttttgtaacg ccatctttaa ttctctgtcc
    39901 gcgcgatcgt cgatcgtgcc atctttcttc atcttccgca cctcatcatc gtccgtactc
    39961 ctgcttctca acaagtagcc gcccccacct tcctttttct ttcctgtacg tttccccgac
    40021 gccgttgacg gtgtctgtac accgccgcca acgctattac ttcccgagac gggtggcgtg
    40081 acattcttct taggcggagg gttcttctta ttaccaccgt cgtcggagct tgcctttcgg
    40141 agttccttgg gcggtggttt gtccatcacc ctgccgtgtt cgtcgatcca gacggcggcc
    40201 tcgttgtcca ccattatccc ggtcggattc caccacctca gagccctgcc gttcaccatc
    40261 ttgaccccaa gacaccgctc gctatcggga tcgaattcca aacagcgtcc actgccgcca
    40321 ccgcaatcct catcgtctcc ccctatgaga cacgtgtttg cgatgccggt gtcgtcgtgg
    40381 agggacatcc ccggatcggg cgtccgattc cctcccgact cgtcgtcatg tcctccgggt
    40441 cctccgccgt catcgtcgtc ttcttcatct tcgaggtcca ggtccgagcc ggcgtcacta
    40501 ttatctccct cgctctcgag ctcggactct aacccccagt cgggatcacc ccacctaagc
    40561 gcgtttctga agaggaggaa gtcctcctcg agccgccgca gtagattata cgcggtcgta
    40621 ccgtcgacgg gtctctcgag cgcgtttcga gcgtagactc gagcgaaggc cggtctatcg
    40681 tgaaacgcta gtatcagacg ccgtcgcagc gagttgatgc gatccagaca catgtgggag
    40741 agcgtctgcc aagacttact gatggcgtag gcgaggcggc agaggtagac gagacgattg
    40801 tgcacgagga cggacggatc ttcgttgaga gggtccctca cgtccaagac ttcgtagacg
    40861 aggacgcgtt cggccgcgtc cctgacgttg tccatcaggc gattgacctc ctccgctctc
    40921 atgttgatga agcccatgat caccgcacgc gccggcttgt ccgggccctg agcacagaga
    40981 caccgggcga ggtcctcgag cccccgcagg aagacgtcca cgcgaggcac ataatcgtcg
    41041 ccgtagacgg cgtcgtcgaa cacgttgacc tccgtgagtc cgtcgaagcc gcagagctcg
    41101 ggccgcgcgg cgacgaagcc gaagagcttg tcgtaatctt gtctgatcct agtgaggagc
    41161 ggcaggtgtc cgggtcgtcg ggccgtgagc ttctcgtggt acctgagcca gaggaccatc
    41221 tcgttgtaga gctgcgtctc cctggaaagg tcggtgccgc gacattccgc aatcacacgt
    41281 gggtggcgac agagattaat ggacttcaga tcatagagat tgttcagaaa cttcttaacc
    41341 tttccaacgg agctcttgga gagcctgacg aacccgaggg tggccatcag ttcggcctga
    41401 cgaccgtcgt ctcccgccgc gcgccctcga gcggacatcg ttaaatacag cgactcgcgg
    41461 aagttctccg gcgacgaccg gctcgagatg gacgtccttt tgggccggga cgagactatg
    41521 gtaagcagcg tgcgccgggg cgtcgggacg gggagcgcgc gggcggtccc gccagagtcg
    41581 cggcctatct gtcaagagaa aggcaggtaa atgattgata tccgtctatc ttcggtgtcc
    41641 ggtgtctatc cccacaacat atctcgccct ctcgcccgca ggacgagagc gactacctgc
    41701 acgtgaacaa cacgtgcgcc ccctcgctgg ggctgagcat cgcgagggac gcggagacgg
    41761 ccatcaacac ggtgatcatc ctgatcggcg ggccgatgaa cttcgtggtg ctgacgacgc
    41821 agctgctgtc gaaccgcatc tatcgcagct cggccccgac cctgtacatg accaacctgt
    41881 actttgcgaa cctgttgacg gtgacgatgc tgccgttcct gatcctgagc aatcggggtc
    41941 agatcagcag ctccccggag gggtgcaagc tggtggcggt gacctactac gcgtcgtgca
    42001 cggccgggtt ctcgacgctg gcgctgatct cggtgaacag gtatcgagtg atccaccaga
    42061 gcacgaacaa gaacgcggcg gggtcgaaga agaagactta cggcgtgctg gcgctggtgt
    42121 ggctgacctc gctgatgtgc gcgtcgccgg cgccgacgta cgtgaccgtt ttggcgcacg
    42181 acggggacac gccggacagc gtgcacgaga cctgcatcat cttcttcaac tacgatcagg
    42241 tcaaaaccgt gctggcgacc tttaagatcc tcatttgcat agtatggggc gtcatgccag
    42301 tggtgatgat gacatggttc tacctttttt tctacaaacg cctgaaactg acctcgtacc
    42361 gcaggcgcag ccacacgctg gccttcgtgt cgaccctcat cctgtcattc ttagtgctgc
    42421 agaccccgtt cgtgggcatc atgatcttcg atagttacgc cgtgatcgag tgggacgtga
    42481 cgtgcgagtc gatcaacagc cgagacgcgg tcgccatgct ggcgcgagtg gttcccaact
    42541 tccactgcat gctgaatccc gtgctgtacg ccttcctcgg gcgggacttc aacaaacgct
    42601 tcatgcaatg cataactggc aagctcttca gtcggcgccg catgcttcag gagcgcgctg
    42661 gggtgcgctc gccctcgacg ccacaccgcg ccgcgcgcca gctggcaaag atcgggacgc
    42721 tgacgcgaag ctgctcgcgt tcggagctgc agaggtcggc gagcgctcct ccgccccagt
    42781 gatcgcagcg cggcggccgc tctctcttct ctttcgcttc tctcctctcg tcgtcgtccc
    42841 ttcgtcatcc tcttctcctt ctcttcctca tcctcccccg tgcggagggt cggtcgagac
    42901 ccctcggaga gcgcgaggga cgccacgcac ctgtcgaaag agacacatca ccgcgcacaa
    42961 catcatctag accaatcaat ctttcgcaga ataccgtgta ggagtggcgg cccggctaaa
    43021 agcgcagcgg tgctacgcat cacctcagac gccgcgccgc cgccactaac agtttgctcg
    43081 ctcgatggaa accgcgtcgg cttctcgagg cgtcggcgcg acagaccgca cgttcggacg
    43141 gtccgggcat ccgcgacccg gcgccgatcc gcgctcgcga agaccgccgg ccgcggaaga
    43201 cacgcgcacg gacggcggga acggcagaca ccgacacaga cgacgcaaga ggagccgttc
    43261 tgacaacaat aacaacgagg gggtccgggg agctttcatc aagcgcccgc gcagcttctc
    43321 caagtcgtcg tcgtcgaccc gcgaccagac gacgacaaaa acgacgtcgt catctggccc
    43381 ggcggggacg ccccacgcgc cgcgtccccg acactcgtcc gagtcgacga cgtatcggcg
    43441 gcccgaccac ccgttcgatc gtcaccatcc tcctcaccat cgacactcct catcgtcgtc
    43501 gtcgcagcca catcatccgc cgcagcacgt gtcctcggcg ccgccgatac atcacttgga
    43561 gagacggaga tccgacccgg tccgcgcgca gagacgctac tctgatcgcg aacagcagca
    43621 ccagcaacaa caacagggcg gcggcggcaa cggtaggaaa gagagcggcg gcggttccag
    43681 acacgaacca ccaacgcagc ctccgccgtc gcatcaccgc gaaacgacaa tgccgtcgtc
    43741 cgcgccgtcg aagatcgtga ggtacgaagc ggcgcacagg tacacgatgg ccgagggttt
    43801 catccgctcc gtgtccggga cctacaagat gatgaatcga gcggaggatc gcaagaggat
    43861 gctgtccaac cagctgcctt cgtgcatcaa gtccaagtcg atcgccaact cgttcatctt
    43921 ctgcacgtcg tcggacggag acatcctgga gtcggagatc gcgtcgatgc gccgccacca
    43981 gaaacacatc acggatttca gcaagctgga ccgcgcgatc cacggggtga gctgcaggat
    44041 cagaaaacac ccgatctccc cgaacctgag cgaacagcag gtggcgatga tccgcgccat
    44101 ccgcatcatc gccatctcct tcaaccgcat cacgtacgtg gcgcgcgtca aacattactg
    44161 cgacaaggat tccaggttct ccaactacct ccgcgaccag ctcaccaaac ggtgcagcga
    44221 aggctcgcgc ctcaacctcg ggatacgtcg tttcatcagc tcggtgaacg tggagaagaa
    44281 ccgagacctc tgcatgatcc tggtggggat gctgtgccag acgccccaca tgtgggcccg
    44341 gtcgatccgc ctgctgtgcc gcctcaagat cttctaccag aacgtcctga tcaagatgtt
    44401 cgccgacgag aagatcgacc tcagggacgt cttcgagctg cagtaccact cgacgggata
    44461 caagatccag tcgcagatcc gccagtacac cagctccgcg ttcgtcttga acgacgcggt
    44521 gggcacagtg gtgaacatga tcagacaacg tcaatcgtct tcgtccggcg gcgcgatgtt
    44581 accggggacg gtggcggcgc tgcctcccga cccgcaccac caccaccttc atcatcactc
    44641 ctcgtcctcc tcctcccacc atcaccacca tcatccccac caccatcact cgcctcatcg
    44701 cttcgaagac gacggcgtcg tcggcgacga agcgatggtc gtcgaccaga gcggtttccc
    44761 ctcgttctct ccgcccaaga ctccgatcat ccgagaagac atcctcgacg agtacatctt
    44821 ctacccgcgc ccgggaacgt tgtccgacgt gtcctccgat acggattctc cgcgccacca
    44881 ccgcgacacg gacagcgaca cgggccggag cagcgtcgcc tctcgctcga gcaggacgcc
    44941 tccgttcgcg gaggcagcag aagagacctc ggatctagag gaggaagacg gggaagagac
    45001 ggcgaagagc acaccgacct tcgacagcga cccgttctcc cccggccgag gaggagtagt
    45061 aggaggagaa gaggaggagg aagaggaaga gaacaacaaa cgggcgtcct cgtcgaaatc
    45121 gagttcgcgt ggaggtagtt cgacgtgcag ctcggggtcc tccagcggcg gcgaaggcga
    45181 ctcgtcggac tcgtccacgg gtggttctcg gtcccacacc ggttcaccga cgttatccga
    45241 caggggcaac acgccgccgc tgccgccacc gccaccgttg cgtcaccgtc ctcctccgcc
    45301 cgtcgcgtcg tctccttctc ctcctcctcc tccacttcat catcttcctc ctccgatcga
    45361 cagcatcggc agccacgaca tgatgacaat ggggggagaa gaagagggaa tgatgatgat
    45421 cgtcgacgat ctcgacgcgt ttcaccacca agcgcagcag tttcatcacc cctatcacca
    45481 ttactcgcca agcccacacg aactcgggta cttttcaccg aacgagataa acggaagccc
    45541 tccgaaaaac ttcatctccg tccacgtcgg acggtctacg ccacccggcg ccgcggcggc
    45601 ggcggcagcc gcccagaaac attctgagtg catcaacatc ctgctctaag gggggcgcgg
    45661 gacgagggga acggtcgaga cacggcgtcc gcgacaccgt ctccctcacc agtaccgtgt
    45721 cgttttgtag cataggggaa acgggtattt tttcgtgtgt gtgtttacat ctaataaaaa
    45781 catctcggta cggcctctgg gcccaaaagc taattggaat cgtgtcaaca ttatttaacc
    45841 catccatcgg gggctggcgc cacacgccgc gtgcgggtgg gcatgtatcg gaccggccgc
    45901 acgggacgcg atggccgctc cgacggagga agaccccaga cgcgacacga gtctgatgat
    45961 aaacgagaga tgcaatttcc cccacaatat gctgtcggag gaaaatatca atttcataca
    46021 ggacgccgtg tgtaacggcg acctgggcgc cgtggcggcg ttgaactcgg gtctgccgat
    46081 ggccccgtac atgctagagg ccctcctggc ggtccgcgtc aaacacaggc tgacgaaggt
    46141 cagacagaca ctcgagcccg tcatctgtta caccatcagc gtggcgcacc tcatcaacgg
    46201 tacgcgcatc ttgcgttcgg ccacggccaa acacgcgacg gcgtgggggc cgaacgacaa
    46261 acaccgcgcg gagtccgggc tccgaaggat ctaccgcgcc ctgaacctgg aagataaccc
    46321 gttcgacctg gtcgaggccg tgggcgacct ggacctgtct cagggcgcct acgagggcta
    46381 cgtgcgccac atctactcgc tcatgaagtc cctgggacac gatgtgggcc acctcagccg
    46441 gtccctggac tactccacga tgacggtgtt caactacctc tacgaatccc ccctgttcac
    46501 gagccaggag gccgtgacga tgtactccag gaacctcgcc ggcatcacca agatgtcgcg
    46561 cgagccgttc gagaccctgt cggtcgtgca ccggagcaaa gaacctcccg agatcctgaa
    46621 cgacatgctg ttcctcctgt cggtcggccg catgatcgtg ctccaccagg aatcgctgag
    46681 agccctgcgc aagaacctga tcttgacggc gagcgcgctc tgctcgatac tctacaccgc
    46741 ctacactcag gtaccggaga cgaaatccct gttccgcgag gtcgcgcacg aggcgcacgc
    46801 gctgctctcc tccaggtccc ccgacacccc gaacttcaga ccgttcgtcg cctgcatgtt
    46861 gcagttcatc aagcagatca tcgcggccga cgtgtacacc tgccccaggt acctgaccaa
    46921 ccagatcctg gccgtgacgg cgaggatgca cggcctggag ggggccgcga tgggtcacga
    46981 cgacgacctg gacatcgagg tggacccggg aaacccttac agcgccaagt accgcatgaa
    47041 caacccgtac aacgaccaga acatcttcaa gtgccccagg agcctggtgc attacgtggg
    47101 cgatgcgctg ttcaagaaga ccatgaccca ggagctgcta gtgagctgca cggaccaaga
    47161 ggcgacgtac cagacctacg agctgccgtc ggtctccgag ctcgtgggcg aaggcgtggc
    47221 gaaacgggcg cacctcaccc cagaccagct gtcgcactac ctgtccgtgg taagcacccc
    47281 ggtcgaagtc gtcacagacg acatcgaaga cggcgaacag gaggaggatc tgttcgccga
    47341 cgtgtcggtg gccccggcgt cgcccgtgag gccgatccgc ggcggggggc aacggatggc
    47401 caacatgaga ggtgccagac cgtactccac agtccagcgc ggccgccgtc ggcacgagag
    47461 cgaagtgtga gggaaagaaa tagtaataaa agagagagag aaataaaaaa tatctttgcg
    47521 aaaactccgt gtgttatgtg tcgcttttta ttaacctccg ttttgtttat ttttttttct
    47581 cccctcaccc tctccgtccc tttcttatcc gttttccctc tatcgatatc cccgtgtcat
    47641 cttaaagagc ttgaccctcc tcctctcgat acatcgccga cacggtggat cgttgatccc
    47701 gatggtggtc aggctggtgt cgcagtcgtc gtcggaatcg tcgtccaccg acctcatgac
    47761 gctgcgcatc ccctcgagcg tggccttgat cacggggtca gaggccatgg ccgggcagga
    47821 ggggtggccg acgaggagcc cctcgatctc ctcgggccag aggagatcgg tgatctgctt
    47881 gaagccgaag taagcggccc tcatgatgtt ggcggcgtcg tagtgggaga agacgtcggc
    47941 cacgaagccc tcgacgcact gatttctgtt gatgcgatca gcgtgaaaga acttgttctt
    48001 cctcccgagg aagagattgt ggccgatctg ctccccgaaa ctggtcatcc gcgacatgca
    48061 gaaggagctg tcggggtccc tgacgacgta ctgcgggtcc tcatccccca cggacaccct
    48121 gcgctgaaga accacttcac cctcgcggac ctgtggcggc ggcggtggcg gcggcggtgg
    48181 gacctcgcgc acgttgccga cgtgcggaca gtagggaacc ttctcgaggc gtccgatacc
    48241 gcggaagccc ttgtcgtgtc tgaagttgag gaggctcttt cggctgccga tgcggatgaa
    48301 catattaaag ttgtcggcca ggcgagtgac tctgttgaga cagttgtcgt atccgaagat
    48361 ggcgccgaag ggatcgatga tgaggatgag ccggggtcgg aagaccgagg tcgcggcctt
    48421 gtatccgacc acggcgaaga tgtcaaaggt gctggagaac ctccggacga cggagcacat
    48481 gacggaggtg aggttgatga ccgtacccag gctgcaggag gtgacggtgc cgtagtcgcc
    48541 gcgatagagc atcatctggg cgtcgatgcc ggcgatgttg ccgaccatct ggtagacggc
    48601 accctgattc tccgcgacga tggagatgaa agcgggcacg gagtcggcct ccaggaggct
    48661 ggcgatgaca ccgtcgacga gaagtatggg cgcgaccagc gacgtggcga agatgggatc
    48721 gagccgacgc aggccgtcct ggaagaagga cactagactg tcccccagat ggaagacgac
    48781 gtcctcgtgt ccgtcgtagc agtagatgcc gccggtggcg ccgaagagca tcacgaacct
    48841 cgtggtgtcc aggtcccgtc cacgcagccg gccgaacggc accatcctct caccgcagca
    48901 gacgtacttt ccttttaggg aggacgtcgt gcgcggttgt taccctacgt tttctctccc
    48961 cgccgccgcc accccgtcat gcatccatcc atccatccat cctcccctcc gtgggtccgt
    49021 ccgcacgtag cactcacctt catcacacag accaccgtat ctcttcaaga aatacgtata
    49081 tctggtcatg tcgacgagcc ggaccgaaac cccgtccggc cagctgaccg gcaaggaggt
    49141 accggcgcgc tcggagacat agctatagat ggcctccgga ttgaagccga tgttggcgag
    49201 ccagcgataa gcctccccga tgtcctggta agggacgatc tcgggttgtt gttcctcttg
    49261 ctcatacatc ctttcactgt caaacgaccc tcctccaccc ctttcccgaa agaatgagct
    49321 ccgtccaaag aatgtgacct ccttatagcg tgtatgacgc acgcgaaaaa caagaccgca
    49381 ttcgagcatt ttgacgcaag cagcaacttt attgagaact gggacttagt gacatcatct
    49441 attcacacgt tttccgcggc gaaatcctcg ttccggagac ggagggacga ctgtcccctc
    49501 atatctttga acagcgactc gcgttgtcgg atggtcatga agcagaagag gatcaacagg
    49561 gccaggccgc cgaacacgaa gaagaacatg ccgaccatct tgggcagggg atcgccggcc
    49621 acgtagccgt gcatcgcgac gagaaagccc gggtccctga cgaaccgctc gttcatctcg
    49681 cagtacttcg tccagttgcc ccagacggtg gaccagtttc ccgtggcggt gccgccggag
    49741 caggcgtccc tcctgatgac ggcggtcctc tccatgatgc ccggcgagag ttcggaccgg
    49801 tgtccgacac tgacggcgcg cagcaggtcg ggacaggcac ggaagacgta cacgtccaga
    49861 ctaatgtttt tcatcaggaa ttgcaccgtc tcggtgtgat ttccgtcgtc cgaaacccag
    49921 ttcgtgtcgc tgctcttgct cgaatcgacc tccagacgga acccgccgtc catcgtcgtc
    49981 ttgagctcta ccgaaccgcg accgtccgga tgacatctgc ccttgccgga gaacgacgaa
    50041 gtccttccat ccgcacggtg cgagacgagt ccgggacacg agctcagggg cctgaggatg
    50101 taaccggtga agtagtaagc gatgccgatg tcaaccagct ggatatcccg aaacgaccag
    50161 cgccggttaa ccttgccgaa ccaggtactg accaacgtga aggcatcttg acagctgccg
    50221 gagaagacga gttcggatcc gtacttgcag tcgacgatac agcccacact ggtgcggttg
    50281 tccttgcgct gcacgagaca gacgtcgtag gagcactcga agacgcccga ttcgggcccc
    50341 gagaccgccg tccgcgcggc gatcgcgagg caacaacaga gagtggtggc acgcgtggcc
    50401 accgccgcga tcccgagccc ccccgctgtc atcctgacga gagaatccgc ccgagattcg
    50461 gacttatgtg tcaggaccat cgctcgaggc gcggtcgcac acgcgtggcg ccccttcagc
    50521 gcccagcacg atgctcgtcg tcatcaccgc aggtccccac agttgggcgt cccctcgttc
    50581 cttctgctcg aagcattctt ccgtcttggt gatcttggcc cccacgctcc catcctcgag
    50641 caccctactg tcttcgggcg ccggcctctt cctcgggacg gaggccacct ggatacagcc
    50701 gttgtacgac agggccacag gaggagagcc gttcacggtg aggtccatgg gctgctcctg
    50761 ctgatcttcc gaagagtcca gggtgaggtc tatgcacggc ggctccgtgt ggtcgcgtgg
    50821 aggagacacg gcgaatcgca ccgagttgaa ggcgttgtca tcgttttcat cttcctcgtc
    50881 cacgggcccg aagagaacgt gaacgccggg cgcggggcct ctgacggaga gatcgacggg
    50941 cacgggcgag gacggtactc caccgccacc aggcacgggg ttcacgggca cgcgaaacat
    51001 gggcggcgag gagatgaggg tcacggtcat gggcatcggc ggtccctcga tagccctccg
    51061 agcgatggga ggagacgccg cggcgagatc gatgcacggg gtgctctgga tggactgcga
    51121 accccgagga gtagattcga ggatgatggt accgttccta cgcacgacgc cgttctgcgc
    51181 cgattgctgc ggcacgtagc ggcgcgactt ccagtacatc tcgaggaagc ccatgtccac
    51241 gttttggtgg agggtggcgc ggtcagagaa gagcggcggt atggatccct gctggatggc
    51301 gctggccgcg gaaatgagga tgcgcatgag gcgattgcac ttgagaggca ggacggtccc
    51361 agacttctgc ctcttctcct tggattcgat gatgacgcgc tgcagacgca gcttgttgta
    51421 gaagcccatg agatccttga ggtcgatatt gagctgcttg acgtacctcc gcaggggcga
    51481 aggaaagatg gagttgtcgt gttcgaagac gatgtcggct gtccagaagt cttgcaggct
    51541 gggacagatg tagaacatga ctcccctgtc gtaggccatg acgacgccgt cgcgtccgat
    51601 gatgaagatg acctgtctcg agggtcgatt ggaggcgaac cgccactctt cggcgacccc
    51661 gaagatgatc atgagcggtc cggacagggg gcagaagtcg cgtcggatcc aggagagcgc
    51721 gggttccttg atggtcaggt gttcgtagga gctatcgcag acggagatga cgagaccgct
    51781 agaatgtgta atctccatct tctgaatcgt acactccctc aaagtcctca caaacgtata
    51841 ggtgctcgtc tccaaagcct gtaccagttt cgccgcccgg atggcggact cccgatccat
    51901 cgcgttggcg aacatcctct cggtgttcgg cacgattgtc gttgtcgaca ccgccatcgc
    51961 cggcttcctg acgctgagac tgcggacgag actgaggttg gggctgttgc tgttgttgct
    52021 tctcctgctg ctgttgttcc tgctgttgtt gtagctgctg ctgacaatct ctcctgatgt
    52081 cccgcaagac gcgtatgagc tcgttggcag tctcctcggc gaagcggcgt tcgcgagaac
    52141 cccaggagaa gcggcggcgc cgaagaccga cgtagaccgc tgaaccgtcg tccgtaacgt
    52201 ctccagcggg ccgatcacag ctgcttcccg agcagttctg actgtcccgc cgcctggtta
    52261 accaattaga gagaatccaa ccggctacga aaccaagcgc cccagaggcg aagagcagcg
    52321 ctggtcgttc gcttacaaac ccaaagaagg gtcggcgcac actctccatc gctgtcccct
    52381 ccacaactac aacccgcggc accgtccgcg caacttttat atgtgtcccc cgtccgtctc
    52441 cggttccact tcctgtccaa tcaatccgag ccgccacggt cagggtcaga agttgtgcac
    52501 ggtcacgttc tcgtagcagc catcatcgac cccatcgtag tcgtcatctt catcggactg
    52561 ctgtagttga aaccgaggca agggatactg acccccggcg gccccgccgt gcgcccccgc
    52621 cgagcgcatc atctgcatct ccagagcatc ggcgatggcg acagcttgtc tcgccttcga
    52681 ttttttactc aggtcgccac cgacgaacac cttggccgcc gctggcggtg gcggtggcgg
    52741 atgcgactgt tgaggtagac ccatctctgg atccagatcc gtgcagacca cttgcacggt
    52801 gggagaaagt gcctcgtccg agtaccattt cttcctgaga aaggggaaag cagaggcgag
    52861 cagagcgcgc ccgccctcgg caaaagtgac cggtagggga gagccgacga tcctgtcgac
    52921 gagaaaggcg aagaagacgc ccgcggtaaa gcctccgatg acacacaaca ccgcatactc
    52981 tggggccaat ccttgtctca caatggtatt gtgtccgata aggtcacacg ctccacaaca
    53041 gatggatgac ccgttaggga aatcgggcat cttgtctatt ccgtaccgat aagttttgat
    53101 cactcgttcc tggccgcgga cgaagatacg aacggcgtct tcgccgcgga ctaaaagatg
    53161 agtagcaccg aacaatatcc ccaaaaactg agtacacagc atctttttat atgtctttgt
    53221 agctatcact ttcgaaacgc ataaacgacg ctatgtccca ctcatctcac cgactctctt
    53281 ccctcaacct ggtccaacgc gctccgccgg cgcgatcgtg tcgaacgaat tcacgtctaa
    53341 cggcgtagat gttgtacgcg aaccaggccc cacacagcag caccacggac aaaaccacgg
    53401 cgatcatgaa gtagaagacg ctctccgtcc tccaccacgc cagatgcaag agtgaggcgt
    53461 ccccggaccc gtcacggata gtccccacgt cgttctcgcc ccgaccgacg gtggtcgtgc
    53521 ccgagaggtt caagaccgcc gagctctccg ggaagatggt gacctcttca tcggagagga
    53581 tcgtccgaga caggacaccc accgtcccgg tgcctccgcc tctgcccgac atccctcccc
    53641 gacacccaga tcgacagaga agacgcgagt cgaggggatg gtgtgagaag acccgattga
    53701 tttttattga agatcagaga gataatttgg gtttaatagt catccgatga tcgtgtcgcc
    53761 gcccgaccgc cctcctcccc caattcatct gtcaatgatc acgacgatca ggatgacgat
    53821 gcagatcact gcgaggacgg aggcgtaaac cacgtcggga gtgatttttt tacgtacgcc
    53881 gttacagagt ttggcgaccg tgccaactct tcgcggcggt cgcgccggga tggccactcc
    53941 gttggcgtcg acgggaaaca gttcgagtcg ggcatgatct ccgacgaaga tgacgccttc
    54001 cgaggaaacg ttgtctccta acgacggcgt agagcccccg agctcacggt aaggcatagt
    54061 aaagaggccg ccaaggcgac ggagattagg tcttcgcgga gggcgcgacg aaaggttcgc
    54121 gggagcggca atcttctcac cgtcggcaga gccagagcca tatacgccgc cgtcatcgcc
    54181 gcgacgatca tcgtctccca tcaaaggttc ggaggaacct gcgcacgaca acggaatgtg
    54241 aggaaacggc gtttaaaata gttttgtaag gtttgtttag tagtagtgta gttttgtatc
    54301 aatcagcaca catcgtcatc tcccgtccgg cgaccggtcg ttcctcctca agtctaatcg
    54361 tctccgccac ctccccgacc agtgaccacg gccgtgatga cgagaacgag tatgaccaag
    54421 agggacacac agactccgac cgtgatggcg gtccactgaa actctttatc catgcgttcg
    54481 agagacaggg ttcgcctcag cctctcgctc gctgttcgcg cgcggtctgc cgcgagcgca
    54541 cgcgcagcca cctccgtcga ggacgaggtg gtggaggcgg ttgacgagga tacggagatg
    54601 gagatggagt tctctccgcg taacgcggcg cggagactgc tgttgtctcg cgctctccgc
    54661 tcgtcgttgt taccaaagag actctcgtag gacggtgggg gatcgtcgtc cgcctgctgc
    54721 cgcagattcg tgaccaccag tcgcgtggtg gcagtgtcgt tgagaaacac agtttcatag
    54781 cgagcgttct caccgaccgc ttccagataa gtaggcaaac ggtgctccgg ttcggaagaa
    54841 gtcatgtcct cccaaccgcg tccgttcaca aaagtagcat aaccacgtcc tctatcagca
    54901 tatatagtat caaggccaag cctacaatga gagccacgat cttcaggaga tcgtaccacg
    54961 ggttgtggcc ctgcctgacc cgcctaggca tactccgtct atcccgaaag gcaatcggat
    55021 ctgcaaccaa ccacccgttc cgacccacaa ccaccctacc tcttgacctt ccgaagcgtt
    55081 cagagaggaa gaaaacgagc aaacaccaga gtctcggttc ccgtacctat cggagttgtg
    55141 cttcgcgaca gcgttaaata ataatcctgg cgcccgcggc ggcgccgaga cagttatcta
    55201 cggaagggaa ccgccgttcc cggccctctt ctccccggga gagaggaagg agagcgctag
    55261 tcagcgacgc gaacgagcga gagcgaacaa agtaagagac tctcagacac agcgagatct
    55321 gaaagtgaac tagacaccgc agcgtcccgt ttttattgat gtcggcaaca caccgtcaca
    55381 tagccccacg tgccccagag ccagtgccag aaacgactga tgatcgagac ccttctcttg
    55441 cgtcggcacc tctgcccgag cggacagaag accggcctga tgggctgtcc ggggcgcggg
    55501 tcttcgagtc ggcgctgggg gaaggtgttg gggagaaagc agttgctgtt gcggaatcgc
    55561 atgacgccga gcacgaggaa ggtgaagagg tctgcggcga ggaacttgat gttaccgtgc
    55621 cccgggtcga cgtagtagac ggtcccgccg tcggacacga ggatgggcgc gttcacccag
    55681 accccggaca cgcacgcctt gaccatgaag acgggctcga gtcggcactg gccggtctcg
    55741 tgcttccagc actcgtagtc gaagctgtcg tagccggtgt cgcacaggtt gctgacggtg
    55801 agcagggtcc acatgctatc cgagtggaag atggcggtct cggcgccgag caggcgatcg
    55861 cggctgacga ccaggtcgtc tatcgagctc ctggattcga ggatggactt gagcggatcc
    55921 tccgtatagt cgatcggcgt cgatccggcg tccaggccga tgccgcacct ctcacggagt
    55981 ccgcgccggc agaagtcgga gaagccgcac ttggtgagca ggtgcagcac ggggacgaca
    56041 ccgccatcgt cgtacatgta cacgaagcca tcgaggttga cgaggatgac cgggtactcg
    56101 gcctcggagg gttcgcgccc caggtcgtgg accaccccga tggcgatgag gttctgctcg
    56161 cagcagacgt gaccgtcccg gacgacggcg gcgctcgcct tctgcagcct cggcgagcga
    56221 gtcgcatcga tcacggtgaa gacccagccg gggggccagg tcaacagcac gtgatggaga
    56281 tgaaacctgt agatgaggca gttgagtcgc cggatgtccc tggcggcgat caattcgtgg
    56341 atgtagagcg tctcgtccgt gcagagaatc atcttagagt cgacctgaga gagtctggca
    56401 gccaacttct cgacgaaatc tttactgagc tggacggggt ccggcagggt cggaggcgct
    56461 ccgatcagcg agtggcgatc gagagtaaag gtcaggcggt ccgtactctt cctcttgttg
    56521 ctagtagtgt gatgttcatc gttgtcaaag atgtcgttcc tagtactgct gcggcgacgg
    56581 acgcgagatt tcttcagagt ggcggcgaca ccgcaggcgc tgatgatact tttcctcttg
    56641 tctttgttac tacttctgcc gtcgtcgagc gagcaggcgg ccgcggatgt ggatgcggtg
    56701 gcagcggccg cggcaccctt caccgtcggt tcgacgttct cgtaaatctc ttcttcctca
    56761 cgactcttct ccgccgcagc ggcggcggcg gcggcagcag ctgtctctcc tcctctcccc
    56821 ttctttcgaa aagatctctc tctcggtgtg agcttatcga tgagcgccgt gagatcgtcg
    56881 gacggagacc aatctcgtcc acgaggtgcc gaaaatcgca cgacggccct cccacgggcc
    56941 tccgacctgg tatccagcgt gcggatgatc ctcggctgcg gtcggaaccg cgcgtcggcc
    57001 agtcgttcgg gatacataga gaacggcgcg gggacgctgg tgatgttccg tcgccaccta
    57061 gcggtaacag ccaacgtgta cccgagctct cgagccatgg ctcgtcgtcg gcacgacggg
    57121 caaggccccg tcaacgtcgt tgtcatagac caacgaacgt ggcgaggtct actggttaat
    57181 aacagttatc acagagtagt agtgtaaaac gggacgccgt cacgccggaa acgagcgtag
    57241 acgacaatta taggtaggat tttctaatat acgtacgtgc tttatttata ttttcacagc
    57301 gaaaaccccc tcgaagacgc cggtctctag ctaacggatc ggacgccgtg aagacggatt
    57361 ctcgatgctg tcagttatct gttgtatacg attgccggcg acgaccgcgg ctctggaaaa
    57421 agatacgatc ggagcgacag tttccttctc cggagctcgc ggtcgtcacg gcggcatata
    57481 acacagacgt acgtcgatcg gcgttttcgc ttcttcgacg ccgtcgtggc gatggcgcgg
    57541 cggtggtggt gagcttttct caaacggtga tgatacaggt aggagattac aataataaaa
    57601 tgatctaact attatggatt ctaaatcacg gagtggttgt gattcttttc ggggatccgg
    57661 cacctgaggg gggttcagat cctcctcgga ctgaaagaaa gaccgcacgc tcggggaatt
    57721 tatctcgatt aggttaagac agacacacat accaagtcat gcgtcgagac gttcgttcgt
    57781 tcgtgcgatt caccgcgggc gagaggaggg gaggagagag atcgtcgtcg ccgccgccgt
    57841 cgctctcggt ggtcagtcgg tcgatccccg ggccagaata aggcattcag gccgcgcact
    57901 tttgtttttt agtgttggga gtgtattcga aggtcaccga gtcttcactg tcgctctctt
    57961 ccttggtgtc gttgaagtag ccaccgcggt cagagccgcc tcccccggcc cctccaccca
    58021 cagccccctt ggagaccatg aaactggtga tcttgtgctg atcatacttg ttatctttgc
    58081 cgcttccgcc gccaccttga tggtcgtcgt tcacgacgac ccctccgccg ccgccgccgc
    58141 caccgcccgc cttgcgcgag accctctcgt gtttcttggt acagttgtcg atgacttgat
    58201 cgacgcaggc ggcgaaatcg tcgccggcgg agctgctgga gttctggtag ttgttgctgt
    58261 tggcgacggg catgcggtca aagcccacgt cgccgcgcac gaagggctcc tcgctgagga
    58321 agttctcgat ggtgaagtta gcgttcttgc tggcgacgta gagcatggtc tcgtggtccg
    58381 tcatgacgcg cagcgtgcag gccagcttag tgaccacaca gttacagagc gcctggtgca
    58441 ggttcttggc ctgcaccgtg atgcgcaggt tcttgacctc gtgaaaggcg atgcggttgc
    58501 tggcggtgaa ctcgagctcg ctgttacaac cgagcgagaa cttgaccgtg ggcggattag
    58561 cgtgcagcgt gatctgtacc gtgctgctgg aggtggattg cttcttggag tttcgcttgg
    58621 ggcggatgtt cggcgcgatc cagcggatga gctcgccgac gacggcggag tcgagatcga
    58681 cgcgcgcggc ggagtcgccg gtctcgcgga tgatgtcctg gttgtgcacg caggcggagc
    58741 tgaactccat gttgtagtcg ggcgccgaca tgcagacctt ggcgctgagg tccgaggtgt
    58801 cctgcacggt gaatttggtc agatcgcggc tcgaggtcat gtacatgagg tttcccagca
    58861 gggggatgga gttgttgatg gtcttggccg agaaagactt gtcggtgatg tacagacagg
    58921 agctgttgaa gacgatcttg gcgatgaact ggttcttgac ggtctggacg atgagcgcgg
    58981 gggtgggcag gaagctgacc gtggtattct ccttcaacga gcgtacgacg caacgcaact
    59041 gctggatggc ggtcttgtac gacttgaggc gaaaggccag ggtcggcggt tcgtgctcgc
    59101 gaactttcct accaccctcc attcccgcgg agatgtatgt gagcgagatc gcggcgcgcc
    59161 ggcgaaagaa ggacacgaga cagaccgacc gaccgagcga gcgagcgcga ggcgacgacg
    59221 gcgagagtcc gatcgggcgc gcggcgaaca gagcgaaaac gaaccacggg atgcgtcaga
    59281 aaaaaaagtc ggcttttatt tcaagacgag agcagagaga ccctgcaccg cggatctcct
    59341 cgaaggggaa tgaagcgctc gcgatcagac agtctcgctt ttatagctca gaccgctgtc
    59401 acgaaaacca atcgtctggc cgcacgctaa gcacaaaaac aaacacacac acaacgcatt
    59461 caagcccact cgagcgccag agcaatagaa ctcgtttttt ggcgacgagt tcgccgtcag
    59521 cgataattca cggaaggggg catactacat ttatatactc cgacggacag tcccagagcg
    59581 ttccctcgtc tcagatgacg cgccaattcc accgaagacc ccccgaagcc gatggcgacg
    59641 ggcagcgact gcgcatggtc gacgaacggc tgtctgtcga cgcacatctt gatgaccgcg
    59701 tcggtcgaca cggtccagcc ggtctcggag cacgccacct cgtcctcgtc gtccgagtcg
    59761 tcgtagaagg gcgccgagcg gccgcggcgc acggcgaccg tcgcggactc tttcgagatc
    59821 tgcctgaggc ggctgttgag cacgggcagc tcgacgggcc ggttctcgcc gagacaggag
    59881 agatcctcct cgtgcaggcg atggggctcg atcttgacgg agcgcacgca ctcatcgagc
    59941 atctgatcct tcgtcggggt catcatgagc ggcgtctgct cgagaaagac gttgtcgcgg
    60001 cgcggccaga agcccggagt ggtgcccgcc aggttggcgg cttcgtcggc cgagcagccg
    60061 gtgatgaagg aggcgttcct gatgccgtgt ttcaccacgt cttcacgtag tttctcgagg
    60121 aactccttgg tcatgcgacg cgggccgcgc tcgtcgtcgt cgaagaggtc ggggtagaag
    60181 cggccggccg cgtacaggct cttagggaac ttggggaacg gatcggcgcc cgccatgcac
    60241 aggtcgacgc tggcccgcac ggcggtgtag tagataaact ccgcgatacg ctggttgagg
    60301 tcgtaagact ccatgtcggc gaacttctgc ccgaggcgat tcatcacagc gtggaagccg
    60361 acgaccccga tgtgcaggtc gcgatagagc gtcaggagct tgccggcgcc gtacgcgttg
    60421 gtgcgcacgg tcatgtcgat gagcaggtta cccagcacca ccgcgtcgcg gaccagggac
    60481 tccagggcct tgaagctgaa gcggcaaccg agaccgagga ccacgtcgac ggagctctcg
    60541 actgccgcgc cctccaggac gcagttctcc aggttgatgc acagctcgtg gatgggggta
    60601 cagccgacga agccgccgga gacgacggag acgccgggtc cgcacacggc ggggcgcccg
    60661 atgttctcgg ggatcatact cttgacgttg tgagggaaga ccacggccgt gttgccccgc
    60721 gccacgcacg cgtcgagctg acagacggcc caccagggcg agacggtgat ggcgctgcgc
    60781 ccgtcacgct ccatcttctc gtagacgtta cggaaggact tgaggtcgag gccgcacagg
    60841 gccgcggcct cccgcctcgc gaacatgagc cacatcttgt cgccggagct gtctaggtag
    60901 cgatcccaga agatcctcgg cgtgttgacc gcgaaggcca tcaggccctc gtattcccgc
    60961 ccgacgtcga ggatgaaaga gaagatcttg agagcgtcga cggaccagat gtcgaagtag
    61021 atcctcaaga cggtcttgaa tcgcgcgtac ggccgcagcg ccttgcactg ctgtccgagg
    61081 atgtgcagag aggccacgat gtcgcctccg aggtccgccg cgctgacgga caccgagagg
    61141 ccgttggtca ccatgtcgca gatgtcgtgc agggtgccgt tgatcgtgct ctcggccgag
    61201 tagaactgag cgcggtaaga aacggcgtcg aagatcgggt tggaaccgcc gaacccggcg
    61261 taggccagga cccgcggcga ggggatgatg gcgaaggagc agagggcgga gaggaaggcg
    61321 tcgaaggcct gcgcggcgtc gacgggcttg gagctgagga tcttgtacga gacgcccccg
    61381 tcgacctcgc actcgacggc gagagccgcg gcgacccggg cgaagacgga gatgggggtc
    61441 tcctcgcgtc cctggaagct gtttccgcag cgatccatca tgacgacggt cgagtagagg
    61501 cccctaccca gggccggccc gacccgctcc gtgatgcgct gcgccatggc gtccaccacc
    61561 atgccgtagg tcttgaagaa cgcggcgaca gcatcccgca ggcgatcgca gtcgcggtag
    61621 aaggccgaga gggggacggc gttcctcttg gacgccgtct cgacgtaaca ttcggcgaga
    61681 tccaggtcgc acgacgggtc ggtctggatg agacggttgg cgctggagac gatggcggtg
    61741 tagagcgcga ggggtccgca gcgcgtcacg tccgcggcgt agcggcggat gcgagccatg
    61801 cgctccttgg cgggttcgga gcacttctcg ttgacgaggg cgcagaatcg gctgttgccg
    61861 aggatgccgt ggcagtagca gcgcacggac tcgacggcgt cgtcaaacaa ggcgtcgcgc
    61921 ccgctgtcgc gccccgcgcg gaagggcctg ctgacgggaa tgaccgtcat cgtcggggtc
    61981 ggggggcgca tctcgtccct gacggggagc ccggcgatgc gcagatcttc gaattctccg
    62041 aggacgtcgt cgctcacgaa cgagaaagac gactgatctt cgtcgtctcc cccggtcgcc
    62101 atcgctgctg ctgctggtgg tgccgaagcg gcaggtgagg attcggattc aggggcgacg
    62161 gcagcggcag cggcggtcgt tacgctcgcg ggaggcggca tcgtcgccgc gtacaggagg
    62221 ggatcagctt tagcgggctt aagcttcttg gcttgaggtt gctgttgttg ttggcctgtg
    62281 ctgcaccggg gagcgggaat cgggatagga gtcgacggag tcgcctgagt gccgacacta
    62341 acgtgactag gacgatggtg gcgaggagaa gatccctcgt cacagggcgc agtcgaggct
    62401 gtagaggggc tcgggctggg tcgtcggttt tcgacggcgg tggcggcggg ggtggtggcg
    62461 gcgggggtgg cggccgcgga tccagcacca gaggtggcgt tagcgtgatt gttgtcactc
    62521 ttggcgttgg aagcaccggc gacggcagga gcggccgcgg cggtagcgtt ggtcttcggc
    62581 attcgggtgg gagggaggga atgcccccca tttcctccgc agcaacctcg ctgatttgca
    62641 caagtgacag cagcagccag taggttagcg ccgccgcccc cgccggcggc agcagccgcg
    62701 gcagcagcat tgacagcagc attggcggcg gagacggcag cggcgaccct gtctgccgcc
    62761 gcgttggtcg cggtcttggg gtagctcctg cggcgtcggt cagtgtagga gggactccag
    62821 caagaggcga tgctcatagc attatggttt ccgatctgta ttccagagac tccattcatg
    62881 atcctgacgt agggcacgct gtgcccccca cccaccccga aggctccccc ggcagcggtg
    62941 gtggcggtct gctggcctcc ctgcccgtcg tcaggcatgg ggacatccaa aaagaagaat
    63001 ccgttgtccg ggtcggagta gactttgggc tggcgatcca tgtcacgcga actcgacgag
    63061 gggcccgacg tcgacgtaga acttctctag cttaaccacg gagagctgtc cggcgcgcga
    63121 ggcgacgatc ccggacctgc tgtcgcgcga gcagaaccag cccagtcgct gtagcgtgcc
    63181 gagacagccg gtggacggcc cgtagcccga aatactgtta tttaagaagt gaaatctgga
    63241 gaccctgaac ctatagcgca ggacgttgat caacgtatgc ctgtgtgtga tcctggagac
    63301 caccacaaag gcggacggtc gaccctgccg atcgctatta tagtcatacg tgatgacgaa
    63361 ataaacgaat ctgatctcat cggtgctttc cccatcgagg tcgaggtaga tctccttggg
    63421 aacgagcagg ggatagatct cggtcttgag catattgtac gagtgtccgc gcatcgagca
    63481 ggtgatcagg cacgtcgctc cgggcgtgat cgagttggtg catccgagcg ggtggacgac
    63541 ccggtgcagc cgccaggcgc cgtcgcgcag ccaggtgcgg atggcctcgc cctcgcggcc
    63601 gtagatcgcc gcgagcgtgt tcttggtggc ggcggagacg ttctcggcca ccatcgagag
    63661 gaagaagagg ctgacgagca cggtgctggg catctcgatc cccgtgtcga gcctgaacat
    63721 caggaccccc aggttcttct gctcgacctc gccgagactc tcccgcacga agaagcgggc
    63781 cgtgatcgcc tggtggtcgg cgccgtagac atagcccttg gctatcgacc tctcaagttt
    63841 cctcatctta gacaccttgt aggggtcctc ggggtcgaac tccatcacct cccgcttcat
    63901 cgggccgaag ctgctgacgt tcgccatggc cgcgttcgcg aaggaccacc acccgcacgt
    63961 cacccgagcc ctcaacctgg aacagacgct ggaagatctg cggatgaaaa cggcgtgtga
    64021 cgaggatcta cttaatattc tggccaagat agaaatctcc gccgtgcaac tgcagacggt
    64081 gacggcctcc cgcgtccgtc gtttcctgca gcacgtcccc gagacgggct accacttcga
    64141 gttcatccgc agacacccgg tgttctactt tctgaaccac ggcaccttcg ggccggcgca
    64201 gaaagggctt ctcctcccgc tggccgccga cctggtctcg gagttacgca agtataccga
    64261 gaagtcgcag gcggcgggcg gaggcagtgt cggcggcgag gacaagacct cgaaactctc
    64321 caacgagcgg gtgctacaga cgctgtccga gttcctggaa ggcgcggcgc gcgtctcgga
    64381 catccaacag ggtctgctgg actcggacca gtgtctaata gacgaagaaa ccgaccgtcc
    64441 tcagggccgc ggccggaggg aattcaccga cgccgaccta aagacggtcg agaagctggt
    64501 cgcggccacg cagacgctga ggaactgtcg cgccgtggcc gagctgctgg aggagctgca
    64561 ccacacgctc ttcgaattct ttcgtctctc gctcaccacg cagcagctgc ggcgcgacgg
    64621 cgacacacag ctggacgcgg tcatcaagat catccactgc cacgataacc acgcggcgac
    64681 gcccgcccta gagacggact tccagaaggc catcgaccgc gcgtccgccg tgctggccga
    64741 gatctgcacc accgacatcc accagatcca gcagctcggc tcggagtaca cgcgagacgc
    64801 aagcttcaag atctcctcgc gctcgctgtc ggccaaggag cgctccgacc tgcgtttccc
    64861 catcctgacc ccatccgtga gcgtgctgcg ccacatctcg cccgccaacg tgctcttcta
    64921 ccccggcgtg gtgttcgcca tcctgcggac cgcggcgcgc gtcggagaag agcggcgcca
    64981 gtcgccgggc gggacgccgc ctcagagacg acggcgccta ctgacccacc gcctgtcctc
    65041 ttttttcgac gcgcaagaga aagagagcag aaagatagca gagaacgacg aaaaggagga
    65101 tgaagaggag gaagaagacg acgacgagga ggagggcggc gaggggggat cgcgacagat
    65161 acacgcgttc aacgacttct gtgtgaccat cgcggacatt ttattcaccc agacccagga
    65221 atcgtcccgc tcgcggctcg tcagcgtcaa agacgtgatc gagaagacgc gggcgttcta
    65281 ccgcctcggg ttgaccccga agagcacggc gacctacatc cgcatgatct ccctgcacgc
    65341 cacgtaccgc acggccgcgg cgtccagaag catcgacgag ttcagcgagg cggcggacca
    65401 catcaccttt ctggtgtaca acgcgcacct gcactttctc tgtctgtcca gatacagcaa
    65461 cacgttcctg ttttaccacg cgaagcggct gatcctggaa caacagcgct ccctgttgac
    65521 gggcaaccgg tccctgcagg acgtgtgggc caacgtggcg ttcaacatca accggctgtt
    65581 cgcgctgcgc tacgacgaag aagagttcac gcagctgacg ctgggcgcgt cgccggcggg
    65641 tcgcgagtac ctgtaccgcg acgcggcgaa caagtgggac gacatcgcgt tcacgctgga
    65701 ccaggaggac ctgacggacc cgctgccgct gccgccgcag gaagatccga cgcccgagga
    65761 catcgcgcgg gcgtgcgagc tggtggacgc gcaggacgca cactcgtaca actcgctgct
    65821 gccgctgagc acctaccccg acttcgacaa gacgctgacg gagaagatca tcatcccgcg
    65881 gatcgaggcg atcgtgaacg cgatgccggc ggagatccgc gcgcacgacg acatgcggct
    65941 gctgaagctg atccacatct gccgcctgct gatgccgcgg cgcctggaac tgtaccgcaa
    66001 cctggtgtcg ctgtacaacc tgctgcacta cgtgagccag acggacctcg ggctggtgaa
    66061 ggtgctgtac ggcgtgatcc gcaacgtggt cctgcacctc ggcgacatca ccggggactc
    66121 gtactcgttc aactcggagc tgctcgagga cctggcgatc gagtcgttcc tgcacgcgct
    66181 ggggggcgac atcaccgagg cgctggcgcg ctgggccgcg gaccggcgcc agctggccga
    66241 gcggttcgcg gaacactgcg cgacgtgcta ctcgctgacg aagagcgtgg cgtcgctgta
    66301 cacgaacacg cactcggtgg tgctgacggg caagaacgag atcgtgacga tggtggccct
    66361 gcccgagttc acggacacgc tgcggaagat cgcggcggac aacgcggagc tggaggagcg
    66421 gctgcgtttc ctgagcaaca ccggcgcgct gatcgtcgag cggctgcgct cgctgaccga
    66481 ggagacgcgc agcatcccga ccttcaccga cctgactttc tcgacgcggt cgatcacgaa
    66541 gctgtacgcg cggctgtcgg agacgctgca gacgaaccag gcgacgctgg aatcgctgtg
    66601 cgtggagcgc ctgcgcttca accgcgcggc gtgcgagtcg ttctcgtcgc tggcgagcgc
    66661 ctgccgcacg atggacgcgg acaggatccg gagccgcggg ctgcggcgct gcgtggcgga
    66721 cgcgctgacg ctgatggaga gccaccgggc cccccacagc ccccccaaga gacaggagct
    66781 cgaccgggaa tcgataggcg tattaaagaa gctcttcgat ccgtaccgga atcgcgagga
    66841 ggcgccggcg ccgccgctgc gccgacgaaa catgagcgga cgtccgaggg acgcgtccgt
    66901 tgatttccgg tacgaggcgg agaggtacgt gccggtgaaa tcgccgaacg acctgcgcga
    66961 gtggtacgtg gagacgaagg agaaggtaca acaagacctg acgaacccgc tacgcctggc
    67021 cagaaacgta cagaaggcga cagcatgaag atcgtccgcg caagccgtga ccagtcggcg
    67081 cccgtgtacg ggccccgcgc gggcagccag tgcatgtcga actgctttac cttcctacac
    67141 acctgttacc tgatgggcat cgatccggtg ctggacacga cgtcgctgga cgccgtgctg
    67201 gacagcggcg cgcgcctgga cgcgatcgcg gacgagaagg tgaagaggca ggcgctgacg
    67261 gaccacccgt accgtctggg gacggagatc cccacggtga tcgagacgcc cgcgggtatc
    67321 acggggcacg cgttatcgcg gccgttcaac ggcacggcgg agacgcagga cctggggggc
    67381 tacaagtgcc tgggcatcct ggacttcctg acgtacgcga gagggaagcc gctgccggtg
    67441 tacatcatcg tgacggtcgg cgtgcacacg agaggggtga tcgtggcgcg gggggcgacc
    67501 tacgtgttcg acccgcacac gacggacctg tcggccgagg cggcggtgta cgtgtgcgac
    67561 gacttcaccg aggcgatctc ggcgctgtcg ttcttcgggg ccatgatcgg agacttctac
    67621 tacgacgcgg tcctggtgta cttcacgcgc tgccgcacga cgctgatctc gccgtcggag
    67681 ctgctggtgc agatcatgga ccagtacaag gacccggaca tcgacgcgtc ggtgatgtcg
    67741 gggagcggcg gcggcggcgg cgggccctcc atctcttctt ccgccgcctc tgcctctgct
    67801 tctgtttctc ctttgccgag cggcgccgcg tccgacggcg tgacgaacgg cgcgggcgcc
    67861 cagacttcgt ccaagtcggg caagaagaga cgggcgccgg acgtgccgcc gcagcagaag
    67921 ggcacggcga agacgctgcg ccgcagccgg cggccgatca ggttgcccga gcgtctgtcc
    67981 gaggtgatcg tggaagacgt gcagacgatc gagcatttcc gcaccgccac gcagtcgctg
    68041 ccggtgaaac ccccgcagga atggaccatg tactgcgggg aggagccgtt ctaccggcag
    68101 tacttcgtgg acgtgggccg ccagctgctg gcgcacgcga tcgatactta cgtgagtctg
    68161 gacaagacga cggacgagtc ggcggtgcag cggttcgaga gcctgatggg tctgtcggac
    68221 gagctggacg cggtgatcgc ggcggcgcgc gcgacggagc tgtcggcccc gccgctgtac
    68281 aagacttacc tgtctcagcg ggtgagcgcg tcggcggtga cgaggacgga ccggctgctg
    68341 gcgtcgaaga tcctggcgct gttcgaggag ggctcggcga cggacttcga gacggtgtcg
    68401 tcgtggctgc gggagctgct gcagcagctg cccgtggaga acacgacgac gaccgaggcg
    68461 aagatcgccg cgttcgtggc gcagcacccc atccccgggg agcgcgcgtt cgtgtgcctg
    68521 cgcaactcgc aggtgaagag cctgggcgag ctgctgtcgg tgaagaggga gaccctgaag
    68581 gtgaaataca tggagaacga cgcgacttac cgcaagatcc tggacgcgat ctcgaagctg
    68641 ggcctggcga gcaacgcggc ggcggcgatc cagagcgccg acacgtcgca cctggacagc
    68701 gagcagctgg cgtcgctggc acaggcggcc gaggcgtacg cgcagtcggc gtacgagtcg
    68761 tgccaggcga agatgacgga gctgctgtcg acgaaccaca accgcatcct gacggggtcg
    68821 ctgccggact cggacatcgc ggcggtgctg gcggccttca aggccgtgtc ggagaacgtg
    68881 cgggcgctgc gcgaggtcga gctgctgaag tcgcaggtgc acgtgcaact cgctcagctg
    68941 accgaggacc tgctgtacct gcagacggcc gaggtgaagc tggaggtgac gccgagcgcg
    69001 gagatcaaga agttgcgcgc ggagtacgag acggcgcgca agcagatctc ggacgaggag
    69061 atgcggatca aggaactgat cgagaacatg gaggacatga tcacggatag cagcagcagc
    69121 ccgccgccgc cggagatgct ggatatgtta cgcacgcaga tcgaggaggt ggagagcatg
    69181 acggtggacg agcaggacgc gcggcgcgcc gacaaggtgc tggggaagct gtcgacgctg
    69241 gacgaggcgg aggcgaaggc gacggagttc gcacagtcgc tgtcgacggt gaacatcccg
    69301 tcgctgaacg agatcaaggg cgtgaagatg ctgaagagcg tgctggagac gaacgcggat
    69361 ctgaggcgcg cgtacgtgca ggcggtgacg ggcatgctgg agaacgcgct gaagcagctg
    69421 gcggagggca acctgccctc ggacgacatg atgtcgagga tcacggcgct ggcggaacag
    69481 ctgccgacgg ggcgccaggt gcgcgccgac ctgctggact cgacggacat cgtgtcgcag
    69541 atgtcgcgcc ggctgcggta cgcggccaac cagaagaact cgacgcagtc gctggaggac
    69601 gtgttgaact tcttctccga gaacgacgac atgatcagga agctgctgaa gacgagctgg
    69661 ggtaagcccg tggcgacggt gtaccgccgg gtgcaggtgg aatacgaccg caagatggag
    69721 gagctgcgcg aatccgagtg gctgaagcgc gtgaaggaga cggacatcga ctccccgcag
    69781 acgctggaga ggctgctgaa gacggcgccg aacgaaacga tcctggcgaa gcacgcgccg
    69841 gacatgcacg cgcgactgaa gaagaggatg cagagcgagg cggagaagag gacggcggac
    69901 atgaagcgac tgtacgagga gatgcgcaag aaggtggaca ccgacctgaa ggtggtgtcg
    69961 gactcgttct cctcgcagac gccgtcggtg ttctcctcga tcgacctgaa aagctgcggc
    70021 acctcgctcg tgaggctgac caaggaggac aggaaagccg cgatcgcgac cttcaacgcc
    70081 aacctgacca aatccctgaa ctccctgctg gcgtcgctcg tcacggtgga gacggccacg
    70141 atcgccgcga tcctcaaagg cgcggacccc gaggcgacga gcagcaccgg cagcggcggc
    70201 ggcggcgccg atcgacagaa acacacgagc acgctagaga acaacatctc gacgttgctg
    70261 ggctggcagc agaaggtgct gctgccggag acggaacgag acctgctgac gatcgcgcac
    70321 ctcctgaccg ccctgacgca catgcgaaag aactggcgca accccgcggc ggccttcagc
    70381 agcacccccc acacggccgc gtacaggaac ttcgccgaac tggcgaacga gatcgagagc
    70441 cgcaggacgg agacgctggc gcgatacaag agcaagtacg cggagctgaa cgcgagcatc
    70501 cacgacaaca cgaaagcgaa cgacgtgacg atcaaacccg aggacacctt cacggcggcg
    70561 ttcagggaca ccgtgaaggc gatggcggcg cccttctcga cggagctgca ggcgcgcctg
    70621 caggcgcgag agaacgagct caaggacgag ctgtcggacc tgaacgtgaa gctcaagacg
    70681 aagctggagc gctacctggc taagcgcagc tctcaggacg ctaggtggcg cgatctgatc
    70741 acccagcacc gcatcaggct gcccgagggc ctggacgtgg acaccaaccg cctgcgcacg
    70801 gacacggtgg tgacgctgaa cggcatcatc cgctcggcgg ccaccaccct gccctacatc
    70861 acggccaaga ggggcctgga gtggacgacg gaattcatcc tggcggcgat cgaagagaag
    70921 aaagacgcgg accccgggat gttcgcccag ctggcgaccc tgctggacaa ctcgcaggcg
    70981 atcgccagga agatcgagga gaagatcgtg tacaacacga aggtggaggc ggagatgttg
    71041 gagacggcgc cggagcacac gagggaatcg ctgtcgaacc tgcagctgat gctgggtcag
    71101 ctggaggcca agagagtggt cggcggggag gcacgataca agatcctgag cgacgcgatc
    71161 ctgaccaaac agaacaaact ggccttcgcc gaagatctgg agaagctgtc ggcgcggtac
    71221 ttcgaactgg cgcgcgacat ccgcagctcg aagtacgggc tggattttga cgcgcagctg
    71281 ctgaagacga gcctcctgaa gtcggagatc gggcagcaca agaaagatcc cccctcgacg
    71341 ggggaggagg tgggcttacc tgaagagagc acgacggcgg ccaagatctc gatctcctcg
    71401 ctcctgttgg gcatcgcggc gctggagaag tacatcgtgg cgcaccgcac cctgctggat
    71461 aacttcgtgt cctcgcagcc gttgatcagt caggcggaaa acatcccggc tctggtgggt
    71521 ggccccggcg aggacgataa gccagggcag gagccgttcg actggacccg tatcgacctg
    71581 tccagactgt cagcatgcga cgtcagtacc gccttatatc gcgggacgga cgtgttcggg
    71641 gagaggcgcg tgatgacggc acggggcatc cagctgtacc tgtacgcgac gcacgggaac
    71701 ttcgtgttcg aggcgttctc acacgtccgc gggacgaagg gcctcctcag cagcagcagc
    71761 ggcggcggca acgggagcgg cgcgtcctct cgacagaaag accagcagaa tgcgacggtg
    71821 acgcggcgct accggtcggt gaccgtgttg gcgtcgatcg ccgccactct gcagacgttc
    71881 tggtcggaga tctcgaggta cgacatacgc gagctgctgg tggagagcgg cagggatccg
    71941 gaaagcgcgg ccgaccagcg cgacagacgg ctgaacacgg tgatgaacct gaaactgttc
    72001 gtgtatgtga tgacggtggc ctggtcggag gcgacgccgc cggtggagcc gggcagcccg
    72061 gaggcgacgc atgccctgga ggtgagcctg ctggacttct cgacgctgat ggcggcgctg
    72121 cacccggagt acgtgtacgc catcacgacc cagccggtgg acgccaccct gcgcggcctg
    72181 atcgccagac tggacaggag gacggtggac gcggcgatga acacgcagga gaacccaccg
    72241 ccctacgata tgcgcgaatt gaaagcgttc tgcttggata cgaagcagtg gacgcaggag
    72301 gacatccgcc cgcagatgtg gatgtcggac ctggtgaagc agatctgcac gtcgcacccg
    72361 aggaaccgcg acgcgagcac ttcgaccaag ctgtttctat acatgttagc cacaaaagtg
    72421 ctgcccaggg acatccttcg gtgtctctgg gtgcagttca ggccggccta cgcctcctcg
    72481 atagcgtcct tagaagagct ggtgagcgct ctctgcgact ccttcttcag gatctacggt
    72541 acgacgagcg agacggtgtc ggcgcggctg aagaccgggg agaaggtgga acggcaggtg
    72601 gtgctgcgac acaagccgac gatgtcgctg ctggacgagt tctcgcagca agaagcggtg
    72661 ctggactaca tcctggggtc gtacgtgttc gcgatcccga tgacggtggg catccatgtc
    72721 acgaacatcg taaacggccg ataccggctg atcgtgcggc acctggagaa cctgccgagc
    72781 gacccggact tcgtcaaggt ggtgcgttcg cgcgacctga gcttcgaccg cttcggatgg
    72841 tcatacaccg tccaaaaccc cgtcgaacgc tcctggttct cgctgcaaga ggatcggttg
    72901 cgccacctgc tgactaaccc cccacaacag gacagaacgc cgttggtggt gtacgactcc
    72961 aacaccaact acgcggtgaa cgcgatgatg cccccgctga aggcgccccc ggcggcgagt
    73021 cgggtccacc taacggtcaa gaacccgttc tcgacgatgc ggatgatccc ccacgaggac
    73081 gagggcgacg atgccgccac gagcgagacg cccttcacct cgttgccgat caacatcgac
    73141 tttctgcgtc gagaccctcc ccgactgaag agagcgtcgg gagactcttc ctcgtcggtg
    73201 ccggcggagg atcgggaccc cgacgcgcga ccccaggatt cggtccccga ccagtccctc
    73261 agcgaacccc tgttctcgca gaccaaggtg tccagcatcg tgccgaagga cgcggtgacg
    73321 accctgtcta acgaatctat ctcgcagacg ttccagatcc acccgttccg agccctgtct
    73381 agcgcgatca tggcggcgat cgagatcctg caagagaccc gactgcagct ggacactttc
    73441 gagagcgaca tgtgcgaggc catcaggagg atcaagatcc tctacctgca ctgacacaca
    73501 aacaaaaaac ccacaccaca cacagaggtt tattttttta tgaataaaag ttttattttt
    73561 ctgtatgtgt gtcttattgt atgacggtgg cttttttagc gatcgagagc atccgcagaa
    73621 ggtccagctg gtaggcgagt ttgtcctcgt gtcctcccat cttcatatat ttcggaatca
    73681 tggtcgagat gacgggttgt gcaaccatcg caggcgccag gttgagtacg ttggcgccga
    73741 attgcttcct cctttcctct tctttcttgc tgctgccgcc gcttcctcct cctccgccgc
    73801 cgctgctggc gccactgctg ccgccgctac tcccgcctcc cgaggccgcg ctactaacgt
    73861 tggtcgacat gagtaaagta gagagagcta gctagctcgc tagttagtga gttttgtcag
    73921 ttcagtttag ttcagtgata atagtgttga tcggaccggc agcgccggtg ttgttgttgt
    73981 tatagttcct acgcctgatc tccagacagg aacagcgaga gtggatctgg cagccgagac
    74041 aggcgtcggc gaggtcgagg tcgtcgcggt ccaggcaggt ctccctgtag acgttctgac
    74101 aggactggca gaagaactcg ccggagtgcg agacgaggcg gaggagcttc tcgacggatg
    74161 actcgcgcag cacgacggtg ccgaaacagg tcctagagga gcagggcacg aggacgtcga
    74221 ggcgggtgcc cgggccgaga accccgcagg cggcgttcga gccgatgacc gccctccagc
    74281 gcaccgtcgc gaacctgagc ccgtgatggt aatcggcgcg agtgacctcg tagatccgct
    74341 ctcggcttaa atactggttc ccacacaggg aacagtgagc ggtgtcgttg tgggtactgt
    74401 agatgacact cttctcctgg cggtccctgt aataaaagat acagttgagc gcgaaagtgt
    74461 gattgccctc caacttgtcc ttgcccatgt tgagacagtg tccgcagttg tcacagagga
    74521 tggcctcgag cacgccgtcc tcggcgtagc gctgacactt ggtcttgcag aagcaccaca
    74581 cggggaggtc gatgaggctg gagatgaggc cgtttctgag cacgaccgag gtggcgaagg
    74641 tggagagctt ggagaggggc cagggacagt tggtgccgtc ggtggcggtg gcggccgagt
    74701 tcccggaacc gccgccaccg ccacccgggt ctgaggtccg gaccgcggcg cgtccgccgt
    74761 agcgcagggt ccgattgccg atggggatga ggaagcgcgg gcgcctgcga cagtagcgtt
    74821 cgacgaaaac tttagccatg acgtagaagg ggtttccgca gggagtctcg cggcagcgct
    74881 cgcgcaagat gctgacgagc gtggagacgc ccgggtcggg accgaggcgg cgcaggttga
    74941 ggcggcggtg gtagacgggc aggtcgcagc cgacctcgta ctcgcgggcg cggaggaagg
    75001 cgacgcaggg ggagctggcc tggttgggaa tggggatgcc gaaggggaag tggaagacga
    75061 actggtgcag gtcggtgagg ccctggtagc tggcgttgtc gaccagggcg tcgaccttgg
    75121 agcggctgta cctcttgaag acgtgctcga ggcggctgct catgccgctc ctgaggtaga
    75181 ggcaggagac gttgcgcgag acgcgctcca tgcagcgcac ggcgtaaaag taggcgagca
    75241 ggacgaagac gtgtcgcgtc atgacctctt tctgcgagat ctcgcggacg atggacttga
    75301 cgagggccga gcaggaggac cagcgttcga ggaagcgaca gtagagctcg tcgacgacgt
    75361 ccttgcagag aaagcgcttg ccgttcatga acatgttgag gacgcagtag acgcggcgtc
    75421 cgtcgcgttc gtcctcgacg gtgcccgaga ggagcagctg gaggtgatac ttgtcgcggt
    75481 gctggcagac gcccccgaag agctcacgga tgacccgccg aacgggccgc atgccagtag
    75541 aggagccaga gcaggacgag ggcgatggcg gcggcgagga tcagggcgca gtgaatagcg
    75601 ttggcgtgcc tggtcaaaaa ggaaatagtt ctttcggagt acgtggtctc ggcggccgtg
    75661 acgttcgtgt cgccggcggg gggaggccgc tgggtctggt cctgatcccg cgagggagcc
    75721 gccggggagg aggtggaagt ggaggtcggc gaggcggccg cgggctgatt cttggccgcg
    75781 cccccacctc ctgcgtatct tcgcgtgaga accgggccgt gtttgcgcag gctgccccag
    75841 cgctgacccg ggggaggcgg aggcggcggt cggcgagggg gagcggcggc gaggcacctg
    75901 gcacgacgac agatgaggga cccgcagtcg gtgggaacgg aagtcatcct ccgcgcgtag
    75961 atgtcgcgca ggagggcctg gtactcggcc tcgttatcgg gtccgaaggc gacgacctcg
    76021 atgttgtagg acatgccgct gttggacttc ctgacgacgc agttggtgag cacccccttg
    76081 tcgcagggct tgatcctctc gatgtcggcc aacgtgacca cgagggcttc gttgacgctc
    76141 aggaagttaa aatcgcagac cctcttgagg tccttgaggc gctcgggaaa gcctatatag
    76201 caggagaggg agacccgaca gccggtgttt ttgaacacga agcaagcggt cctgccgctc
    76261 ctacactccc aatagctgag gagatactcg accggataga cgatatcggt ggtcaacatc
    76321 gcgtcgcaga gcgaatagtt ggggtttttg catattaaag cggtgtcggt gatcctgagc
    76381 tcgttctcgt cgagccggag gatccgccgc gtgttggaaa tcaggtcggc gcccacattc
    76441 ttgtcgatct ccatcgcgcc ggcgccgccg cggatgagct cgccgccgtc cgagtggcgc
    76501 cgcccgagcc gacccgatca gtcggtcgtt tccctgcgtt ctaatattcc attcacgtct
    76561 aataatttag tgatcacggc cgtaaagagc ttcatcttct cgttgaggac ggcggcgtgt
    76621 tcgcacctgt cgcacccccc gtacacatgc cgcagaaaag cggcgtgacg tctgccgacg
    76681 ttgataaaat ttaacctcga gtcgatagac ggcaacgtca gttcgtagac cctaggcagc
    76741 atcggctcga aacggatcgc gtcggcgccg ccgtccccga agaagcgttc gaagagcgcg
    76801 tcgaggttgc actcctcggc ggggacgggc gcggcgccgg cggcctcgtc atcgtccggc
    76861 gcatcgccgc cgcgacggcg aacgctatca ccgttcatcg ccgtcgcggc gctcgcgatg
    76921 tacagggcct gggatccctc gctgacgacg atcgactcgt tcctcgtcaa cgagctgttg
    76981 ctgcacgcgc acccgaccaa aacccctcca gaagtgacgg agggccagac gccgtcctcc
    77041 tcctcatcct cgtcgaccga ctccgggcgg gagacgatgc tggaggagga ggaggcggcg
    77101 tgctgcgacc tcgactcgga gctggcgcgg atcggcgacg agaacacggc cgagatccgc
    77161 gagctgtgcc tgccgctgga gatcgactcg cgctgcaacc tgtgcgcgat cgtcagcatc
    77221 tgcctgcggc gcgacccgca gcagaaatgg ctgctggact actgcttcct gtgccacaag
    77281 tgcgcggcgg cgccccgcac ggcgatggcc acgctgatcg tggccaccga gttcctgcac
    77341 ctgatgaagc tgcactttcg cgacatcgcc ttcgacaaca tcttcaagga gcggatcgtg
    77401 accatcttcg acttccacgc gcacttcttc atcaaccggt gctacacgca gcgcgacgag
    77461 cacccggtga tggtggagaa catcacgctg gcgcacatgg cggtgacccg ggcgctgctg
    77521 acggacgacg acgcggtgcc gtacaccaag cggcgcaaga tccagtacaa gctgccgaag
    77581 aagccggcgc cggcggagcc cgaggagctg cggctgctgg acaagtaccg gcgcgcgacc
    77641 gagggctcgt tcgcgcgggt gctcttctac atctggtcgg gcacgaacgt gatgttcaac
    77701 acgacgctga cggacctggc gatcaagaag agcaaggcgc tgaaggcgct caagacgcgg
    77761 cagtcggaga tcgagccgag cgtgggcccc gtgttcctgt cgccgatccc gacgttccgc
    77821 ctgcgcaacg ccacgaccac ggtgtgcctg ctgtgcgagc tgatggcgtg ctcgtaccgc
    77881 gacaacgtgt tcctgcagca gctgcgggag cgcatcacca actactcgcg caacaacctg
    77941 aagatcatcg accggacgca gctgaccatg gcggagatcc tgtcgcacgg acgcaactcg
    78001 gagttcccgc agcagctcaa gaacaaggac gtgtcgatct acgtgacgtc gagccccgag
    78061 acgctggccg cggcgagccg ccccgggacg gaggagccgt tcgagctgag cgcgctgacc
    78121 tacctggtcc tgcgtcaggt cggcgtgatc ggggtgtaca aacacctgtt cgcggacccg
    78181 ctgtgcgcgg ctaacatgcg atcgacggat ccgaacatcc tctttttcga cgtgcccaac
    78241 gagtatttaa acgaagcgaa gctggccatc tgctcgacga acgcgtaccc gtcgcgcgtc
    78301 gagcgcgatt tctggctgta cgcgcacatg ttcaaagcgt ttcagatcat caaacgtaac
    78361 ttcaagacga agacgcaact cagcgacttt ctgcgggact tctcgcaggt gctggaatcg
    78421 cacgatttca gcctcgtgga ccccagcttc accgtcgaga agtatgttta ggagcccgga
    78481 gggagaggaa cgggacgccg ccgaccgaga agaggaggaa ggaggagagg ctcgacgacg
    78541 gtcgaggatg atgatgtctc cgcgccgcgt caagcgcgcc cgacaccgcc cggccggcag
    78601 cggcctcaga acaccgctga ggagcccgtc cgcgtgccgc tgctcctctc cctctccgga
    78661 gcgacagtgg caacagcgac ggcgggcaga aaagaggtcg accaccccga ccgacccgcc
    78721 tccgccaccc aagagatcgg ccgccagcgc agcggccggc gccgcggcgc ccgagagcga
    78781 gtatctgaac gtgaagctct ctgagcttca cgacgtgttt cagagacatc ccgacctcga
    78841 acagaagtac ctcaagatca tgaagctacc gatcacgggc aaggagtcga tccgactccc
    78901 gttcgacttc aagtcgcacc ggcagcacac gtgcctggac ctctccccct acgggaacga
    78961 ccaggtgtcg cggagcgcgt gcaccacctg caaggagacg acgagactgc cgacggcgtc
    79021 ggacagcatg gtggcgttca tcaaccagac gtctaacgtg atgaagcacc gcaagttcta
    79081 cttcgggttc cgtaagaaca tggaactgct gaagatggcc gctaaccagc cgcagctgtt
    79141 ccagatctac tacatcgtgc agtcgtgcgt gcaagagatc gtgccgctga tctactacga
    79201 ccgagagatg gcgcacatgc aactgatttt cgagaaggag acggtgcaca tcccgtccca
    79261 gtgcatcgag cagatcctaa cggtggcgaa ggacgcgtac ggggtgagcc tggacatcgc
    79321 gcaccagcgg atcacgctga cggcgcgatg tctgcggcta gagtcgagct ccctgcgcat
    79381 cgacgtgctg atgctgcaga ggaaggtgga cgagctcgag atccccaacg agacgaacga
    79441 gaagttcgag agttactcgt tgtgacgagg cacacagtgt gagactgtcg ttcaacgttg
    79501 tattttattg ataattatta tttataaaag cgttacaaaa acaaaagaac aaaagagtac
    79561 gagttctttt taattaccgc gacattgttg tcggtcacac aataggggag aataatagga
    79621 tcaaagggaa tcgggttaca atatttatta ttgttatcgg tcgtacacga tatcaatcga
    79681 gataagggag ggcgcccccg ggatcacgtc tccatcgcct cgtgcgagga cgaccgctcc
    79741 gtgtccatgt tttctttctc actatccccc ccgtcgctgt cgtcccctcc cctcgcgagt
    79801 tcgttcacgt ttccacagag gtgtaggaac tggtcgggga tgtagatcct ctggggcacc
    79861 acgagggaga agaacttctc cctcttgggc atgtcccggg ggaagacggg catgagcgtg
    79921 ttggtgacgg ccttgacgac ctgctcgtag tacttttcgg cgttgatact gagtttggcc
    79981 tcgacgacgt gtcgcggatc ctcggcgatc tcgtagttgg gaacgttctt tttgcagccg
    80041 tcgggcaggg tgaggacgta ctcgacacgg tcgccgaccg cgggcagttc ctccttccga
    80101 gccgccagac gtcggatgac ggccaggtga ggcaggtttt tctgtttata gcaggagagc
    80161 tcttgggaga ggacggagga gagggtgagt tcgggcacgg gcaccttctt caggtgcagg
    80221 tcgtccctgg cgcggcagag gcggctgacg acgggcccga actcacatgg gataccgttc
    80281 ttcttgaggt cgtcgaaagt catccgggaa agcttcatag tcccctccga aacggtctcg
    80341 tcgttgaaaa ccatatggag gacgtcgctc accaccgcct tgacgaaacc gcatgcggtg
    80401 cggcgaacga gatcgacgcc tttcatactg aggttctggg aaccgtggac cttgccgata
    80461 tacctcttct tgcatatcat cataagggaa acgaacatct tctcgaactc gaggcgaacg
    80521 ggctctttga aaagggcgtt cgtaacgttc gcggcgaggg ctccaacggc cttcaaaagg
    80581 gcttccttgt cgatgccgta gaaagccgca aacacactgt cggtgtcgcc gtagatgatc
    80641 ttgacccgga gggcttcggg gtcgatagcc tcggggggga gtccgaggac ggtacggaga
    80701 aaatcggggc ggttgcaccg gtcctcgata tggccggcgg tcgcgagcaa catatccctg
    80761 ccgatcttgg tgatagaagc ggcgatgggg agacacggga gcatcccggc cgctaccccc
    80821 gtgaaaccgt agaaagcgtt gcacgttact ttgagggcca gctgctgctt gtccatgatc
    80881 atccgttgca tctcgttggt gcactgcttc atcgcctccc ggaccagctt gcgttgggtt
    80941 agccatcgta ccagcagctc ggccagcaga gagcgatgta cgttctcccg cacaaaccgg
    81001 tgacactgat caccgatttc taccctcagg acgtcctttt caggcacctc gggggagccc
    81061 tccaccaaga gggtggagta gcacagattg ttggacatga tgatggacgg atacagactg
    81121 gcgaaatcga acacgcagac gggaacgtgg tggaacccgc actccggttc gagcaccgta
    81181 gctccctggt accccaccgt ccgcgagttg ttcgagttct cgccctccga ggtttcgtcc
    81241 ccctcgcccc ccgccgccgc ctcctcgatc gcggcggccg cctcgtggcc gagcgagggc
    81301 atgttgggca agatcatgtc ccgacccgaa cactcctcga gcagacaggt gtagatcctg
    81361 atctgctgtc cgtcgaagat gaccttcctg agggggatcc tcgccaacct ggcgatggcc
    81421 gcggcctcga agtgaaaagc gagcatctcg aagagttcgc gcacgagcac ggcgtcctgc
    81481 aggcagtact tgcccacccg ggcccgtccc tcgtccccgg cggagaactg gacggggatc
    81541 tctttgtagc tcaggtcgtc tttcttcttc ttgaggtaga tctcggccat ggtgtcgagc
    81601 ttgtagttgg gcgagctggc cttggcggta cagacggggt acatgtcgag gacgatgcta
    81661 ccgctccaga agaccttgac cgtgttggag gtgccgaagc cggccttgcc cttctcgggg
    81721 ctgaagacga acattcggcc ccccctccgc agcttggtga actggcccac atccatcttg
    81781 tagagtttct cggcgcgggt caggatgtac ttgatgtcga agccgttgat gttgtagccg
    81841 gtgatgaact cgggcgagta ccagctcagg aagatgaaga aaccccgcaa catctcgtac
    81901 tcggagggga aggtgtagat cttgacgtcg gggatcgggg cgcacggccc gatggtgaag
    81961 agatggttct cgggcacggc gggcgtgctg aggtcggcgt ggacgtcgta ggcgtggtgc
    82021 accatctctc cgacgccgaa acagacgcag gagatctgga tgatgatgtc gtcgacgttt
    82081 tcggcggcgg ggaaggcgcc cgtgccgctc atacactcga tatcgaagga caggcaacgg
    82141 tagaacggcc agttgctctg ctcttcgatc ggtaggatgt cggcgacgtc gcagtcgatc
    82201 tccagctgcg cccggctgac gtatccggcg gcgcggacgc tgtacctcct ggcgaggcac
    82261 cagccgaagc tggggatctt cctgtcgatc aggaagcgcg ccaaggggtc cactcccaac
    82321 tcgtacacct tcctcccctc ctccagcatc cgcttgccga tcttgcggca catgttccag
    82381 ttgttgaagg agagccggta caggttgggg atgtgcccga ggccgtagcc gtagaaggag
    82441 gatttggtga cgggagagat ggacacgctg aagggggagc agggctcggg gaccttatcg
    82501 gcgatatcgt agacggtgtt cttgaggtcc tcggactgca tcctctcgca gtagaagtag
    82561 gccttctggc cgaacacgtt gacgcagacc gagaccccct catcggtggc cccgaacatg
    82621 cggatgacgt tccccgccgg caccacatgg tgcttccagc ggggcgagat ctgctcgtca
    82681 gagtcggcga gcaccaggtt gacgacctgg tcgtaggtgt ggaagcgcag ctcgtcggag
    82741 tagggtcccc ggcaccaacc tctggtgcgc agggtcggcc acggcttgtc ggggttgagc
    82801 acgtactctt tctcggcgta gaacatcctg ggttccatgc cggactgtac ctttattaac
    82861 cccgtcgcac catcatacaa cacgccacgc ggaacgactt gtaaaaagtt tttattatta
    82921 tcctcgcagc gtctccaatc gcgacggggt ttccgtcgca ggtaggggtt gaagaaagtc
    82981 tccacgcaag tgtccatgtc ggccgtcagt actcgaaatc ggagtcctcc gccggtaatc
    83041 gctggtagcc actggtgtcg ttacctttga gacggtccaa gatgcccgtc ggcagtctag
    83101 tcgctttctg ctgcgctttc tcggtgcgtt ggctgtcgtc tagctgtttt aacgcgcgga
    83161 gtatcaatag agcatcttgc tcggtgtagg tcctctccaa gcccttttta tcgctagtcc
    83221 acgccttacc cgaatcgtca ctgccgcccg cgttcacgcg ccgatgcaga ccaggcgctc
    83281 ccggcggccc gctctcgagt cccccgtgcg cgccgccggg aggagcatac tgcacggcgg
    83341 tctgggtggc gtaggggaag aagtactcga ccggcctcgc ggcggccgac cgctgcctcg
    83401 tgaagatgag atacacgacg gctagcacgc cgatcaccag gaggatggtg gtgaaacctc
    83461 caaacgggtt cgtcaggaag cccgtgacgg cgttcaccac cgaagacacg gccccgccga
    83521 cggccccgat ggccaccccg atccccttac ccgcgacccc tagcccctgc atgaaagtat
    83581 ccaaccccaa gagataagag ggcgtgttgt cgttgacttt ggcgctcagg gtgcggatgt
    83641 gctgcttctg cgagttgtac tcccgcatga tctcgtccag gctgaacacg ttcgaggcgc
    83701 gcagctctcc cttcgagtac agctcgagca ccttgaagtc ggtgttctcc aggggctcga
    83761 tgtccagccc gatcagggtg tcgacgagtt ggatgtgttc caaactggtc acgttcctga
    83821 aacggtagtc ccgatactcg tagcccacag tccccacgac gaagatcttc ctgctgttcg
    83881 tgtcacagtt ctccgtccga aaggttccca gcataatctc gttgttttcg cccagctggc
    83941 ccgactcgag cttcgtcgag ttgatgaact gaaagacgac cagcggtctc gaataacagt
    84001 tgacgacctt cccgtcctgg aagatccgca tgtccttcag gaccttcaca ctactctgat
    84061 cgaccttgac acactcggac atcgcgatga cgtcgcccgc cagcttggcg gtgaccggtc
    84121 tctcgtagat ggccgacaag atgttggacg gattgatctt actgagctcc ttgagcatct
    84181 ccgccgtccg tttctggtcg cgacaccaag cgtccatgat gtttcggagc gcatcgttga
    84241 tgtagtcctt gagcacgtcg taggtaaatt gcagttgagc ataggtgata tcagtcacga
    84301 catcatctat atgatccaag ctgcgtttcc gacgagcagc aacagaagca gcagtggtac
    84361 cattttcagt agcagaagtt acaggagggc taacagtccc tacagaaacg ttatttaaag
    84421 cggcgaattt ttccagatta tgcagtgatt tcgctttcaa tccctgccac aatacaataa
    84481 gacctcccgt tgttctatac atttcaagct ccccgtcttt cacatgcgtc tcattgtact
    84541 catcttcaaa cacacgattc acttcttcta caaattcatc ataaacacat cggaaggtgt
    84601 tataattttt accttcggta gtagtattat aatctatttt gtgtttactg gccacaaaag
    84661 tagcagttaa actcttggaa acaaaatgat agctagtatt ggtgtcagta cgtatcgccc
    84721 ttgaaaccgt ctgccatttc ttccagtcgc acgtgacatt ctgtttggga aagatctccc
    84781 acccgatggt catgtcctcc ctctctagaa aagccatcag aggtactact tttttgggtg
    84841 ccgcgagttc accgaagtac gtcttcatgg tgtagttctt acgaatccag aaattcctcg
    84901 tgtcctcttc gaagggctcg gagttttcac cgtcgtaaaa cggtgatatc tcgacgactt
    84961 ccccggagct gagcacgaag aattcgtagg gggtgttgga cctagctttc gtgacgacga
    85021 cgacgcagtt catgttacag gattcggtgt atctccacgt ccaagcgccc ttatgatacc
    85081 tactcttggt ggtcacgtat cgcttactgt tcttactcct gtaatcatcc tccacaagca
    85141 ccatagtata gttcctatag ctatcctcgt ggtaagcgac atacacttct ccattgagta
    85201 tcctactcgc ggcagagtaa cacctgttgt tcctgttcac ctcatccagc tcccagacgg
    85261 ggaaggccat cttagtcaca ctagtcccca agaaataatt agtagtcgtg tcagcgtaac
    85321 ttctctgaaa gatcgcatct ttgtgataag tgatcacctc gaacgtgtga gccacgatat
    85381 tctgtttgta cactatcatg atcccctctt gtacgggcgt cttcggggta tgattgatac
    85441 aatctatact tttcccgaac cgaacgagat cagtagacac agacatgcac actctgtaag
    85501 gatatttatc tatgtcaaca gaaaccatgt tctccgtctc gttcacgaag ggaacgatgg
    85561 tggtccccgt tatcttcgag gcctgagtcg gcgtggcttc cttctttccg gtcgccgcgc
    85621 ccgaagtcgc cgtctctgtt tctgcggacg cggtttctga cgaagtgtca gtttttgctt
    85681 tcggagtagt acctggtgta ctcgccgccg cgattacctc acttgtacag gcaaggaggc
    85741 accagatcgt caccgccagc gccgtcgaca tcgcgtacca gctcgaggag cgacatcctc
    85801 tttcgtttct tcttgacatt ctgcgtcgac gagcgttgtt cagcgatcgg cccgggtctc
    85861 tcgacctgac ataagtcggc gaccgaggcg cgagaaccgg cgtcggcgag agtctcggag
    85921 tcgaccgaga gatgcttgta gagcagcaag tacagatccc tggatctgta acttcgatct
    85981 ccgcgacgca ggatcaacgg agattctgga ttgtacgtta atattatccc gtcgccgatc
    86041 tcatcgccgt cctcgacgcg ccacaaggcc aactgcttgc cgaacgtctc gttatatagt
    86101 gcgacggaca ggacgagctc tcgaatgtgc gcccagacca tcttctgcag gtcgttgagc
    86161 tcgcggatgt cggcgaacct gaagaagccc atgtatccga ctgtcatcca gtcgctgggc
    86221 accaccgtcc cgtccgcgca cctgacgaga tcctctttga cgtgcggcag gatgccggcg
    86281 ttatcgcagg cgtaggccat gttaacgtta tagggcaggg ggtgtctgtc gagatagtgg
    86341 gtgaacatgg gaccgttgat gaaacggtag atctgctgcc cgagctgggg cagcagctcg
    86401 gaggggagcc tcttgtgcac gagattattg atgacataga ggtgttcgtc gtagccgagg
    86461 ctctcggcca cgtcggggta ggtctcggcc tcagttatag accgctgtcg ggagagaaaa
    86521 ccgttcataa ttttggaaac cgcctccaaa cacaccgttc ccaccaggtt gacattcacc
    86581 agtttcgtaa ccagatgctc ctggtttcga atacaggcca taaccttgtt gtagcccatt
    86641 tcggaaacct tttttaagta tgcccttttt cggacattca cctccttgtt cacatcgtgc
    86701 accctcagca gcggatctcc acactccaac gcggaactca ttgccgttgt tgttcccgcg
    86761 ccctcgtccc ccccagtgtt ccctcgccct gccgccgccc ccgccccctc ttcccctcct
    86821 gccccggccc ccgacgccgc ctcggccctt gaagctgccg cccccgccgc gggtccatct
    86881 cccacccccc ggatttcctc gatcagcgac ttgatcttgg catagatctc gttgctctcg
    86941 tgcaagcgat tgaaaagggg attgttctcg aaggatttta tgctcatcga agtgatcatg
    87001 tcgacgacct ttcccggcgc cgcgaagatg gaccccacgt agattcgctc gtcgcccccg
    87061 aagcgcccct cgcccagagt gaaaacgtcc tcgaggtctt ccccgtagtg atagcgactc
    87121 aattccgtcc gcaaggtttt ccagaggctg tgggagacgt tgagctgcct catcgtaatc
    87181 cccacgtggc ggacgatcgc ctccgacgtt ttcgaccagt atgtgtagtc cgacagtgag
    87241 tagatccgat ccgggatctc gctgaacaag ttgtaccccc tcaacgcctc ctccgcgtcg
    87301 ttgatgtacg catacgacgc cggtgagaac gacgcgagac tctttatcgc ccggatgata
    87361 cctttcacag agggcgccct gatcgcaata tcccccatat cctgctccac cgtctgggca
    87421 tccatatcca gctgcaccaa gacctttttg atagtgatat ggtcgcagag caggccctgc
    87481 atccgccggt tgatcgagcg gccttggttc ggcaccgcca tcagctcctc gtagcactga
    87541 aaacaggtga ccgtctcccg atagatctcc ggacccgcca ccgggcagat atcgcacaac
    87601 ctcgccagca gggacaagag ccgtcgacag accgccaccc cctggctcgc gtccaccgcc
    87661 ccatacacac agttgatttt gcacaggaga cgctccacgt cgttcagcgt cgccaggtcg
    87721 atcgtcagcg ccagctcggg cgcaaaagtt atcgtgatcg actcgtgtcg attgcacgaa
    87781 tcgagtttca gcacccgccg gtagtatcgc tgccggtccc gatgcgtccc aaagtccgtc
    87841 aaagccatgt cgatctccct catcgtatcg tacaagccct gcagcagcat ctccatgtag
    87901 agggtcagca ccgaggtctg caccgcgttc tgcgagacca gcgccggata gagggtccga
    87961 tacaaatgta tcaccatgac cccgttcctc ctgaaggccg tcgaatccat cgacacaata
    88021 ttcggatcgc agtacttcag acattccaca tccatcgcgc actcgttgca tttggaacac
    88081 acgacgcaca gtttttgtaa cgtattcatt gccatccttg ccgacgttgc gcgcgagcag
    88141 gtcgactccc ctacccctcc gcttatacat accgcgcaca gacaaccccg aacggcgata
    88201 cagacaccgc tacgttacac cgtgatttca acgagcttta atagaaaggg gcgcccgctc
    88261 gccggacgag cggcggacgg gaaaggagaa ggagtcgagg gggcggggag gtcccgaata
    88321 ctcacaaccg agaccgtttg ctgggaagtt cgaactcgtc gtccccccgc acgtcgtcgc
    88381 cgttgatgag gccggcgttc acgtcctcgg cctcgtcgcg cctcgaaaac agagcggaga
    88441 aatcgtacat gggaccgctc tcgtccgcgg ccgcggcacc gccaccgccc tccgtcgccg
    88501 agccgccacc gccggcagcg gagcccgccg ccgtcgcgtt ggtggcggtc gcctcgcgca
    88561 gagaggccag cgaaaagtcc gtcacccccc tctcggccag actgcgcatc ttgcgataca
    88621 tggacctggc gatgtactcc tgctggtcca cgtagaagag gatgtcgtcg atctcgggga
    88681 tgtcgccctc gtcgcggccc tccatgagct cggcgatggc cgccagctcg ggatccacgt
    88741 cgagccccgt cgagtcgagc gccgccagca cccgcgagcg gacgacgtcc gcgtcgtaca
    88801 tgacgttctc gcggcgcgag cggcggatga gcacgtccac cagcttggtg gcgatgatgt
    88861 acctgtagcg catgaagcgg tagtcctgcg tgcccatgga gcccgtgttg aggctgcggt
    88921 ccacccccga ccccacgtag tacccgatct gtccgaactg aaacacgtcc cgggtgccca
    88981 tggagctgga gtacttctcg acggcgaagc tgacggagac gagcgagcgg ccgtcgaaga
    89041 cgttcttgag cacgggctcg cgcgtgatgg tggccacctg gggcgccttg acgccgtcca
    89101 gcttcatctt cttgaagtgc agcacgtact cggcgatgga gacgaacttg ggcgcgtcct
    89161 tgaggagaca ggggaactgc gagtggttct gcggcgtcag gcgcgtgctc atgccctgga
    89221 tggtgctcat gtagtccctg aagccgaaca tgtagaggaa cttgttgtgg aagcggttct
    89281 ccacgtagct gagcaggcag tccggctgga tgtccaccac gtcgctctcg tcgtagtcgt
    89341 cggtgacggt gaggaggaag cgcaccaggt tgtcgaagtc ctccaccttg cccacgttga
    89401 ccgagcgcgg cagcgagttc tgcaggacgc gctgccagaa ctcgaggcac gacaggccgc
    89461 aggccgggaa gagcttctcg tggcagcgga agagcaggaa ggagaggcag cccttgatgg
    89521 gattcttcct ctgcagggcg cccttcttga agaagacgct gctctgcggc gtcttggaga
    89581 tgggccgatt cttgatgcgg cagctcttga gcgactgcac cgacatctta cacgacttga
    89641 tctcggtgga gatcttgcgg tagcggcccg tctcctggaa ggacctgaag tccatgatgc
    89701 gctcgaactc gacggatttg aggttcttgg tgtccttgac gttcaggaac cccttcttga
    89761 ggggcgtcgt cccgaacgcg ccgcagatgg actggaagtg cagcgccacc cacttggaga
    89821 tctgcgccgt cgtcaggggg ttgtcgacca cgtacgacgc ggcgttgatg agggccaggt
    89881 tctggatgat ggagaacatg gtccggtaat actggaacga caggacgggg gagaaggccg
    89941 tggcgtaggg gctgaggtcc aggttgaagg actgcgtgct cccgctgatc tcgtccctcc
    90001 cgtgcccgga cctccgcacg tccatggcga acctgcacac ggcatcgtcg atcgtctggt
    90061 tcagcgccgt gaccgtcgcg acgaagtctc tcttgctgcg cacgttgatg atatcctcgc
    90121 cggtgatcgc gtcgatcagc gaattcttct tacagtagtc caggacctgc ccgagatact
    90181 tcatcctgtc gacggagacg aagttcaacc cgctggcgcc gccggccgga ggccccgcgg
    90241 ccacctcgtc cgtcctgccg ccggctccgc cgcctccgcc gtcgcccgcc tcccgggact
    90301 ccaggccgta tctcttacca tagtttccca agaggtcggc gtcggcgaag gcccgcgaga
    90361 gcagagtgac cacgacgggc tccttcttga tctgcttggg gatgcccggc agccgcgtgt
    90421 tcaccctgat gaaggaggtg gcgtagcacg tgtgacagca gcggccgccg cacgcgccgc
    90481 acagcttgga gccggcgttc acgatgtgac tgaacaccgt gtcgccgctc gtgaccccgg
    90541 tcgagtagat ggacatgcgg ttgaagaacc acatgagggt ggagaagagc tgcggcgagg
    90601 tgccgcagaa gtaggccagg tggtgcgggg agtacttctc gtcccgcccg acggccccct
    90661 cgaacctgat ggtcttcttg gcgtcgttca ggatgtcatc gtacatgccc gtgaggccgt
    90721 tgaagaagcg gatggacttg agcagggagt cctgcgccga cgggttgctg ttggccccct
    90781 tgccggcgct gggcacgaac acgatccgcg tctggtagag gatcgagttc gagctgaaga
    90841 tgagcgcggc gatgtgttta gcgaggtgca actggaaatc ccgcaggttg tccagcagat
    90901 cggcgtgggt cttggcgttc ttgacgagcg gccattcgag aaagttggag gccgtgctga
    90961 attcgtagac ggaatcaaga tagatagacg cgtagctgaa cgcgagctcg gagcagaccg
    91021 cgtcgaccgt catgagctgg tccctctcga cggcggtgag cttctggctg gtgtagccgt
    91081 ggtacttctt gaacggcgtg agtttcaccg tctgctgcgt gtcctcgacg aactgctgca
    91141 gaccggcctc gatgaggcga ctggtctcgc agacgcgcag cgactggccc caggaggtga
    91201 acatgaagta gaagagcgcc tcgctgagcg cggggtcgta gaacccgtgc tcgaggaccc
    91261 acggatcgtc gcaggcgacg gccgcggaag cgccgtcggc gtgcgcggca tcggcgccgc
    91321 cggagaagag agtgtaggga tagagcggga ccttgacgcc atcgaccgcg ccgacctgca
    91381 ccttcacggc ctcttcggga caggggatga gctgccccgc gtagaggagc tccttgaggc
    91441 cgtttccgca cacgacgtgc cccgtgtact cggcgggggc gatacctagc tcgtcgcaga
    91501 ggacgtctac gtccgtgcga tctcgattag cgagcggact gaaggcctgg acgccgaagc
    91561 ggcgcctggc atcgtcacag aggtgcacga cgtcgccgtg atcctcgacg acgtcgagga
    91621 tctcgtcggt gttgtggaaa aagaaggcga agggacagaa agaggtgact ttggtgagga
    91681 cgcccccctc gtatgtgctc atcggcgtcc tgaccgcgcc gcagaagtcg cggtcgacgg
    91741 tcaggtctat caacagcggc gcgatgacga cgggggtcgc cttgtcgcag agcgacatcg
    91801 cggccacgat gtccgcgagc tcccgcgtct ttttgaggaa gaacatccag acggcgggag
    91861 cgacgggggc gaggctggag agatcgtcgt ccgccatggc gacctccccg gcatcgaaat
    91921 tatacaggag cgggggtcgt tctggtcgcc cgcggcacca gaacctttat atacgtgaag
    91981 cccccggcgg gttctcctcg acgaaaacgt cacaatcctc acgcaagcgc cctcgaagcc
    92041 tttgtcacaa cgtactggac atggtttgcg cggcaacgtg cacgaatctg accgccccga
    92101 agggctccgt gcgccgcaat cgcagaggac cgcgggctct tggcgcgctc gaggcatctc
    92161 acgcgcgctc ggagggccgg cggcgttgcg ccagcagctc cgagcccggg ccgtcagacg
    92221 gcattgacga aaaaacgtac ggtcgcacgc gaccaaacac cgaaatcccc accgtgtccc
    92281 acaaaacaca cacgcgaaac gagacgcggg ccgcgaacag gcccacatcc ccgacacaca
    92341 ctacgcagac gagcatgcgg tcgaagcgtg gtcagcggga gagtttgtta cgtgtgccgg
    92401 tgtttgacac accgttagac ggtactgact caaataaccc gccccgcaac cgatttgtgg
    92461 tctcgtagca ccccctagcg gaagacgcag cacatgctgt cgtcatggca acatccaacg
    92521 cttatcgggc gggcagggcg ttgccatggt tacatgtccc gccttccgcg gcgatgtgcc
    92581 gggccagagg ctgaccggaa gtcccgcctt ttggcccggt gcctcgcgcg cgcgtacggg
    92641 cgggcgggcg cgcgcacgcg cgcgcattat atacaatagc gttatacccg aagcgcaacc
    92701 cccggaacca cgccccctaa actaggtacg cccacctaaa caatgggcgt aacctcctga
    92761 attatgctaa ttagcagaaa gagataaagt tagctacgca aaaatatgta aattagtctc
    92821 cgttaattaa cttatgctaa ttaacccctg tacaactaat tatggaccag tcgactggtt
    92881 caccggccta cggccggtga accatcgaaa cctaggtaac cacgcccatt catagcccct
    92941 cccccgtaac cagcacctag gtgacgtaat gctcattagg gtagtacacg ccccctaacg
    93001 tatattattg attactaatt ttgattatcg ataaattttc gacatccggt tgaccgaagg
    93061 tcaaccggat gttgaaaggt tatcgatccc tatacattaa gccatgtata cgttggataa
    93121 cgaatgacgt cactccctgt ggaatagtat acgtctggat attgcgcaat gggaacctat
    93181 atacataggg tctactatat gtaaccctat cctatggatc ctacttaagg gataaaataa
    93241 tatatgggtt cactaggggt gcaattcgaa gggtgtaccc ttccacccca actcaccccc
    93301 ccccaaaccc ccccctccct tccccgccct cccagctcga gctggccccc ccgcatcccc
    93361 cacgctctcc ccccgcatcc cccgcgaaac cgcgcccatt ttggtcagct gacctatgcg
    93421 tcatcgtggc ggataaaagc tcgagccggc ccgccgccgg ccagacccgc ccgtcgctcg
    93481 ccaccaggat ccacgccgct ccggaccgcc gcctcggacc agcgccccgc accccacccg
    93541 gatccccgga ccgcaggacc agctccccgg ctaccggcct cggctccccg gaccccagga
    93601 ccagcacccc ggacccgcct ggcttcccgg accagctccc cggctaccgg cctcggctcc
    93661 ccggctttcc ggctcggctc cccagcttcc cgcctaccga cctcggctca ccgggccccc
    93721 aggaccagct ccccggctac cgacctcgga tccccgcacc cttcccggct tctcggctcg
    93781 gctccccagc ttcccggcta ccctcctcgg ctcaccggac ctccaggacc agctccccgg
    93841 ctcgattcct cgcaccccgc ttggctcccc agaccagcgc cccgctcccg gttcctgtcc
    93901 ggctcctctc cccgagctcc cggtccctgt ccggcttccc tccccgagct cccggtccct
    93961 gtccggcttc cctccccgag ctcccggtcc ctgtccggct tccctccccg agctcccggt
    94021 ccccgcttca ttgcaccctg cccaggtccc gattgccgtt ctccgagcgg ctcgatgctc
    94081 cgttcggcac cctggccggc ttttcggggt cccggttccg gcttcgttgc tccctgccca
    94141 ggtcccggtt cccgaatccc gctcgacgct ccgcttttgc tctgcctctc gcctttcgct
    94201 cggcgctgcg ttttctcgct tttccttgtc ccagccgctg caaaatgccc cttttttgtg
    94261 ttttagcttg ccgttggcgg ccattttgtc gagttttcgt ttaggcggga aaattggcgc
    94321 catttggtcc cgacgccatt ttggtggcct ccgccattta acgttcgcac aagcgctggt
    94381 ccctgacaca caaaccctcg tcacgttcac taagcacgaa cacgctatcc gagatctcca
    94441 taaatctcgc tttcctcttt caaagggggt ccgcagaggg tctaggtcgc tgtcggccga
    94501 ggcactgctc cttttgagcg gtagtgcaaa atttagcagt gcctcgaccg tcagttgaaa
    94561 aagatgacgt actctccctg tggctttgaa gagatcaggc ggttatctcc gttcggtctt
    94621 cctcgagcaa acaacttttt ttagctaacc agacctagaa aaagacttaa aaatgactct
    94681 tttgagaagc atatgggtgg acgtgcccgt tgatgatagg aatctctgaa acgagtctgt
    94741 tgagatagag tctaaagcaa acattggaat tattagtttt ttgtgaaaat gtgcctgcca
    94801 tgtgctttat ctaagatggc ggacataaaa catggccgtt tgcggtttct tcttggtttg
    94861 ttttctgggt gcggtcttct tggaagtatg actcattaac ggtcgctgct gtgtcatgca
    94921 tccggttaca tgcccgcccc ttccgcttag gggctgtcaa tcatcttagg tcccgaagag
    94981 ccctcacaga gcctaagtgt ccatcggact tagccgctgt cggcctcgga aaggcgttcc
    95041 tatgaccgta tatggggtgt cacatggtaa taatgggcgt ggttatggac ttaggctctg
    95101 cgaaggttct tcgaagactc gagacttaga ttctggggac tcggggtggg ctggggtggg
    95161 ggttgggaat gatgtcatta ccaagaaatc gcttgaataa tctccttata aggacacaag
    95221 gtggtcctag atctccctct cgaccaccac ctagcggacg acctcgttga gtggggggta
    95281 ataaggaata gtgtgtggtg gggggatggt actgattaac cctgatcacg tgatttagac
    95341 ttagacgaaa aactcatgtt gatggggggt aataagaaag catgcattgg gggttgggtg
    95401 tggagtgggg gtaataagga ttcatggggt gacacttagc tagatttcag acccgagggg
    95461 gtgtgtcggt gtaggactta gaacgagaat cgaacgcaaa agtccactgc gcatgcgttt
    95521 gatgagtcag ttcccaatat agaaccgatc gttcatctat agcatgatcg gcacatgcgc
    95581 agtggggttt ctactcaaac cctagttgct gagtcactgt cgatgcgcat gcgccgatag
    95641 cgatcagatg catgtgcaaa atggcctcca taattaatat gcgtgtatgc aaattgacat
    95701 atactgactc aacgtcccgg gaagtgtgcc agtgggccta tgtgtatcgg tcgctaggat
    95761 acggatctgc tagcatctgt ccatcatgtg tatgcgcatg cgcgtaactt caacccagaa
    95821 ctccgatatt cggatggtag ccagcttatc gttgatggac agttgtgtcc accaatcgaa
    95881 agctcgtacg gtccccgtgc acgttgagtg acaggtcgaa cccggcaaga tttctaacgg
    95941 ttcaatagcg ccatctagtc atcgacggtg cacatcggcc cgtctctgag tcgcagaccc
    96001 acagaatgac gctcgtttga cgggcgcgga cgcgatctga ggctaggaac ggacaacaga
    96061 cgctacagcg gaacgaaaat cgtacgaaaa acaacggttt tttattaacg acggcggctg
    96121 cgcagcgtac caacgtctga gaggataggg gatcggggag tcacagatat cgacggcgcg
    96181 ttcgggccga tttcatcagt cagagtccat ctcgctgtag gagaggtcgc actccatgat
    96241 cacgtcgtcc gtgggggtcg cgctcctcaa gtggatgcgt ttgttgagcg gctggtccgt
    96301 ctcgtcgtag aagtccgtgt cggactcctc ttcttcctcc gcgtctcccg gctcgtggtc
    96361 gaggatgcgg atggacggcg gggcggccag gggcgtcacg gacgccgtcc acacggactc
    96421 cgtctcgggg tccaagggct cgtcctcgat gtcttcttcc atgtctagcg agcagtgtag
    96481 gtcgtcttcc tcgatcggct cggcgaactc ctcgtcgtcc gcctcgaaat cgcgctcgca
    96541 acgctcctcg agcgcctctt cgagtcgttt cgactgcaga tcgagctctc gacagtcctc
    96601 gacgtcagat tcctcctcgt cggaggacga cgacgagtcc gaggagctgg acgaggagtc
    96661 gctggactcg tccgccgacg agccgcgacg cgtggcgacg ctgcactccc cgggagatct
    96721 gaccccttcg tcctcgtcgc cggcggtcgc gagctctttc tcggcgtcgg cgggctcgcc
    96781 cgacggagga tcgtgcgggc gaggggacga agacggcgat ttcgacggtc tcctctctct
    96841 ggacgcgggc gagggcgagc agggcgacgg cggaggcggc atcgcggccg tcttcgacga
    96901 ctctttggac gtggtctcgg gctgctgttg agactgttga gattttcgag acggcgcgct
    96961 gtcgccgcgg gcgccgttct ggccgtggac cgtggtggag ctcacggtcg aaggcgattt
    97021 gctgctgtgg tgaccgttag actcgcgctg cgcctctccc cgtctgctgc cgcgcctgct
    97081 gcgccggccg tccgtcgcgc tgctgcgacg tctgctgccg ctgctgctac tgtcgtgggt
    97141 gctgcgcgtg cgagctctcc tggtgtggtg gcgatggtga ttgctgctgg tgctgctgct
    97201 gtctccgcga cggtctcctc ctcctcctct gctgtccaca cgaggactgc tgctggtcat
    97261 ccgactcgga ggggcgggtt ccacttcggg gctcgtcgtc gcgctgcgcc tgtaggccag
    97321 cctggggatg ttcggggtcg cgtccggcgc acggcgcttc tggcgacctt cgcgccggta
    97381 ggtgccgttg gggtgcttcc tcgtgttgtt gtacgcgcag aagaacaggg tggaggtgta
    97441 gggttgtagc agtttcttga gttttacgcg acagatctcg ttctgacagc ggtggccgcg
    97501 caggtagtcg aagatcagct cggagatcat gccgcagcgg taggaatccg tggcgcccgt
    97561 gtcgtcgaag tcgcggatga agaacggccc ggagtgccgc agcgatctgc ggcggatcac
    97621 cccgacgatg cgcgcgaacg acgcgatcag cgccagcgcc tgctgcagcg ggtgcttgaa
    97681 agacaggggc ggacggcgca acacgtcgaa ggaggccgcc gccgctgccg aagagccgcc
    97741 cttgcggcac ggagacgccg gtttgttcgc gatctggcgc aggatgtgat actcgcggtc
    97801 gctgccgccg ccgcccgggc tgtccaggag gcacgacagc tcgccgaggt tcagtttgtt
    97861 gaacgtggcg tactttatca ggcccagggt gctcatgtac aggtctttgg gattcaccgg
    97921 caggttgtgt acgcggtgga acttgacgta cgtcaggttc tcgtccgcca tcgccgccac
    97981 cacgtccagg ctcggcgcgt tgttgatggc gaacgtgcga tcttgtacca ggacccgcag
    98041 ttcctccggc ggcagcgcgt cgaagtgctt gcggaagagc agcagatagt tagtgttgat
    98101 cagttcgtcg tgggtcacca ccgccggcgc gtggcggtcg ttgtcggtgt acctgttctc
    98161 tagcagcttg atggggtcgg gcaggtccat ggggaacatg cacaggccca aggaacccgt
    98221 cgtgtagtcg cggatgtccg gagaggtctg gcggtgatag tcgccgccgc caccgccgcc
    98281 taggctcagc gtggtattgt tgttactgtt gttggaggac acgagcgagg actcgaggat
    98341 cgagggtgcc gacgacggct cgggacggcg gccctgggcg cgcgcctcgc ggatccggat
    98401 catggctttc aagcattcca ggtcgtcggg tcccagacag tctagttttt tattcaagtg
    98461 agtgagggcc gcgatgtttt tgtcatactg gggtggtggc gaggagggcg atgagagtgg
    98521 cggcggcatg agatgagcat ttcgtttcca gttgggatga gaggcgcccg aatcgcggta
    98581 agacgactgg ttgtggccgt agtagtagtg ctgagactgc tgttgcgaat atttcgaacg
    98641 tcgggagacg ccgcccgtcg cggcatcgtc ctcgtcgtat ccggcgaacg ggcccagccg
    98701 tctcttgacg ccggtccgca gcatggtttc gccgccttcg gtgcgctcgg tcgctcgtac
    98761 gtacgcgcgg ttgctgacgg gggggacgcc cgcgcggaaa tgtggctagg tgttactctc
    98821 gatatgactg cgactccttc cgcgcaggaa accccccgct tttttatatc gcgggagggg
    98881 aagggtcgat gatacgttag ttagggccgg gtgccagcgt gggccggacg gatttattcc
    98941 ttgacgcaag caggatgcgt gggtgcgctg ccggaacggg ggtcgtcgtc gcccacgcgc
    99001 tcgtcgacgc gtctaatact gcgagggcag ggagatcttc agcgagaggt gggtctgttt
    99061 cgcgttagaa ttgcatcgcc gggtgaaaca cctgctccac agggtcgccc acacgttccg
    99121 ccgctggtct ccgcggatgt ccaggaatac ctgcaccgtc tcctggcgag tgtagtgctc
    99181 gcgcgctaga cacgagaagt ctcgggcgcg gccgtataaa ccccgtttga cggcaacgca
    99241 ggtgcggccg acggcggtaa acaccgtggc cgcctccagc tgctgctgca cctcctcgcg
    99301 gtagtggtta cgcgtgtgtc tcaacagcgc cggccaggcg atccgcctcg cgaacgcctg
    99361 caggttctcg acgtcgtcgt cgtcctcctc ctcgtccgat cccaccgccc tctcctcctc
    99421 gtaatcgctc gacgcgcctc cttctcctcc gcctcctcgc ccgacgagcg ttggcagcga
    99481 cggcgccgac tgtcccgact cgagcgacag gtgcgctcgc agcaggggcc cgagcggcag
    99541 acgccgcctc gacatcgcgc gcctcgcccg cgattgcaga aagttgccgt cgctgtcggc
    99601 gcatgcgcgg tcggtgatgt gcaacaccac ctccgtcagc tggtcggcgc tcccgtctcg
    99661 ccgcggcgga cggccgtggt gcgtcaggtt ctgggggcac agctgctgca gcacgaattc
    99721 cgccggacgg tcgcgatacc cggcggggac gatgaagatg gggtttaatc ggctgtgcag
    99781 catcagcccg ctggcctcgt ccagcttgta catcagcggc atgcggatcg agcgcccgtg
    99841 gctgtagatc cccgtgtcga aacactcgcc ggggtgcgag atggcgttga gtttgcacac
    99901 caggtctcga tcgaggcaca gagtgtgatc gaggatgccg gccaggcgtt tcagcgtctg
    99961 cgccccgatc gccgccgtgc gaggggggaa agggatgatc accctcaggc ccagcttgcg
   100021 ccgacagaca cagaagggcg ggcgccgaac ggcatcgccg tagtcgacca ccgccgcggc
   100081 gtgctcgggc cgcgggtcgt cgtcttcgtc gtagccgccg ccgccgtaca gcatcgcctc
   100141 gtccgccgcc cccgcggcgt tctgcggaca cgcgctcttg aagaagaaga cggggtggga
   100201 gtccgggtct acctcgggaa acaggtgccg ccaggccccg atcagggtcc gccgcagcgc
   100261 gcggcacagg tcgaacacct cctgacggct cagaccctgc aggtcctcgc gcagcttgag
   100321 gtccacgtcg cccacgaagt tgaacacggg caggttctcg ttgaacatct cgtgacgcgt
   100381 gcggtacagc tgctcgccca cctcgcacga ggccgcgatg tcttcgcgca gccacaccgc
   100441 gtccgtcaga cactcgtccg agacgtactc ggacggcagg tttttcatca ggtccttggg
   100501 cagcagccgg cgggtccagt tctccgcgct gaccgcgcag aacacgtgcc gcttctccgg
   100561 catctccacc cggaacaccg gcatcggccc gatcggacgg ctcgtgtcgt tcagcaggta
   100621 gttgcgccgg cacacgcgcg tctcgtcttc tttttctctg ccgccgctgg tgcgcttgcg
   100681 gcttttttcc gcccgcggca cgtaccggtc cgaggcgcac agcttcagca gccccatcag
   100741 cgtcggcggc agcggcgaga acagggactc gcacgtcgag ttcagcttgc gcagcgagat
   100801 ggccaggttc gtcgcggtgg aagagtagcc caccatcgtg tcggcttccg tgttccagtc
   100861 gtagccgcgg tagctgtggg gcgggctcag cttcgcgcgg tcgacgtgga tgtagctgcc
   100921 aaaatagccc tccaccgaaa agtaggtatt catgatggag atcagttcgg cgtccaggct
   100981 gcgccccagg tagttctcct ccgccgcgca ctgctgatcg tccggcaggt tcttgtcgta
   101041 cgccgtgtgc tcgcagtact gcaggaactt ctcccggcac agcgccgtcc ggtaggccag
   101101 gtacacgtag tacacgcacg agtcggccgc caggcgcgat tcctcgcgga acgcgttgat
   101161 cttggcgtcc acgtattcca gctcgcgccg gtctcgggcg tttctcgcct tggcgaacgc
   101221 cgcgaaccgc gcggtctgct tgcggaaccg cgagccgttc atggtcgcca tgaaatcgcg
   101281 catgttgatg tacgtgaaca ggttgcggcc ggggtcggcg gtgaaacatt tcgtgtaatc
   101341 gcgggtggtc tgaatcgtac tatactgcct ctcgaacaga tagtaggaca tggtcaggat
   101401 cagggtaccc tcgtgggtcc cgtacgtgct caggaaccag gagggggacg tgggggacag
   101461 gaaggtgttg ttgagatagc gtaagatcgc gctgcgattg taatggacca ggcatttgag
   101521 ggtgctggtg aggtcggaga agaggtcgcc gccggcggac ccgttctcct cgtcatgacc
   101581 cgtctcgtct tttttacgat cgaacaggtg ttcgtacaac tcgcgagtag cgtcggcgtc
   101641 tatgccggcg cagataacgc gcgcgggtag cggtgtgttg gtggacacgt attcggacag
   101701 ggagaggcgg cgcgcgtcgc atatgaaaac ggggcggacc cgggtcgaat ccgggcacct
   101761 ctgggtctga agtacgaatt ctatacggtt cgacggtttg tatttaatca tcagggggaa
   101821 caggtggtgc tccgtcggtg tctccgacag catattgact acgatatttg gggtgtcgta
   101881 ttcggtggcg aacagcacga cggtcatgat gatgaccgac ttcggcggtg gcgggactgg
   101941 cactagtaat gctcgcgggg gcgtcggggg cgctatcgcc gccgcagacg acgacgccgg
   102001 ggcggctcct ccgagctgct ggaggaggat gctcgatttc gccctgtgtc gacgcacgat
   102061 tcgggacgga tccgaatata tcgtcctcag ggccgacgag gacgtcgata tggccgaatt
   102121 agaagggttc ctcaaagata attttgggaa tctcggggtc tcgtcggcgg acctgtctga
   102181 aatagatagg gagtcggaag tcaccaaaca cctgctcagg ctccttccgg tctataagcg
   102241 ctgcgtgcgg aggcagaccc ggctcgaccg tcttctggct aaccaatgtc gaccgcacct
   102301 ccgcaacgcc gccgagatcg agtgtcagaa atccaaacgt gtcatgcagg cgctcgacat
   102361 cgtcatcctc aagctcctcg tcggggagtt caccctctcg gacgaggaca gcgtcgagag
   102421 gctgctcgag aagttctccg tcgatcagag caccctctgc gaggtcggca ggatcgtgcg
   102481 cctcatagac atggaccgcg agaacactca gcgcctcgtc gacggacggg aggagccggc
   102541 gcctcccctc tgcgacctga acggcgtgcc gtcgtcgtct tcttcctcct cctacgcggc
   102601 cactactacc atctcctctg cctccgacct cttactcagg gagctggaca acgctcccgc
   102661 cgcgcccgac cacctccccg gggagatcga cgagattttg ctccgcgacg aagcgacgtc
   102721 tgggacggga cgcctgcaca acgtcggaag gcgtcgcgac ctcgaggaac aaaagcagca
   102781 gcaccagcag atggccgctc tgtgatcgag gcttttctcg atcgggggac gtgtaagtgt
   102841 gtggattgtt gttatttacc ggggcgtgtt tattggttaa caaaaatcgc tatttccact
   102901 ttaccgtttt tagaaaaata taatgtttat tttgtttgat tcgcaaaaaa aaaaatatac
   102961 atacatctct gagggtaggt agcggtaaac gtagttttcc tgagtacact agacaagagg
   103021 taatctctct aggtcagccc tcgttcgacg agtctcgacc gcttcgcatt ctctcttccg
   103081 cgcggtagta gtcgcggcgc ccgcccttga cgagctttag gtccgagcgc ggcacgtcga
   103141 aagacatcat gacgctcgtc agtgacggtt tgaacggcgt gatgcccggc gtcgtgaaga
   103201 tgatcttggc catcgccatc ccggcctcca gatcgacgtg ctcgtccgag gcgttcagca
   103261 cgcgtagcac cgccagtgag ttggggcgcc acacggtcgg gtccaggagc acgcgctttg
   103321 tcgctaggtg gcgacacggg atgaccaggc agctgctcgc gtcctcttca cacaggtgtc
   103381 cggcctcgaa cttcaggttc ttcgaggccc gcggcggcag gctcagcggt cgccgcaggc
   103441 gtaggtcgaa gtacgtgtcg ccctggtgcg gcgccatcag gttgatggtc tgccacggct
   103501 ccggcagcag catcggcaac atgtggatgt gaatctgcag catgttcggc ggcagctcca
   103561 gcggacccga gctgatgttc acgatctgcg cgcggatgtc gctgggaccg taacccgcca
   103621 tgtccatcac gcagacgcac cccggtgggt ggaaacagtt cgtgacggcg caataaccca
   103681 tcgggatgtt catcttcacc cccagaccga ggatgcggcc ccgctcgaac agtcgtacca
   103741 cgcgctgatt ctgcgcgagc aggcggtcgc cgtgcgcttc caccttgaaa tcattgccgt
   103801 acgtctggaa gaagatcttc tgcatcttct cgggacgacg cgcctccttc ggcgtcggtt
   103861 cgcgcggcgg ggcctccgga ccgtcgcgca gcagctggtt gatctccgcg agcgccgcgc
   103921 cgttctcgct ggaatcgtcg tcctccggaa agaacctatt taagaacgac gagttcgtct
   103981 gttctctcag cgcgcagctg ctggagatca tcatctcgcg aggcggaggt cgcgacgact
   104041 gctctgacga ggaggtatct tcggaaggtt cgtcgtcgtc gaagatatta aagggatcct
   104101 tcatggcctg cggcaagact gagtctggcg acgacagtgg gagattcggg cggaccggag
   104161 ccggtatgtt tggttttatc atgccaggct ttgtaggggt tttccgtttg agctttttcc
   104221 ttctgttgtg cttcgccatg gcgagcggat cctcgtcgtc gccttccgcg gcggtgtcgg
   104281 tcgccgcttc ggtgccggat acgaccgtca gcaagatcgt gatcagcgac ggatccgagg
   104341 cgcacaatat caacgagttc tacgacgtga agtgtcactc gcacttctac ggtctgtccg
   104401 tctcgtcgtt cgcctccatc tggatgatgg tgaacgccat cgtctttatt tgtgcgttcg
   104461 gtgttttcat gaggcactgg tgttacaagg ccttcacctc agacacggct aaaggatatt
   104521 gagccggtgc gccttttgtg gggcagagac ggtacgtgtt gttgtggttt ctgggaaatg
   104581 gtcctccaag ggcttgcggt caacgtcagg gtgtccagat aatccatgag tacgtcgtct
   104641 agagtttcga cgtcctccag gttgatctta ttatctttga tttcgggttt ctttttacgt
   104701 tccgttttgt atagcgttgt gacgtttact ggtcctacta ccgtctccac cgtaccgttg
   104761 gttagtacgg ttgcggtgtt aaactgggtt ttgagtgcgc atttactgct ttgatataga
   104821 gccgcgtgca tgaaggcgga aaaatcgtag aaaaattgta tcgggtgcat gtttttcggt
   104881 atggggggcg tcacgacgat cggcttcgca cttcgttttc tcctcggggg taaggtgacc
   104941 gcggctgcgg gtgcttgaga ttttagatga cgaaacctat cgaaaaacgt tttgatgtcc
   105001 ggccaggagg ctgtgacttt gaaaacgctg tgttgaatag cgtacagtgg aacgaaagct
   105061 ttagcacaat ggtcgttttt agctctcgag taacggctga tgagagtcgc aacggctaac
   105121 gtggtgatag tgaacgattc ggtcaccaac acgcgtctgt ccggggtcct cagttccact
   105181 tgccagcggg gcaggtcgta caggataggc gcggcgaaga tcgtatcgca ttttttaaaa
   105241 tatttggcgg tgatgttact tttcggggtg atgaggtctc tccccatgga tcggtgacac
   105301 gaaagcgacg aacttggtcc gcaaggtact ccgctcacga ttacggtccc gattgtgcta
   105361 gttttattat tgttatcttt gattggggtg taagtagcgt tcacgtaata gcccgcgtag
   105421 gctttgatgc tcgccacctc tgttccctcg atgagatacc agatgggaaa gacgttgtcc
   105481 ggacgtcgat ttctccttcg gatccatgtt tttgaaaatt tgactgagtt gaccgtgaat
   105541 gagagatagt ctttggcttg cgtgttctct ttttcttcga cgtcgggttc tttttctgga
   105601 ggtggtggat tgtcaaccag agacgaacct atgtgtattt cgccgggagg ttcggtcgca
   105661 tcgattgtat cataacctcc gtcttcataa tcatcttcgc tcatctcgat atagccggta
   105721 acggccgggt tgtatgctac acttttccgt agtgagctgt tcactttcgc ggcggatgcc
   105781 gcggtgacga tcgacatgag taataagggg ttcatcggga gggctgatct ccgcgttgaa
   105841 tacagcggac attaatcgcg gctctctttg tgttttaata ggcagtctct gcggagcgcg
   105901 atgctgttac gccgcgatag tcaacaccgt gatcatggtg gcgatgatgt tggtgttgta
   105961 ccgagccatc gtcggattcc aagatgacat cgtcctgaga agcacggagg ctttcagacg
   106021 gatgtgggcc ggaaagagca acgccaccgc gtgcgggggg tgctcgacgc aataaagaat
   106081 cttttctttc ttcattcacc tcgcgtgtgt ccttatcttt tttgccggca cagccggtac
   106141 agccctagcg ccatgaggat cgctatgatc accaaagcga cgaccacgga gtagggcatc
   106201 gacggtcgga cgttcacgag gatgtcggtc acctcgaaca ccgtcccgtt cgcggttagt
   106261 aataggtagt ggaccctagg cgtcgccacc aggatgtcgt tttcggggtc cgtcaggtac
   106321 ttcaggacct ctatgctcgg gatgtgcatg atggaggtca gtccgtccac ctcgtcgtac
   106381 tcgaccaggg tgctggcgca gaactcgcac cgttcggtga acgtgatgtt attcatcacg
   106441 atcaccgatc cgcgttcgcg gtagctcctc gacaggacac agggactcct gcggtccagg
   106501 accgtgatca tcaggttcct gtccaccacg gtgttgctca cggggatcgc caggcccttg
   106561 acgatgaaat cggacgagat caggtaagtc ttttcgttag ccgttatcac cgcgccctga
   106621 gtcgaatccg gcacgcagtt agcctcgtcc gacatctgcg aacgcttcgg acgcagggct
   106681 tccgtcaccg acatcacctg ttcggcccgt ctctccggac ggtgcgccga ctccatcagg
   106741 gccctgaccg atggacccgt atagtcgcgc ctgcctcccg atacgcacgg gctgtagatc
   106801 tccgacggtg cgcctcgttg tgggttcatg agcagttccc cccatgagat ctgttctcgc
   106861 ggagaacaca tggaggttag tagcacgaaa tgccgtctcg ccacgctgct ctcgttcagt
   106921 tgcgtacgga ccgttaggtc gacgcggatc aagatgcgtc tcatcgatcc ggatagcggg
   106981 atcttcaagc tcatacggta gtacgcgtcc gtggtgaaca gtaacttctg tagcagggcg
   107041 tccgtgttga cattcggcgg gatgcgagtc gaacggagca aaaaagcgag gtcggccatg
   107101 ctcgccgcgt gcatccctga cgagtacgtg gccgccaata cccggacgtc gatcgcgttg
   107161 ctggaatgtg cgggtttgtg tttttcggtg agctgcatcc tcgtctggaa cgccggcgtc
   107221 gggttcggtg tcgtggtttt gaaacagtgg acgatgaatt cgccgaacag ctccaactcg
   107281 ctctgccgcc agagggcggt cgagacggga gccgtcgact gatacctcgt cccgttcgcc
   107341 atgagctgac acagagaata ggtgaagaag aactcgaccg tgtcgcgcgt gatgaggccg
   107401 cactgcttgc ctctggccac taccgacgcc agaacgctca gcacccgcag acacacgctc
   107461 gtgtccgcgt agtcggccga cagcgtgcgt tgcaggaaca ccacatcggt gaggaacatg
   107521 tagcgttgga tgaacgctgt ctgtttgacc accaccagga ggtcgtggtc gggcgtctgc
   107581 cgcaggagga aggctccgac ggtgtacggc gccttcagat ccacctctct cacgtctccg
   107641 aagaacatgg ccaacgtgtt ctccgaggtg tggtcgcggg taggtttgat ggtgaggacg
   107701 aagaacttct gcgcgaggct caccgtcacg gtatatcccg tccaggtgat gacctgatgg
   107761 ctgcacggta ccttcatgga gaagatcacc gggtgctcgg tgatgacgca gagtttatcc
   107821 ggaacgaccg tgtggatgtt cgtcgcgtcg acgatcaggt cctgcatggt cactgagctg
   107881 gccggcgggg ggttcaggac gccgcccgga tacttggccg tgggcgagcg ggccaccagc
   107941 ctgtaggcgc cgtagatggg cacgacgaag tacacccgaa accgtttgcg atacgactct
   108001 agcgtctcgg tcatgtcgac gctcgacagg acctctctcg ccgcgtgcgt gttgaagaga
   108061 cagcggggca cctggtagac gcggtagccg tccccgtcct ggaagttgaa cgtgaacatg
   108121 gccgcgtgag acaccgtctg gttagaggat tcgtcgtgcc ggcacacccg gctctcgttg
   108181 tacgagtgca acttgacggt gtttctggag atccgcggtg cctcggcccc agccgcgtaa
   108241 acgacgcgcg tcgaacatag cgcgatggag agtattaatg acaacttcat gtcgcgggtc
   108301 ggggtgcgga cgtcgcaggg ccctatctcg tcgatcctgt ttaaatatct taattacgct
   108361 cgtcggcgct ttccgtccga cccgtcatgg ggacgtccgc ggacacggat ttgttatcgt
   108421 atttacctga cgcccgcaag cgtgcggggc gacgggggca tctgcagatc tacaagaaaa
   108481 tcactgccgt gttcgaggac gacgacgcgc tcaacgccat cctcgggggc atcctgccct
   108541 accggggggt cccgggccgt cgatacgtct tctacgagat cgacttcaag aagcgcatcc
   108601 ccgactgcat cgtggtcctc gtcgacgacc gcgacggctc ggccgagtgc tatgtgatcg
   108661 agttcaagac cactatgcgc tgcgccgaca ccggcaccat ccgctccaac cgcacgcatc
   108721 gcctccagta cctgcagggt ctgcgccagc tgcgcgactc cacgcgcatc ttctcgcagt
   108781 tcacggtcgc cgacggtgtc tgttggaagg tctttcccgt catctctttc tttcgccaga
   108841 agggggcgcg cgtcgccctc acgcgggtct tcaagcccag ggagtatcgc gtcctctcct
   108901 ccgtcgtctt ggatttcctg cgcctgcacc aggatgagtc ggttaaaaac ctttcacgat
   108961 gtgccgtgta tagtggcctt cgaggcgcat cgggaaaacg tcctggtctt cccccgagaa
   109021 aaactcgcgc gcctccgcga cgaaagcgcg ctgcgcctgc ggcagtacgc cgacgacctg
   109081 gggcacgacg ccaggctccg acgaagggcg ggcgaagacc tagagtctct cggaaaagag
   109141 ctgcgaaatg agtgcgagcg cttccgcggc aggatcgatc aggcggaaca gctgctgtcc
   109201 gggcccatgt cggacattct gggcggagga gaggggacgg aggtggcggg gacggcgggt
   109261 gacggcggtt ccgtcgacaa cgctagccag aagaacaaga gaaagaaggc cggcggcggc
   109321 gcctcggcct cttcctgctc ggcgacggga gacggcggcg gtagcggcgt cggtgacgat
   109381 gacgactcgc ggcagcagtg tctctgggtc acgccgaacg atccccccat ctcctactcc
   109441 accgatttcc gcggggagct ggtcgagacc atcttcaacg tgagtcaggc ctggactttc
   109501 tccttcggct cctggtacta ccgcctcaag aggtggctct acaaccagcc gcgctggcgg
   109561 cgcgtgtatc gcctcacgca gatcgagagc ctgtccgtct cgcaggagct cctcatgggc
   109621 gtcctcaacg ccgtggagca ggtcaccgtc taccccgggc acgacaccgt cgtcagcgac
   109681 ctcgaggtgg ccgcctgtct cctggcggcg tatcaggccg cgctcgaccc ccgggccgcg
   109741 gtgcccacca ccgtcgaggg cgtcctgcgc gactccggca gggtcctccg ggcgctctcc
   109801 gacgacatcg ccgccgagat cgcgcggcga ccctcggggg gcaacgcttt cgcctacaag
   109861 gacccgccgg gcttgcgttt ctacgcgccg gtccagcagg gcaggcgcta cgccgcgggc
   109921 acgttcgacg agaacgccct cgtcgccgtc ctgctgcggc ggggggccat cgcgcaggtg
   109981 ccgggcggtg ccaccggcgt cgccgcggcc gcgtcggggg gtcccggctc gtccgccgcg
   110041 gccgccgtcg cgtcccggga ggtcatgagt cgcctctccg gcgcggtctc cgacgacgtc
   110101 ctggcgctct ggacgctgcg cctcttcggc aagcgcctca gcggcgtcgt ccccaacctc
   110161 ctccaggagc agcactacct caggtcgggg ctcacggccg tcctctgcct gctgttcctc
   110221 tggaaactcc tcaactccga gagcgtcttc tccggccgcg ccggcaagtt ctcgctcagg
   110281 gacgtcttcc ccgacctctg cggcggccgc gacgcgccgc cgcccgtcga gagggaagag
   110341 ggcttcgccg gcggctgcgt caagaacttc gagttcatga tggagcgcta cgtcgtcccg
   110401 tggtactcgc gcgacccggc cgtcacggtc tcgcagctct ggccggggct cgtgctcctc
   110461 ctctactgcg agagccaccg cagcggctgg gacctctcgc gcaggccgtt cgaacacgcc
   110521 acggccgacg gcgtctcctc cgccgccggc gtcctgcacg tccaggccag ccgtttcaac
   110581 cccctcgtcg actacatgct gctgcagcag acggccgccc cggacaagga tgtcgacagg
   110641 ctcgccgcgc acgacttcgc tctcttccac tgcgagaacg ggatcggcag gctgttgtcc
   110701 atcacgctgc ccaagcacag ggtcctgacc ctcggtcagc agtttttcaa cctgcagaac
   110761 gtgtacgatt ccatgtattt ttttgtgctc ggtttcttgc ctgtggtgag tgtgacgtga
   110821 gccgccgccg cgactcggcc gagtatttta tggattggcg gacgtcccct tctggcgccg
   110881 cctgacatat aaggcgcgcg gcccgtttcg gagcgcacag tctcatactg gtccttcaca
   110941 cagtgccagg caccagtgcg gggcgcgggc cgcccgcgtc gaaccgtcgc catgccgact
   111001 tcatcgtgcg ccgtcgatta ctcctacccg gaggtcgacg ccgagcatct cagcttcatc
   111061 cagacctaca acatcctcgt cacctccacc ttcgccgtcg tcagcctgat ctcgatcgtt
   111121 ctcatcctag ggagcctcat cctctcgatg tggaggaagg tctggcaccg ccgtaacgga
   111181 ggcgcgcgta tctacgtttt cagcctcttc ttggccgagt tcatgtacgt cgccagcttc
   111241 gtcgccatct ggctcgtgcg cgtcgtctgc ccctctaagg tcaccgaacc ctactgccgc
   111301 ctggccatca tggtcaacgg catgtccgaa ggcgccgtct ccttcttcta cctgtacctc
   111361 acgctcgatc gcctctgcct cgtcggcgcc gtgaccgaga agaagaccat cttcaacacc
   111421 tccgccggca aggatctcgt cggcgtcatc tgggtcaccg tggtcgcctg gatctccgcc
   111481 ttcatcgtcg gcgctcccgc tctcaccagc caggtcatgc gcgaccgggc cggattcctc
   111541 cccgtctgtg agatgcaggg ccccgacgat atgccctacg tgctcatgca tgtcaccgcc
   111601 gtctacgtcg tgcctttcct catcatcatc tccaggctct tcgagatgcg gtactcggcc
   111661 cgggacggca cctggcactt cgtgagcggc gcctccatct actacgtcat gtacatgatc
   111721 atcgtcgtgc ccatcatcat ctgtcgggtc gtcatctcct tcggggagat cggacactcg
   111781 ctgagccaga ccacgctgca gtacgtcgat ctcatctcta ccgccggctg gcagggaagg
   111841 ggcatcgccg tcgccttcgc ctgcgacgtg gtcgtcaagt acgtcgaggc cgccggcgag
   111901 ctccacgcgt ccgtcgacgg ctccgatgac cgccggtctt tgtgcgcgga tctcccctcc
   111961 tgcatctacc cggtcggaac caccctcgtc aagagcactt tcggtttctt cttcaagggc
   112021 gccaagacga tgctgaggct gtgtcggagg gtctcgcctt tcgggatcca gaaggacgcc
   112081 ctcaagtcac cggccgcgat gaaggcgctc gagggggccg cctacgacaa caagagtttc
   112141 tcgcccgacg aggacgacga cgacaagatc cccaccgtct gtgagaagac cggaccccct
   112201 ccatccctca ccgagatcgc catgacccct gtggtggaca gccagcagaa gatgacgtcc
   112261 ctacccatgt ctgtttttta ctcggacggc ggggagaagg agggtgtgca gggcgatgaa
   112321 ggaggacata tcataccgat accgccgtcc gacggggtga ccgatgatgt ctcggcccta
   112381 ctgcctacct cctcctctgt tgtctgaaat aaaaacggtg cgcgcgcgag agacgcgagg
   112441 gtgacgggtg tagctactac tgaatctctc tctcaatcga taaagcatgc aaggtgttgt
   112501 tgtcggtccg tcgtaacgac ggtggatgat gaataacaca cgcacacaac tctcgataaa
   112561 tcaacatttc agtaataaaa agaaaacgga aaacgagata taccgtgtgt gggtcgtttt
   112621 tttttttatt cataaaatca atcattcgag cgctccgctc agcaggtcgg cgatcacacc
   112681 ttcctccttc ttgtccatgg gcggcgtgct gcgtcgcaac gtgcccgtga aggtcaggta
   112741 gtcctggatc aggaaggaaa agatccccag ctcgtggtca gagcgctgca cgctgaacgc
   112801 ctcgggcgac accgtcagct ttttccaggc gatcaggtag aagaaccaca ccttctgaca
   112861 gatcgtcctg atcgccggct cgtgcgcctc cttgccccag tgccggttga agaagcgcag
   112921 cagccggaac agacggtgcc cgtacaccgt tcccagcgag aagaagatgt tgccgtcgga
   112981 cagcagctcg tccggcagac tcagggccag gcccgtctcc gtccggatca ggtgcgacac
   113041 cagggcgcgg cacgctcgcg aacccgttat ctccaccgac agcgccgcgg ccgaacgttc
   113101 gctgaaggcg cggtgcagcg tctcggtcgg cacgtgagcg cgcatcgcct cgtacatctt
   113161 gcgccagaac tcgggcgaga tcttgcggtt caggatcgtg ttgtccgaca ccccgttgtt
   113221 cgccaccgtc tccctcagga tcagcagctc gatcccgcgc cccagcgtca gcaggcacgc
   113281 cagcctgatg atcttcaact cctccaggcg catggacgac agcggctgcc ccgacagcag
   113341 cttcgtcgtg atgtgtaata ttagatgatt gtcgtccgac aggtgcagaa accgcccgac
   113401 gcggatcgtc ttcaccatga cgggcgacgc cgctcgcgcg ccggacgcgg gatcgatgat
   113461 ctacgtcggg ggcttcctca ctctgtatga cgaggaccct caggacgaac gcctgcggct
   113521 ccctcgcgac gtcgtggcca gggagctgcg cagagcggcg gccggggggc ccgccgtgcc
   113581 cctcaatatc aatcacgacg aatcctccac ggtcggcacc gtacgtctct ttgacgccga
   113641 ggccggactc ttctgtctgg gccggctcag ctcgcccgcc tttctgggga tcgtcgagaa
   113701 ggccgcgggc aaatccaaac tcgtcgcccg cggtcccgcc aaggggctgg aagcggaccc
   113761 cgtcgtcgag tatctcagcg ccgggttccc cgccctctcg ctctccagct tctctcccga
   113821 cgccgtcgcc gctgccgccg ccgacgccga cacctcggag aactccggcg aggaggccga
   113881 gggacagccg cggcggcaga cgaccgactc gggcggcttc ttcagacacg tttcgctctg
   113941 cgggttgggg aggcggaggg gtaccttggc ggtctacgga cgagatcgcg actggatagt
   114001 ggggaggttc gcggctctta cgccggacga gagggcggag atcgcgcgtg tcgacgacgc
   114061 ggcgctcggg ggctgggacg gagacgccga tcccttcggt tcggactcat acggcctcct
   114121 cgccagcacg gtcgacgacg gttacatcgc ggagcgcctc tgtcgcctca gatacgacaa
   114181 gcggctgctg ggtttgcagt ccaaggagac ctacgtcaaa gccagcgagc tgccggccga
   114241 ggccgacgac ggccccgagc cgcagagtat tagacgcgac gcttcccggg actctgagga
   114301 gcgcgccgcc ggccgcgagg agatggctca gtcgtctcac ggtctgacac cggccgcagt
   114361 ttccgtgccc gggaccgcca accctgccgc ctccgctttc ccggccgact gcgtctacct
   114421 cagtcgggat gcgctgatgt ccatcctggc ggccgccgcg aaacagaacg ccgtacccgg
   114481 cgctttaacg tcgccgcagc aggccttgcc tcaggtgccc tcttattacg gaatgccgcc
   114541 ggacggtgtt cagtatcatc tcccgccgcc accaccaccg ccgtctcacc atcgcggcgg
[truncated: 146,544 more chars]
