# Supplementary material for: Decoding murine cytomegalovirus
Source: PLoS Pathog. 2023 May 12;19(5):e1010992. doi: 10.1371/journal.ppat.1010992 (PMC10208470; doi:10.1371/journal.ppat.1010992)
Supplement: S1 Table — List of all identified and annotated viral transcripts. TSS = transcription start site; TTS = transcription termination site. Transcription start sites with no evidence of downstream ORFs were annotated as ‘orphans’. Alternative transcription start sites of a canonical transcript (RNA) were annotated with a * (TiSS upstream the canonical TiSS) or # (TiSS downstream the canonical TiSS). Scores obtained from iTiSS transcription start site calling are shown for all 380 transcripts. All coordinates are shown in the 0-based system. (XLSX) [file ppat.1010992.s004.xlsx]

## Sheet: S1 Table
S1 Table: List of all MCMV transcripts.
List of all identified and annotated viral transcripts. TSS = transcription start site; TTS = transcription termination site. Transcription start sites with no significant evidence of downstream ORFs were annotated as 'orphans'. Alternative transcription start sites of a canoncial transcript (i.e. RNA) were annotated with a * (TiSS upstream the canonical TiSS) or # (TiSS downstream the canonical …
Name	ID	Gene	Cluster	Location	Strand	TSS	TTS	Length	Exons	TATA-region	Score (Criteria)
m02 RNA	m02_RNA	m02	m02-m04	KY348373+:752-2042	+	752	2041	1290	1	TCGGGGGTAAAGAA	1
m03 RNA *1	m03_RNA_*1	m03	m02-m04	KY348373+:1931-3140	+	1931	3139	1209	1	AGCGGACGTTGGAG	1
m03 RNA	m03_RNA	m03	m02-m04	KY348373+:2167-3140	+	2167	3139	973	1	GGCCTTTATAGGGA	5
m04 RNA *1	m04_RNA_*1	m04	m02-m04	KY348373+:2865-4103	+	2865	4102	1238	1	ATAATTTGAGTTCG	1
m04 RNA	m04_RNA	m04	m02-m04	KY348373+:3237-4103	+	3237	4102	866	1	ACGTATATAATGAT	6
m05 RNA (early)	m05_RNA	m05	m05-m16	KY348373+:4153-6364	+	4153	6363	2211	1	GTATTTCTTTCCGT	3
m05 RNA #1 (late; orphan)	m05_RNA_#1	m05	m05-m16	KY348373+:4204-6364	+	4204	6363	2160	1	CAGGAGTTATCAGT	1
m06 RNA *1	m06_RNA_*1	m06	m05-m16	KY348373+:5076-6364	+	5076	6363	1288	1	GAGTGTATATATCG	2
m06 RNA	m06_RNA	m06	m05-m16	KY348373+:5305-6364	+	5305	6363	1059	1	CATATATAAATGGA	6
m07 RNA	m07_RNA	m07	m05-m16	KY348373+:6362-10120	+	6362	10119	3758	1	TACCAAATAAAAAT	3
m07 RNA #1	m07_RNA_#1	m07	m05-m16	KY348373+:6379-10120	+	6379	10119	3741	1	AACTGTTTTAGTAC	1
m08 RNA	m08_RNA	m08	m05-m16	KY348373+:7283-10120	+	7283	10119	2837	1	GCGTATTATTACGG	2
m09 RNA	m09_RNA	m09	m05-m16	KY348373+:8602-10120	+	8602	10119	1518	1	GAGTATGTAAATAC	2
m10 RNA	m10_RNA	m10	m05-m16	KY348373+:9593-10540	+	9593	10539	947	1	CGAGTCTGTAAATA	3
m11 RNA	m11_RNA	m11	m05-m16	KY348373+:10304-11666	+	10304	11665	1362	1	CAGAAATGCAGACC	1
m11 RNA #1	m11_RNA_#1	m11	m05-m16	KY348373+:11205-11666	+	11205	11665	461	1	ACTATTTGTATCAC	4
m12 RNA	m12_RNA	m12	m05-m16	KY348373+:11650-14161	+	11650	14160	2511	1	CAGTATTTGTATCC	2
m12 RNA #1	m12_RNA_#1	m12	m05-m16	KY348373+:12066-14161	+	12066	14160	2095	1	AAATATTTAGATGT	3
m13 RNA	m13_RNA	m13	m05-m16	KY348373+:12573-14161	+	12573	14160	1588	1	CCCTTTTACTTAGA	4
m14 RNA	m14_RNA	m14	m05-m16	KY348373+:12844-14161	+	12844	14160	1317	1	TTTATTTGAATGGT	3
m15 RNA	m15_RNA	m15	m05-m16	KY348373+:14033-15705	+	14033	15704	1672	1	GCACGAATGAAAAG	4
m16 RNA	m16_RNA	m16	m05-m16	KY348373+:14846-15705	+	14846	15704	859	1	CCAAGATATATTCG	3
m17.5 RNA	m17.5_RNA	m17.5	m17.5-m18.5	KY348373+:16933-19286	+	16933	19285	2353	1	AACAGCAGATAGAA	2
m18.5 RNA	m18.5_RNA	m18.5	m17.5-m18.5	KY348373+:17799-19286	+	17799	19285	1487	1	GGCTTTTTCTTCCT	4
m19 RNA	m19_RNA	m19	m19-M25	KY348373+:19839-28970	+	19839	28969	9131	1	GCCGGAGTCAAAAG	1
m21 RNA	m21_RNA	m21	m19-M25	KY348373+:21278-28970	+	21278	28969	7692	1	TCCAGTTGAAAATC	1
m22 RNA	m22_RNA	m22	m19-M25	KY348373+:23513-28970	+	23513	28969	5457	1	GGCCCCCATCGTGC	2
m22.5 RNA	m22.5_RNA	m22.5	m19-M25	KY348373+:23705-28970	+	23705	28969	5265	1	GGGCCGACGCAGGA	3
m23.1 RNA *1	m23.1_RNA_*1	m23.1	m19-M25	KY348373+:24324-28970	+	24324	28969	4646	1	GCACTCGGTGAGCT	2
m23.1 RNA	m23.1_RNA	m23.1	m19-M25	KY348373+:24548-28970	+	24548	28969	4422	1	AGATGGCACCGCCG	3
M25 RNA *1	M25_RNA_*1	M25	m19-M25	KY348373+:25602-28970	+	25602	28969	3368	1	AAGCGACAGACGGC	3
M25 RNA	M25_RNA	M25	m19-M25	KY348373+:26192-28970	+	26192	28969	2778	1	CTATATAAAATCAC	6
M25 RNA #1	M25_RNA_#1	M25	m19-M25	KY348373+:26504-28970	+	26504	28969	2466	1	ACATACAAGCCATT	4
M25 RNA #2 (orphan)	M25_RNA_#2	M25	m19-M25	KY348373+:27964-28970	+	27964	28969	1006	1	ACTGATGAAACCGA	1
m29 RNA *1	m29_RNA_*1	m29	m29-M31	KY348373+:34946-39189	+	34946	39188	4243	1	CCCATAAACCTGAG	2
m29 RNA	m29_RNA	m29	m29-M31	KY348373+:35100-39189	+	35100	39188	4089	1	ACATCTCATATATG	3
m29.5 RNA (orphan)	m29.5_RNA	m29.5	m29-M31	KY348373+:36210-39189	+	36210	39188	2979	1	GTGGTGGTTGTGTT	1
m30 RNA	m30_RNA	m30	m29-M31	KY348373+:36735-39189	+	36735	39188	2454	1	TCGCGCATATATAG	3
m30 RNA #1	m30_RNA_#1	m30	m29-M31	KY348373+:36804-39189	+	36804	39188	2385	1	GAGACCTATTTTAT	1
M31 RNA	M31_RNA	M31	m29-M31	KY348373+:37178-39189	+	37178	39188	2011	1	CGCCATCAAAGAGC	5
m32.5 RNA	m32.5_RNA	m32.5	m32.5-M34	KY348373+:40493-45814	+	40493	45813	5321	1	TCTTCTTCATCTTC	2
m32.5 RNA #1	m32.5_RNA_#1	m32.5	m32.5-M34	KY348373+:40597-45814	+	40597	45813	5217	1	GTTTCTGAAGAGGA	1
M33 RNA (spliced)	M33_RNA	M33	m32.5-M34	KY348373+:41325-41520|41681-45814	+	41325	45813	4328	2	AGAGATTAATGGAC	5
M34 RNA	M34_RNA	M34	m32.5-M34	KY348373+:43046-45814	+	43046	45813	2768	1	CCGGCTAAAAGCGC	5
M35 RNA	M35_RNA	M35	M35	KY348373+:45863-47579	+	45863	47578	1716	1	CATTATTTAACCCA	4
m36.5 RNA	m36.5_RNA	m36.5	m36.5	KY348373+:48336-57619	+	48336	57618	9283	1	ATATTAAAGTTGTC	2
m44.5 RNA	m44.5_RNA	m44.5	m44.5-M48	KY348373+:59461-63385	+	59461	63384	3924	1	CTAAGCACAAAAAC	2
m44.7 RNA	m44.7_RNA	m44.7	m44.5-M48	KY348373+:60835-63385	+	60835	63384	2550	1	GTAGACGTTACGGA	4
m44.8 RNA	m44.8_RNA	m44.8	m44.5-M48	KY348373+:61607-63385	+	61607	63384	1778	1	TTGAAGAACGCGGC	2
M47 RNA	M47_RNA	M47	m44.5-M48	KY348373+:63254-73566	+	63254	73565	10312	1	ATTTAAGAAGTGAA	3
M47 RNA #1	M47_RNA_#1	M47	m44.5-M48	KY348373+:63366-73566	+	63366	73565	10200	1	TCGCTATTATAGTC	2
M48 RNA	M48_RNA	M48	m44.5-M48	KY348373+:66835-73566	+	66835	73565	6731	1	TATTAAAGAAGCTC	5
M48 RNA #1	M48_RNA_#1	M48	m44.5-M48	KY348373+:67021-73566	+	67021	73565	6545	1	TACAACAAGACCTG	3
M52 RNA *3	M52_RNA_*3	M52	M52-M53	KY348373+:75910-79547	+	75910	79546	3637	1	AGGGGGAGCGGCGG	2
M52 RNA *2	M52_RNA_*2	M52	M52-M53	KY348373+:76382-79547	+	76382	79546	3165	1	TTGCATATTAAAGC	6
M52 RNA *1	M52_RNA_*1	M52	M52-M53	KY348373+:76593-79547	+	76593	79546	2954	1	CTAATAATTTAGTG	2
M52 RNA	M52_RNA	M52	M52-M53	KY348373+:76719-79547	+	76719	79546	2828	1	TAAAATTTAACCTC	5
M53 RNA	M53_RNA	M53	M52-M53	KY348373+:78275-79547	+	78275	79546	1272	1	GAGTATTTAAACGA	6
m53.4 RNA (orphan)	m53.4_RNA	m53.4	m53.4-M78	KY348373+:79982-106099	+	79982	106098	26117	1	TAGTACTTTTCGGC	1
m54.6 RNA (orphan)	m54.6_RNA	m54.6	m53.4-M78	KY348373+:81066-106099	+	81066	106098	25033	1	CGTCCTTTTCAGGC	1
m59 RNA #1 (orphan)	m59_RNA_#1	m59	m53.4-M78	KY348373+:93462-106099	+	93462	106098	12637	1	GGCGGATAAAAGCT	5
m60 RNA (spliced)	m60_RNA	m60	m53.4-M78	KY348373+:94488-95066|105881-106099	+	94488	106098	796	2	CCTCTTTCAAAGGG	1
m60 RNA #1 (orphan)	m60_RNA_#1	m60	m53.4-M78	KY348373+:95120-106099	+	95120	106098	10979	1	TGGACTTAGGCTCT	1
m68.5 RNA	m68.5_RNA	m68.5	m53.4-M78	KY348373+:96000-106099	+	96000	106098	10099	1	CGGTGCACATCGGC	5
m68.6-m73.5 RNA (spliced)	m68.6-m73.5_RNA	m68.6-m73.5	m53.4-M78	KY348373+:96784-97377|105881-106099	+	96784	106098	811	2	CGAGCTCTTTCTCG	1
m68.7-m73.5 RNA (spliced)	m68.7-m73.5_RNA	m68.7-m73.5	m53.4-M78	KY348373+:97282-97377|105881-106099	+	97282	106098	313	2	TGCTGCTGGTCATC	3
m69.1-m73.5 RNA (spliced)	m69.1-m73.5_RNA	m69.1-m73.5	m53.4-M78	KY348373+:98313-98457|105881-106099	+	98313	106098	362	2	CCTAGGCTCAGCGT	2
m69.1 RNA #1 (spliced)	m69.1_RNA_#1	m69.1	m53.4-M78	KY348373+:98313-98577|105881-106099	+	98313	106098	482	2	CCTAGGCTCAGCGT	2
m69.1 RNA	m69.1_RNA	m69.1	m53.4-M78	KY348373+:98313-106099	+	98313	106098	7786	1	CCTAGGCTCAGCGT	2
m69.5 RNA	m69.5_RNA	m69.5	m53.4-M78	KY348373+:99654-106099	+	99654	106098	6445	1	TGCAACACCACCTC	2
m70.5-m73.5 RNA (spliced)	m70.5-m73.5_RNA	m70.5-m73.5	m53.4-M78	KY348373+:100447-100617|105881-106099	+	100447	106098	388	2	CCGCGATGTCTTCG	3
m70.5 RNA (unspliced)	m70.5_RNA	m70.5	m53.4-M78	KY348373+:100447-106099	+	100447	106098	5652	1	CCGCGATGTCTTCG	3
M71 RNA *1	M71_RNA_*1	M71	m53.4-M78	KY348373+:101799-106099	+	101799	106098	4300	1	GTCTGAAGTACGAA	4
M71 RNA	M71_RNA	M71	m53.4-M78	KY348373+:101896-106099	+	101896	106098	4203	1	CGATATTTGGGGTG	3
m71.5 RNA (unspliced)	m71.5_RNA	m71.5	m53.4-M78	KY348373+:102721-106099	+	102721	106098	3378	1	TCGACGAGATTTTG	1
M73 RNA *1	M73_RNA_*1	M73	m53.4-M78	KY348373+:103703-106099	+	103703	106098	2396	1	CGCAATAACCCATC	6
M73-m73.5 RNA (spliced)	M73-m73.5_RNA	M73-m73.5	m53.4-M78	KY348373+:103988-104163|105881-106099	+	103988	106098	393	2	ACCTATTTAAGAAC	7
M73 RNA	M73_RNA	M73	m53.4-M78	KY348373+:103988-106099	+	103988	106098	2111	1	ACCTATTTAAGAAC	7
M73 RNA #1 (orphan)	M73_RNA_#1	M73	m53.4-M78	KY348373+:104120-106099	+	104120	106098	1979	1	TATTAAAGGGATCC	2
M73 RNA #2 (orphan)	M73_RNA_#2	M73	m53.4-M78	KY348373+:104376-106099	+	104376	106098	1723	1	GCACAATATCAACG	2
m73.5 RNA	m73.5_RNA	m73.5	m53.4-M78	KY348373+:105850-106099	+	105850	106098	249	1	CGGGAGGGCTGATC	5
m73.6 RNA	m73.6_RNA	m73.6	m53.4-M78	KY348373+:105850-112599	+	105850	112598	6749	1	CGGGAGGGCTGATC	5
m74.6 RNA (orphan)	m74.6_RNA	m74.6	m53.4-M78	KY348373+:106541-112599	+	106541	112598	6058	1	ATCATCAGGTTCCT	1
m74.7 RNA	m74.7_RNA	m74.7	m53.4-M78	KY348373+:107350-112599	+	107350	112598	5249	1	CGACTGATACCTCG	2
M76 RNA	M76_RNA	M76	m53.4-M78	KY348373+:108305-112599	+	108305	112598	4294	1	AGTATTAATGACAA	6
M77 RNA	M77_RNA	M77	m53.4-M78	KY348373+:108450-112599	+	108450	112598	4149	1	ATCGTATTTACCTG	4
M77 RNA #1	M77_RNA_#1	M77	m53.4-M78	KY348373+:108594-112599	+	108594	112598	4005	1	TCGATACGTCTTCT	2
M77 RNA #2	M77_RNA_#2	M77	m53.4-M78	KY348373+:108910-112599	+	108910	112598	3689	1	CCCAGGGAGTATCG	2
M78 RNA	M78_RNA	M78	m53.4-M78	KY348373+:110916-112599	+	110916	112598	1683	1	CTGACATATAAGGC	5
M80 RNA *1	M80_RNA_*1	M80	M80-m80.5	KY348373+:113103-115528	+	113103	115527	2425	1	ATCTCCACCGACAG	2
M80 RNA	M80_RNA	M80	M80-m80.5	KY348373+:113389-115528	+	113389	115527	2139	1	GTAATATTAGATGA	5
m80.5 RNA	m80.5_RNA	m80.5	M80-m80.5	KY348373+:114299-115528	+	114299	115527	1229	1	GAGTATTAGACGCG	7
m82.5 RNA (orphan)	m82.5_RNA	m82.5	m82.5-M94	KY348373+:116953-131904	+	116953	131903	14951	1	CCACGTACGTGTTG	1
m83.5 RNA (orphan)	m83.5_RNA	m83.5	m82.5-M94	KY348373+:118582-131904	+	118582	131903	13322	1	TCGCCGGCGAACAC	3
M87 RNA	M87_RNA	M87	m82.5-M94	KY348373+:127008-131904	+	127008	131903	4896	1	TGTATATAAAAAAG	3
M88 RNA	M88_RNA	M88	m82.5-M94	KY348373+:129770-131904	+	129770	131903	2134	1	AGTTTATTTTATTC	5
M88 RNA #1	M88_RNA_#1	M88	m82.5-M94	KY348373+:129950-131904	+	129950	131903	1954	1	ACGTCCCAAAAGTC	4
M88 RNA #2	M88_RNA_#2	M88	m82.5-M94	KY348373+:129993-131904	+	129993	131903	1911	1	CTACTTAGGGAGGA	3
M88 RNA #3	M88_RNA_#3	M88	m82.5-M94	KY348373+:130192-131904	+	130192	131903	1712	1	CGGCGATAGAGATA	2
m88.6 RNA	m88.6_RNA	m88.6	m82.5-M94	KY348373+:131359-137349	+	131359	137348	5990	1	CCCCCTGACATCGG	1
M91 RNA *1	M91_RNA_*1	M91	m82.5-M94	KY348373+:132921-137349	+	132921	137348	4428	1	ACGACATAAAACAT	3
M91 RNA	M91_RNA	M91	m82.5-M94	KY348373+:133766-137349	+	133766	137348	3583	1	TCCAGGTATATAAG	6
M92 RNA	M92_RNA	M92	m82.5-M94	KY348373+:134006-137349	+	134006	137348	3343	1	AGTGTATAGGAGAC	2
M93 RNA	M93_RNA	M93	m82.5-M94	KY348373+:134576-137349	+	134576	137348	2773	1	GATCTATTTTACGT	3
M94 RNA *1	M94_RNA_*1	M94	m82.5-M94	KY348373+:135596-137349	+	135596	137348	1753	1	GCCGATCGGACCGC	2
M94 RNA	M94_RNA	M94	m82.5-M94	KY348373+:135969-137349	+	135969	137348	1380	1	CATTATTAAGGCGC	7
M95 RNA	M95_RNA	M95	M95-M99	KY348373+:137959-139984	+	137959	139983	2025	1	TCTCTATATAAGTC	4
M96 RNA	M96_RNA	M96	M95-M99	KY348373+:139298-139984	+	139298	139983	686	1	TATATAATCAGAAC	6
M97 RNA	M97_RNA	M97	M95-M99	KY348373+:139980-142436	+	139980	142435	2456	1	GTCATGAATAAAAG	5
M98 RNA	M98_RNA	M98	M95-M99	KY348373+:141942-144154	+	141942	144153	2212	1	GTCTATAAAAGAGC	4
M98 RNA #1	M98_RNA_#1	M98	M95-M99	KY348373+:142226-144154	+	142226	144153	1928	1	GGGGATTCGTCACC	1
M98 RNA #2	M98_RNA_#2	M98	M95-M99	KY348373+:142349-144154	+	142349	144153	1805	1	TTGATATTTACTGC	3
M99 RNA	M99_RNA	M99	M95-M99	KY348373+:143491-144154	+	143491	144153	663	1	TACTATATAAACGC	5
m100.5 RNA	m100.5_RNA	m100.5	m100.5-M102	KY348373+:144887-148163	+	144887	148162	3276	1	GGCACATAAAGTAC	1
M102 RNA	M102_RNA	M102	m100.5-M102	KY348373+:145551-148163	+	145551	148162	2612	1	GGTACTATAAATCC	6
m103.5 RNA	m103.5_RNA	m103.5	m103.5-M105	KY348373+:149450-153879	+	149450	153878	4429	1	CCTCTCTAAAAAGG	2
m103.5 RNA #1	m103.5_RNA_#1	m103.5	m103.5-M105	KY348373+:149557-153879	+	149557	153878	4322	1	ACAGAAATAAATAC	2
m104.5 RNA	m104.5_RNA	m104.5	m103.5-M105	KY348373+:150154-153879	+	150154	153878	3725	1	TCAGGTCCTGCAGG	2
M105 RNA	M105_RNA	M105	m103.5-M105	KY348373+:150783-153879	+	150783	153878	3096	1	GTGTATATAAGCTT	5
m107 RNA *1	m107_RNA_*1	m107	m107-M113	KY348373+:161603-165514	+	161603	165513	3911	1	AACGATAAAAGAGG	3
m107 RNA	m107_RNA	m107	m107-M113	KY348373+:161894-165514	+	161894	165513	3620	1	AAGTATAATAGCGG	2
m107 RNA #1	m107_RNA_#1	m107	m107-M113	KY348373+:162077-165514	+	162077	165513	3437	1	GTGCTCCATCGGCG	4
m107 RNA #2	m107_RNA_#2	m107	m107-M113	KY348373+:162114-165514	+	162114	165513	3400	1	GTCACTCGTCTCGA	2
M112 RNA *3	M112_RNA_*3	M112	m107-M113	KY348373+:162800-165514	+	162800	165513	2714	1	TAGACCATCTGCTA	4
M112 RNA *2	M112_RNA_*2	M112	m107-M113	KY348373+:162830-165514	+	162830	165513	2684	1	CAGGCACATTACTG	1
M112 RNA *1	M112_RNA_*1	M112	m107-M113	KY348373+:162863-165514	+	162863	165513	2651	1	GCGTGTCTAGAGCT	5
M112 RNA Iso1 (spliced)	M112_RNA_Iso1	M112	m107-M113	KY348373+:162979-163892|163985-164087|164488-165514	+	162979	165513	2041	3	GCAGACTTTATAAA	6
M112.1 RNA Iso2 (spliced)	M112.1_RNA_Iso2	M112.1	m107-M113	KY348373+:162979-163892|163985-164162|164488-165514	+	162979	165513	2116	3	GCAGACTTTATAAA	6
M113 RNA (spliced)	M113_RNA	M113	m107-M113	KY348373+:162979-163892|163985-165514	+	162979	165513	2442	2	GCAGACTTTATAAA	6
m115.5 RNA	m115.5_RNA	m115.5	m115.5-m118.7	KY348373+:167228-169620	+	167228	169619	2392	1	CAATAATAAAGGCA	4
m117.1 RNA *1	m117.1_RNA_*1	m117.1	m115.5-m118.7	KY348373+:169120-173111	+	169120	173110	3991	1	TGTTATGTATACGG	4
m117.1 RNA	m117.1_RNA	m117.1	m115.5-m118.7	KY348373+:169339-173111	+	169339	173110	3772	1	CCAGCAGTTCCCGA	4
m117.1 RNA #1 (orphan)	m117.1_RNA_#1	m117.1	m115.5-m118.7	KY348373+:169873-173111	+	169873	173110	3238	1	GTACCTTCTTGATG	1
m118.6 RNA (orphan)	m118.6_RNA	m118.6	m115.5-m118.7	KY348373+:171248-173111	+	171248	173110	1863	1	CGTCATCAGATAGG	3
m118.7 RNA *1	m118.7_RNA_*1	m118.7	m115.5-m118.7	KY348373+:172031-173111	+	172031	173110	1080	1	AAGATTTAAATAAG	1
m118.7 RNA	m118.7_RNA	m118.7	m115.5-m118.7	KY348373+:172160-173111	+	172160	173110	951	1	ACACTGATGTCATT	2
m119.5 RNA	m119.5_RNA	m119.5	m119.5-m121.5	KY348373+:173169-179322	+	173169	179321	6153	1	CACATATAGTATAG	2
m121.5 RNA (orphan)	m121.5_RNA	m121.5	m119.5-m121.5	KY348373+:176878-179322	+	176878	179321	2444	1	TGTAGATCAAGGTC	1
m126-m128 RNA (immediate early; spliced ie2)	m126-m128_RNA	m126-m128	m126-m128-m128	KY348373+:184276-184350|185596-185720|186085-187362	+	184276	187361	1475	3	CCATATAAAAGCTG	5
m126-m128 RNA #1 (late; spliced)	m126-m128_RNA_#1	m126-m128	m126-m128-m128	KY348373+:184681-184800|185596-187362	+	184681	187361	1885	2	GGGCGACCCCTAGC	3
m128 RNA (ie2; late)	m128_RNA	m128	m126-m128-m128	KY348373+:185842-187362	+	185842	187361	1520	1	AAGGTAACCTAGGC	2
m128 RNA #1 (ie2; immediate early)	m128_RNA_#1	m128	m126-m128-m128	KY348373+:186113-187362	+	186113	187361	1249	1	TCTGTAGATATGGA	4
m130 RNA	m130_RNA	m130	m130-m131.5	KY348373+:187560-188898	+	187560	188897	1338	1	AGGATAATAAAGTT	2
m131.5 RNA (orphan)	m131.5_RNA	m131.5	m130-m131.5	KY348373+:188709-188898	+	188709	188897	189	1	CGACCGTTTCTCGG	2
m134.5 RNA (orphan)	m134.5_RNA	m134.5	m134.5-m144.5	KY348373+:190143-205733	+	190143	205732	15590	1	CCACCAATATAGCG	1
m134.5 RNA #1 (orphan)	m134.5_RNA_#1	m134.5	m134.5-m144.5	KY348373+:190242-205733	+	190242	205732	15491	1	TGGTGTTAATAGCC	1
m139.5 RNA	m139.5_RNA	m139.5	m134.5-m144.5	KY348373+:195983-205733	+	195983	205732	9750	1	CCAAACACCACTCG	3
m143.5 RNA (orphan)	m143.5_RNA	m143.5	m134.5-m144.5	KY348373+:203033-205733	+	203033	205732	2700	1	CCTTGCTCTTCTTT	1
m144.5 RNA (orphan)	m144.5_RNA	m144.5	m134.5-m144.5	KY348373+:204076-205733	+	204076	205732	1657	1	ATCGTCTTATACCA	1
m149.5 RNA (orphan)	m149.5_RNA	m149.5	m149.5-m150.5	KY348373+:207713-210074	+	207713	210073	2361	1	TGATCTGTCTGTGC	1
m150.5 RNA (early; orphan)	m150.5_RNA	m150.5	m149.5-m150.5	KY348373+:208814-210074	+	208814	210073	1260	1	CGGGGATACACATT	1
m150.5 RNA #1 (late; orphan)	m150.5_RNA_#1	m150.5	m149.5-m150.5	KY348373+:209006-210074	+	209006	210073	1068	1	GCAAGGAACAAGAT	1
m151.5 RNA (orphan)	m151.5_RNA	m151.5	m151.5-m152.5	KY348373+:210561-212869	+	210561	212868	2308	1	GAATACTTGACCGT	1
m152.5 RNA (orphan)	m152.5_RNA	m152.5	m151.5-m152.5	KY348373+:211782-212869	+	211782	212868	1087	1	CCACGAATAACGCG	1
m153.5 RNA (orphan)	m153.5_RNA	m153.5	m153.5-m154.4	KY348373+:213456-214380	+	213456	214379	924	1	CGAAGATGTATGAA	1
m154.4 RNA #1 (orphan)	m154.4_RNA_#1	m154.4	m153.5-m154.4	KY348373+:214325-214380	+	214325	214379	55	1	CTTATATATAAGAC	1
m156.5 RNA (orphan)	m156.5_RNA	m156.5	m156.5	KY348373+:215743-218479	+	215743	218478	2736	1	TTCAATATATGCGA	1
m159.5 RNA (orphan)	m159.5_RNA	m159.5	m159.5-m162.5	KY348373+:219082-221895	+	219082	221894	2813	1	AATTATAAAAGGTT	1
m161.5 RNA (orphan)	m161.5_RNA	m161.5	m159.5-m162.5	KY348373+:221363-221895	+	221363	221894	532	1	GCGCGTAGATAAGC	1
m162.5 RNA	m162.5_RNA	m162.5	m159.5-m162.5	KY348373+:221889-224468	+	221889	224467	2579	1	TATTAGAAACACGT	2
m165.5 RNA (orphan)	m165.5_RNA	m165.5	m165.5-m169.5	KY348373+:224602-230281	+	224602	230280	5679	1	CCACGAACCACGTG	1
m169.5 RNA	m169.5_RNA	m169.5	m165.5-m169.5	KY348373+:229204-230281	+	229204	230280	1077	1	GCGGGGATTTCCGA	4
m170r RNA #1	m170r_RNA_#1	m170r	m170r-m06.5	KY348373-:0-636	-	635	0	636	1	TTATACCCGCCCCC	3
m170r RNA (spliced)	m170r_RNA	m170r	m170r-m06.5	KY348373-:0-834	-	833	0	834	1	CACGCTCGAGATCG	1
m01 RNA	m01_RNA	m01	m170r-m06.5	KY348373-:0-2109	-	2108	0	2109	1	CCTATAAAGGCCGA	5
m03.5 RNA #1	m03.5_RNA_#1	m03.5	m170r-m06.5	KY348373-:0-3180	-	3179	0	3180	1	TCATTATATACGTA	1
m03.5 RNA (orphan)	m03.5_RNA	m03.5	m170r-m06.5	KY348373-:0-3589	-	3588	0	3589	1	TGGGAGTGAAATTC	2
m04.5 RNA (orphan)	m04.5_RNA	m04.5	m170r-m06.5	KY348373-:0-4031	-	4030	0	4031	1	TTACTCTTAAGCGG	1
m05.5 RNA #1 (orphan)	m05.5_RNA_#1	m05.5	m170r-m06.5	KY348373-:0-4682	-	4681	0	4682	1	GTGTTATTTGCGTT	1
m05.5 RNA (orphan)	m05.5_RNA	m05.5	m170r-m06.5	KY348373-:0-4815	-	4814	0	4815	1	GGTGTTATATAAAG	5
m05.5 RNA *1 (orphan)	m05.5_RNA_*1	m05.5	m170r-m06.5	KY348373-:0-5185	-	5184	0	5185	1	TATGAGCCGCTTAG	1
m06.5 RNA (orphan)	m06.5_RNA	m06.5	m170r-m06.5	KY348373-:0-6104	-	6103	0	6104	1	GCGTGATGGTTCCT	1
m09.5 RNA (orphan)	m09.5_RNA	m09.5	m09.5	KY348373-:9345-10140	-	10139	9345	795	1	TAGGGATATAAACT	2
m10.5 RNA (orphan)	m10.5_RNA	m10.5	m10.5-m11.5	KY348373-:10537-10957	-	10956	10537	420	1	TTATTTACGCACCA	3
m10.5 RNA *1 (orphan)	m10.5_RNA_*1	m10.5	m10.5-m11.5	KY348373-:10537-11013	-	11012	10537	476	1	GAAACATAGGAGGA	1
m11.5 RNA (orphan)	m11.5_RNA	m11.5	m10.5-m11.5	KY348373-:10537-11454	-	11453	10537	917	1	ACACTAGAAAACGG	1
m12.5 RNA (orphan)	m12.5_RNA	m12.5	m12.5	KY348373-:11695-12660	-	12659	11695	965	1	ATTTGTTCATATCT	1
m13.5 RNA	m13.5_RNA	m13.5	m13.5-m14.5	KY348373-:12789-13478	-	13477	12789	689	1	TGAGATATAGATGT	5
m14.5 RNA	m14.5_RNA	m14.5	m13.5-m14.5	KY348373-:12789-14588	-	14587	12789	1799	1	TGATATTTGAGTAA	3
m17 RNA	m17_RNA	m17	m17	KY348373-:15702-16995	-	16994	15702	1293	1	TCGTATTCAAAAAG	3
m17 RNA *1	m17_RNA_*1	m17	m17	KY348373-:15702-17011	-	17010	15702	1309	1	CTGCCAATAAAAAC	3
m18 RNA #1	m18_RNA_#1	m18	m18	KY348373-:17015-18143	-	18142	17015	1128	1	CGCCAACATCCCGT	4
m18A RNA	m18A_RNA	m18A	m18	KY348373-:17015-19037	-	19036	17015	2022	1	CGCCGCCGTCGTCC	3
m18 RNA	m18_RNA	m18	m18	KY348373-:17015-20276	-	20275	17015	3261	1	GGTGTTATAAGACG	2
m19.5 RNA	m19.5_RNA	m19.5	m19.5-m24.5	KY348373-:20432-21238	-	21237	20432	806	1	TCTATTACCGCATC	5
m20 RNA #4 (orphan)	m20_RNA_#4	m20	m19.5-m24.5	KY348373-:20432-21852	-	21851	20432	1420	1	GTTCGATAAGCCGC	1
m20 RNA #3	m20_RNA_#3	m20	m19.5-m24.5	KY348373-:20432-22475	-	22474	20432	2043	1	GACTACAAGAAATT	5
m20 RNA #2	m20_RNA_#2	m20	m19.5-m24.5	KY348373-:20432-22770	-	22769	20432	2338	1	TATATTTTTGGCTC	2
m20 RNA #1 (late)	m20_RNA_#1	m20	m19.5-m24.5	KY348373-:20432-22843	-	22842	20432	2411	1	CGCACGTTTTGAGC	1
m20 RNA	m20_RNA	m20	m19.5-m24.5	KY348373-:20432-23098	-	23097	20432	2666	1	AACGGAATAAAAGC	6
m20 RNA *1	m20_RNA_*1	m20	m19.5-m24.5	KY348373-:20432-23331	-	23330	20432	2899	1	CGGTTATTAAAAGA	2
M23 RNA #1	M23_RNA_#1	M23	m19.5-m24.5	KY348373-:23323-24769	-	24768	23323	1446	1	CGCCGGCCAACGGG	1
M23 RNA	M23_RNA	M23	m19.5-m24.5	KY348373-:23323-25530	-	25529	23323	2207	1	TCGTGCGCGCGCAC	2
M24 RNA	M24_RNA	M24	m19.5-m24.5	KY348373-:23323-26135	-	26134	23323	2812	1	TGATTTTATATAGT	1
m24.5 RNA	m24.5_RNA	m24.5	m19.5-m24.5	KY348373-:23323-26691	-	26690	23323	3368	1	TCCTCATCAAAAAG	2
m25.1 RNA #1	m25.1_RNA_#1	m25.1	m25.1-M27	KY348373-:28979-30312	-	30311	28979	1333	1	CTCTGGATATGTTC	2
m25.1 RNA	m25.1_RNA	m25.1	m25.1-M27	KY348373-:28979-30739	-	30738	28979	1760	1	CTATATAGGCTTGC	2
m25.2 RNA	m25.2_RNA	m25.2	m25.1-M27	KY348373-:28979-31347	-	31346	28979	2368	1	GGTGTTTAAGGCGG	3
M26 RNA	M26_RNA	M26	m25.1-M27	KY348373-:28979-32100	-	32099	28979	3121	1	GGCGATAACTTCCG	5
M27 RNA	M27_RNA	M27	m25.1-M27	KY348373-:28979-34327	-	34326	28979	5348	1	TTTCAATAAAGTCG	3
m28 RNA	m28_RNA	m28	m28-m29.1	KY348373-:34335-35813	-	35812	34335	1478	1	AAAGCTTTTTTTCC	3
m29.1 RNA	m29.1_RNA	m29.1	m28-m29.1	KY348373-:34335-36751	-	36750	34335	2416	1	CGTATAAAATAGGT	6
m29.1 RNA *1	m29.1_RNA_*1	m29.1	m28-m29.1	KY348373-:34335-37028	-	37027	34335	2693	1	GCGGTCTTTATAAG	1
M32 RNA	M32_RNA	M32	M32-m34.2	KY348373-:39195-41415	-	41414	39195	2220	1	CTGTATTTAACGAT	6
m32.6 RNA (orphan)	m32.6_RNA	m32.6	M32-m34.2	KY348373-:39195-42233	-	42232	39195	3038	1	ATCTTAAAGGTCGC	4
m33.5 RNA (orphan)	m33.5_RNA	m33.5	M32-m34.2	KY348373-:39195-43603	-	43602	39195	4408	1	CCCTGTTGTTGTTG	4
m34.2 RNA #1 (orphan)	m34.2_RNA_#1	m34.2	M32-m34.2	KY348373-:39195-45597	-	45596	39195	6402	1	TGCACTCAGAATGT	1
m34.2 RNA (orphan)	m34.2_RNA	m34.2	M32-m34.2	KY348373-:39195-46145	-	46144	39195	6950	1	GCTGATGGTGTAAC	1
M36 RNA (spliced)	M36_RNA	M36	M36	KY348373-:47524-48911|49037-49315	-	49314	47524	1665	2	CGCTATAAGGAGGT	4
M37.5 RNA	M37.5_RNA	M37.5	M37.5-M46	KY348373-:49387-50018	-	50017	49387	631	1	CGGATGGAAGGACT	2
M38 RNA	M38_RNA	M38	M37.5-M46	KY348373-:49387-52239	-	52238	49387	2852	1	TCTCTCTAATTGGT	1
m38.5 RNA	m38.5_RNA	m38.5	M37.5-M46	KY348373-:49387-52390	-	52389	49387	3003	1	CACATATAAAAGTT	6
m39 RNA #1	m39_RNA_#1	m39	M37.5-M46	KY348373-:49387-53182	-	53181	49387	3795	1	AAGACATATAAAAA	2
m39 RNA	m39_RNA	m39	M37.5-M46	KY348373-:49387-53453	-	53452	49387	4066	1	GTGGGGACTATCCG	2
m40 RNA	m40_RNA	m40	M37.5-M46	KY348373-:49387-53705	-	53704	49387	4318	1	ACTATTAAACCCAA	2
m41 RNA	m41_RNA	m41	M37.5-M46	KY348373-:53677-54229	-	54228	53677	552	1	AAACTATTTTAAAC	4
m41 RNA *1	m41_RNA_*1	m41	M37.5-M46	KY348373-:53677-54267	-	54266	53677	590	1	TTGATACAAAACTA	6
m41 RNA *2	m41_RNA_*2	m41	M37.5-M46	KY348373-:53677-54355	-	54354	53677	678	1	CGTGGTCACTGGTC	2
m41 RNA *3	m41_RNA_*3	m41	M37.5-M46	KY348373-:53677-54457	-	54456	53677	780	1	AACCCTGTCTCTCG	2
m42 RNA	m42_RNA	m42	M37.5-M46	KY348373-:53677-54875	-	54874	53677	1198	1	ATACTATATATGCT	4
m42 RNA *1	m42_RNA_*1	m42	M37.5-M46	KY348373-:53677-55128	-	55127	53677	1451	1	TATTATTTAACGCT	2
m42 RNA *2	m42_RNA_*2	m42	M37.5-M46	KY348373-:53677-55326	-	55325	53677	1649	1	CATCAATAAAAACG	3
M43 RNA	M43_RNA	M43	M37.5-M46	KY348373-:55318-57173	-	57172	55318	1855	1	TTTACACTACTACT	3
M43.5 RNA (orphan)	M43.5_RNA	M43.5	M37.5-M46	KY348373-:55318-57693	-	57692	55318	2375	1	TCGAGATAAATTCC	1
M44 RNA #1	M44_RNA_#1	M44	M37.5-M46	KY348373-:57260-58408	-	58407	57260	1148	1	ACCTGCACCAGGCG	1
M44 RNA	M44_RNA	M44	M37.5-M46	KY348373-:57260-59356	-	59355	57260	2096	1	CTGAGCTATAAAAG	6
M44 RNA *1	M44_RNA_*1	M44	M37.5-M46	KY348373-:57260-59524	-	59523	57260	2264	1	AGTATATAAATGTA	5
m45.5 RNA	m45.5_RNA	m45.5	M37.5-M46	KY348373-:59270-62857	-	62856	59270	3587	1	CTACGTCAGGATCA	2
M45 RNA #1 (late)	M45_RNA_#1	M45	M37.5-M46	KY348373-:59270-63196	-	63195	59270	3926	1	CACTTCTTAAATAA	2
M45 RNA (early)	M45_RNA	M45	M37.5-M46	KY348373-:59270-63313	-	63312	59270	4043	1	TATGACTATAATAG	4
M46 RNA #1	M46_RNA_#1	M46	M37.5-M46	KY348373-:59270-64005	-	64004	59270	4735	1	GAATATTAAGTAGA	3
M46 RNA	M46_RNA	M46	M37.5-M46	KY348373-:59270-64385	-	64384	59270	5115	1	TATTAGACACTGGT	2
m47.4 RNA (orphan)	m47.4_RNA	m47.4	m47.4-m47.8	KY348373-:65178-65447	-	65446	65178	269	1	CGCGTGGTAAAACA	3
m47.7 RNA (orphan)	m47.7_RNA	m47.7	m47.4-m47.8	KY348373-:65178-68042	-	68041	65178	2864	1	CGCAGTACATGGTC	3
m47.8 RNA	m47.8_RNA	m47.8	m47.4-m47.8	KY348373-:65178-71591	-	71590	65178	6413	1	TCCCGCGATATAAG	2
m48.2 RNA #1	m48.2_RNA_#1	m48.2	m48.2-m52.5	KY348373-:73527-73984	-	73983	73527	457	1	CTCGCTGTTCCTGT	3
m48.2 RNA	m48.2_RNA	m48.2	m48.2-m52.5	KY348373-:73527-74323	-	74322	73527	796	1	ACCAGTATTTAAGC	6
m48.2 RNA *1	m48.2_RNA_*1	m48.2	m48.2-m52.5	KY348373-:73527-74590	-	74589	73527	1063	1	TCGTGCTCAGAAAC	1
M49 RNA	M49_RNA	M49	m48.2-m52.5	KY348373-:73527-75596	-	75595	73527	2069	1	GAACTATTTCCTTT	2
M50 RNA	M50_RNA	M50	m48.2-m52.5	KY348373-:73527-76515	-	76514	73527	2988	1	GGAATATTAGAACG	6
M51 RNA #1	M51_RNA_#1	M51	m48.2-m52.5	KY348373-:73527-77015	-	77014	73527	3488	1	AGGATGAGGAGGAG	4
M51 RNA	M51_RNA	M51	m48.2-m52.5	KY348373-:73527-77248	-	77247	73527	3721	1	GCACTTGTGGCACA	2
m52.5 RNA	m52.5_RNA	m52.5	m48.2-m52.5	KY348373-:73527-78668	-	78667	73527	5141	1	GGTCGACCTCTTTT	1
m54.5 RNA	m54.5_RNA	m54.5	m54.5-M56A	KY348373-:79483-81011	-	81010	79483	1528	1	TGCCTGAAAAGGAC	4
M54 RNA	M54_RNA	M54	m54.5-M56A	KY348373-:79483-83168	-	83167	79483	3685	1	GGCTTGGAGAGGAC	4
M55 RNA #2 (orphan)	M55_RNA_#2	M55	m54.5-M56A	KY348373-:82894-83962	-	83961	82894	1068	1	GTTATTCGAGACCG	1
M55 RNA #1	M55_RNA_#1	M55	m54.5-M56A	KY348373-:82894-85989	-	85988	82894	3095	1	ATATTAACGTACAA	3
M55 RNA	M55_RNA	M55	m54.5-M56A	KY348373-:82894-86064	-	86063	82894	3170	1	CTATATAACGAGAC	6
M56 RNA	M56_RNA	M56	m54.5-M56A	KY348373-:85488-88134	-	88133	85488	2646	1	TGTATAAGCGGAGG	1
M56A RNA	M56A_RNA	M56A	m54.5-M56A	KY348373-:85488-88211	-	88210	85488	2723	1	TTCTATTAAAGCTC	3
M57 RNA #1 (orphan)	M57_RNA_#1	M57	M57	KY348373-:88221-90393	-	90392	88221	2172	1	CAGGGTGAACACGC	2
M57 RNA	M57_RNA	M57	M57	KY348373-:88221-91943	-	91942	88221	3722	1	TCACGTATATAAAG	6
M57 RNA *1	M57_RNA_*1	M57	M57	KY348373-:88221-92426	-	92425	88221	4205	1	ACCACAAATCGGTT	1
M69 RNA #2 (orphan)	M69_RNA_#2	M69	M69	KY348373-:96081-97230	-	97229	96081	1149	1	GTCGGATGACCAGC	2
M69 RNA #1	M69_RNA_#1	M69	M69	KY348373-:96081-98249	-	98248	96081	2168	1	CCTAGGCGGCGGTG	1
M69 RNA	M69_RNA	M69	M69	KY348373-:96081-98838	-	98837	96081	2757	1	CGCGATATAAAAAA	3
M70 RNA #1	M70_RNA_#1	M70	M70	KY348373-:98912-99575	-	99574	98912	663	1	CCGCGCATGCGCCG	4
M70 RNA	M70_RNA	M70	M70	KY348373-:98912-102154	-	102153	98912	3242	1	CTATCTATTTCAGA	3
M72 RNA (late)	M72_RNA	M72	M72-m76.5	KY348373-:102848-104425	-	104424	102848	1577	1	CGAACGCACAAATA	2
M72 RNA *1 (early)	M72_RNA_*1	M72	M72-m76.5	KY348373-:102848-104510	-	104509	102848	1662	1	TGCCCCACAAAAGG	3
m74 RNA #1 (orphan?)	m74_RNA_#1	m74	M72-m76.5	KY348373-:104424-104785	-	104784	104424	361	1	TCTATATCAAAGCA	1
m74 RNA	m74_RNA	m74	M72-m76.5	KY348373-:104424-105846	-	105845	104424	1422	1	CTATTAAAACACAA	5
M75 RNA	M75_RNA	M75	M72-m76.5	KY348373-:105342-108314	-	108313	105342	2972	1	GATATTTAAACAGG	5
m76.5 RNA (orphan)	m76.5_RNA	m76.5	M72-m76.5	KY348373-:105342-108919	-	108918	105342	3577	1	AAAGGTTTTTAACC	1
M79 RNA	M79_RNA	M79	M79	KY348373-:112604-113654	-	113653	112604	1050	1	CCCCAGAAAGGCGG	3
M79 RNA *1	M79_RNA_*1	M79	M79	KY348373-:112604-113993	-	113992	112604	1389	1	GTCCGGCGTAAGAG	1
M82 RNA	M82_RNA	M82	M82-m87.5	KY348373-:115527-117539	-	117538	115527	2012	1	TATTTGACTCGCGA	3
M83 RNA	M83_RNA	M83	M82-m87.5	KY348373-:116338-120391	-	120390	116338	4053	1	GCTGTATTTAAGCT	2
M84 RNA	M84_RNA	M84	M82-m87.5	KY348373-:116338-121982	-	121981	116338	5644	1	TAACCACTTATAAG	4
M85 RNA	M85_RNA	M85	M82-m87.5	KY348373-:121889-123181	-	123180	121889	1292	1	TTATTTAACTCGTG	3
M86 RNA	M86_RNA	M86	M82-m87.5	KY348373-:121889-127414	-	127413	121889	5525	1	TAACTATTAAAGCC	6
m87.5 RNA #1	m87.5_RNA_#1	m87.5	M82-m87.5	KY348373-:121889-129110	-	129109	121889	7221	1	AAGGCATTGACGGC	1
m87.5 RNA	m87.5_RNA	m87.5	M82-m87.5	KY348373-:121889-129184	-	129183	121889	7295	1	GAGGGACATAAAAC	5
m87.5 RNA *1	m87.5_RNA_*1	m87.5	M82-m87.5	KY348373-:121889-129362	-	129361	121889	7473	1	TCGATATTAACATA	1
m90 RNA	m90_RNA	m90	m90-m95.5	KY348373-:129721-133924	-	133923	129721	4203	1	GATCAAATAAGGAC	1
m90 RNA *1	m90_RNA_*1	m90	m90-m95.5	KY348373-:129721-134089	-	134088	129721	4368	1	GCCGATATAGGCTT	2
m89 RNA (spliced)	m89_RNA	m89	m90-m95.5	KY348373-:129721-132773|137395-139237	-	139236	129721	4894	2	GATTATATAAAGCA	5
m89 RNA #2 (orphan)	m89_RNA_#2	m89	m90-m95.5	KY348373-:137325-137903	-	137902	137325	578	1	GACTTATATAGAGA	2
m89 RNA #1	m89_RNA_#1	m89	m90-m95.5	KY348373-:137325-138712	-	138711	137325	1387	1	TCGCTACATATCCC	1
m95.5 RNA (orphan)	m95.5_RNA	m95.5	m90-m95.5	KY348373-:137325-139237	-	139236	137325	1912	1	GATTATATAAAGCA	5
M100 RNA	M100_RNA	M100	M100	KY348373-:144157-145374	-	145373	144157	1217	1	CTCACTATTTGACC	4
M103 RNA	M103_RNA	M103	M103-m105.7	KY348373-:148172-149442	-	149441	148172	1270	1	AGAGATATACCGAC	2
M103 RNA *1	M103_RNA_*1	M103	M103-m105.7	KY348373-:148172-149502	-	149501	148172	1330	1	AGTATTTATTTCTG	1
M104 RNA	M104_RNA	M104	M103-m105.7	KY348373-:148172-151510	-	151509	148172	3338	1	CGACTATTAAACCC	6
m105.6 RNA (orphan)	m105.6_RNA	m105.6	M103-m105.7	KY348373-:148172-152712	-	152711	148172	4540	1	GGGAGCTGTAAAAG	1
m105.7 RNA (orphan)	m105.7_RNA	m105.7	M103-m105.7	KY348373-:148172-153803	-	153802	148172	5631	1	TCGTATAAAGGGGG	1
m106 RNA	m106_RNA	m106	m106-m109	KY348373-:153868-154500	-	154499	153868	632	1	ATATATACACGTCT	2
m106.5 RNA (encodes 7.2kb stable intron; spliced)	m106.5_RNA	m106.5	m106-m109	KY348373-:153868-154367|161625-161741	-	161740	153868	615	2	AGAATATATAAACG	6
m106.5 RNA *1 (encodes 7.2kb stable intron)	m106.5_RNA_*1	m106.5	m106-m109	KY348373-:153868-161835	-	161834	153868	7967	1	CTATTATACTTTGC	1
m106.5 RNA *2	m106.5_RNA_*2	m106.5	m106-m109	KY348373-:153868-161935	-	161934	153868	8067	1	CCGGGTTAAAAAGA	6
m106.5 RNA *3	m106.5_RNA_*3	m106.5	m106-m109	KY348373-:153868-162097	-	162096	153868	8229	1	GTCACTCGACGCGA	2
m106.5 RNA *4	m106.5_RNA_*4	m106.5	m106-m109	KY348373-:153868-162366	-	162365	153868	8498	1	GGAGCTCCGTTCGT	3
m106.5 RNA *5	m106.5_RNA_*5	m106.5	m106-m109	KY348373-:153868-162388	-	162387	153868	8520	1	CACGTGTAAGTATA	1
m108 RNA (encoding 8kb stable Intron)	m108_RNA	m108	m106-m109	KY348373-:153868-162778	-	162777	153868	8910	1	AGGCCAGTAATGTG	4
m108 RNA #1	m108_RNA_#1	m108	m106-m109	KY348373-:161892-162738	-	162737	161892	846	1	ATGGTCTATAACCT	4
m108.1 RNA	m108.1_RNA	m108.1	m106-m109	KY348373-:161892-162778	-	162777	161892	886	1	AGGCCAGTAATGTG	4
m108.5 RNA	m108.5_RNA	m108.5	m106-m109	KY348373-:161892-163500	-	163499	161892	1608	1	CCAGGATGACTTGC	6
m109 RNA	m109_RNA	m109	m106-m109	KY348373-:161892-164092	-	164091	161892	2200	1	CTGTTCAAAAAGGA	1
M114 RNA #1 (orphan)	M114_RNA_#1	M114	M114-M118	KY348373-:165502-165679	-	165678	165502	177	1	CACGCGCTCAAGGA	2
M114 RNA	M114_RNA	M114	M114-M118	KY348373-:165502-166523	-	166522	165502	1021	1	CGGCACATATAACC	5
M115 RNA #1	M115_RNA_#1	M115	M114-M118	KY348373-:165502-167265	-	167264	165502	1763	1	ACGATATATAAAAG	3
M115 RNA	M115_RNA	M115	M114-M118	KY348373-:165502-167321	-	167320	165502	1819	1	CCATATTTAACGAC	3
M116 RNA Iso1	M116_RNA_Iso1	M116	M114-M118	KY348373-:165502-169153	-	169152	165502	3651	1	CTATTTAACCTCTC	6
M116 RNA #1	M116_RNA_#1	M116	M114-M118	KY348373-:167555-168348	-	168347	167555	793	1	GAGGCGCCATCTTC	1
M116 RNA Iso2 (spliced)	M116_RNA_Iso2	M116	M114-M118	KY348373-:167555-168015|168098-169153	-	169152	167555	1515	2	CTATTTAACCTCTC	6
m117 RNA	m117_RNA	m117	M114-M118	KY348373-:167555-170957	-	170956	167555	3402	1	TTTCGAATAAAGTG	2
M118 RNA (spliced;corrected)	M118_RNA	M118	M114-M118	KY348373-:170951-171584|171686-171969	-	171968	170951	916	2	TAAATCTTAAGCCG	5
m119.1 RNA #1	m119.1_RNA_#1	m119.1	m119.1-m123	KY348373-:171990-172843	-	172842	171990	853	1	GTTAGTTATATATT	5
m119.1 RNA	m119.1_RNA	m119.1	m119.1-m123	KY348373-:171990-173109	-	173108	171990	1119	1	ACTATATGTGATCA	4
m119.2 RNA	m119.2_RNA	m119.2	m119.1-m123	KY348373-:172790-173535	-	173534	172790	745	1	AGACTATAAACAGT	2
m119.3 RNA #1	m119.3_RNA_#1	m119.3	m119.1-m123	KY348373-:172790-173832	-	173831	172790	1042	1	AGACCATCTCTTCC	2
m119.3 RNA	m119.3_RNA	m119.3	m119.1-m123	KY348373-:172790-173917	-	173916	172790	1127	1	GCTATTTAAGGAGC	7
m119.4 RNA	m119.4_RNA	m119.4	m119.1-m123	KY348373-:172790-174426	-	174425	172790	1636	1	CGCGTATAAATGGT	2
m120 RNA	m120_RNA	m120	m119.1-m123	KY348373-:172790-174667	-	174666	172790	1877	1	AAGGTATATAAACC	5
m120.1 RNA #2	m120.1_RNA_#2	m120.1	m119.1-m123	KY348373-:172790-175321	-	175320	172790	2531	1	GGTTACAAGTGTAG	3
m120.1 RNA #1	m120.1_RNA_#1	m120.1	m119.1-m123	KY348373-:172790-175739	-	175738	172790	2949	1	CTATTAATTAGCCT	1
m120.1 RNA	m120.1_RNA	m120.1	m119.1-m123	KY348373-:172790-175880	-	175879	172790	3090	1	ACTATAAGCGTGGT	2
m120.2 RNA	m120.2_RNA	m120.2	m119.1-m123	KY348373-:172790-177568	-	177567	172790	4778	1	GTGATATATCAGTC	3
M121 RNA	M121_RNA	M121	m119.1-m123	KY348373-:172790-177816	-	177815	172790	5026	1	CCTATTAAATAAAT	4
M121 RNA *1	M121_RNA_*1	M121	m119.1-m123	KY348373-:172790-177931	-	177930	172790	5141	1	GGTATTAAAGATGA	1
m122 RNA (ie3; spliced)	m122_RNA	m122	m119.1-m123	KY348373-:177817-179520|181374-181565|181662-181773|182598-182895	-	182894	177817	2302	4	TGGGTATAAGAGGC	5
m123 RNA (ie1; spliced)	m123_RNA	m123	m119.1-m123	KY348373-:179552-181252|181374-181565|181662-181773|182598-182895	-	182894	179552	2299	4	TGGGTATAAGAGGC	5
m126.5 RNA (orphan)	m126.5_RNA	m126.5	m126.5-m127	KY348373-:184846-185167	-	185166	184846	321	1	GTCATTATAAGATC	4
m126.5 RNA *1 (orphan)	m126.5_RNA_*1	m126.5	m126.5-m127	KY348373-:184846-185258	-	185257	184846	412	1	ATGAGCAGGAAAAC	1
m127 RNA	m127_RNA	m127	m126.5-m127	KY348373-:184846-185731	-	185730	184846	885	1	ATTGTATAAGATCC	2
m129-m131 RNA (MCK-2; spliced)	m129-m131_RNA	m129-m131	m129-m131-m135	KY348373-:187328-187949|188031-188293	-	188292	187328	883	2	TATATTTATGTTTT	2
m133 RNA #1 (orphan)	m133_RNA_#1	m133	m129-m131-m135	KY348373-:188265-188898	-	188897	188265	633	1	CTGCTATTAAGCCT	4
m133 RNA Iso1 (spliced)	m133_RNA_Iso1	m133	m129-m131-m135	KY348373-:188265-188603|188697-189823	-	189822	188265	1464	2	GGTGTATAAAGAGT	6
m133 RNA Iso2 (spliced)	m133_RNA_Iso2	m133	m129-m131-m135	KY348373-:188265-188603|188882-189823	-	189822	188265	1279	2	GGTGTATAAAGAGT	6
m135 RNA #1 (orphan)	m135_RNA_#1	m135	m129-m131-m135	KY348373-:188265-190187	-	190186	188265	1922	1	TGGCTATTAACACC	3
m135 RNA	m135_RNA	m135	m129-m131-m135	KY348373-:188265-190286	-	190285	188265	2021	1	GGGGGAATAAAAAC	3
m136 RNA	m136_RNA	m136	m136-m137	KY348373-:190290-191168	-	191167	190290	878	1	GAACAGTACTTCGT	3
m137 RNA	m137_RNA	m137	m136-m137	KY348373-:191053-192149	-	192148	191053	1096	1	TAAATAAAAGCTCT	3
m137.5 RNA (orphan)	m137.5_RNA	m137.5	m137.5-m144	KY348373-:192160-192906	-	192905	192160	746	1	GATCGTTATACGGC	3
m138 RNA	m138_RNA	m138	m137.5-m144	KY348373-:192160-193999	-	193998	192160	1839	1	AGTCTATAAAAGCC	6
m139 RNA #1	m139_RNA_#1	m139	m137.5-m144	KY348373-:192160-195818	-	195817	192160	3658	1	AGCTTTATAAATGA	3
m139 RNA	m139_RNA	m139	m137.5-m144	KY348373-:192160-196136	-	196135	192160	3976	1	ATGTCAGAGAAAAA	3
m140 RNA	m140_RNA	m140	m137.5-m144	KY348373-:192160-197636	-	197635	192160	5476	1	GCGGCATTATCATC	6
m141 RNA	m141_RNA	m141	m137.5-m144	KY348373-:192160-199351	-	199350	192160	7191	1	TATTGATAAATAAA	3
m142 RNA	m142_RNA	m142	m137.5-m144	KY348373-:199344-200844	-	200843	199344	1500	1	GGGCGATAAAACGC	3
m142 RNA *1	m142_RNA_*1	m142	m137.5-m144	KY348373-:199344-201215	-	201214	199344	1871	1	GGTGGCGAGGCGCC	1
m143 RNA	m143_RNA	m143	m137.5-m144	KY348373-:199344-202672	-	202671	199344	3328	1	GGTGTAAAAGAGGG	6
m144 RNA #1 (orphan)	m144_RNA_#1	m144	m137.5-m144	KY348373-:199344-203867	-	203866	199344	4523	1	GTAATTATGAGGGC	1
m144 RNA	m144_RNA	m144	m137.5-m144	KY348373-:199344-203961	-	203960	199344	4617	1	AAACAGGACATAAT	2
m145 RNA #1	m145_RNA_#1	m145	m145	KY348373-:203974-204665	-	204664	203974	691	1	TTCACTATATATAT	5
m145 RNA	m145_RNA	m145	m145	KY348373-:203974-205542	-	205541	203974	1568	1	GGGTTATGTAAACG	3
m146 RNA	m146_RNA	m146	m146	KY348373-:205594-206804	-	206803	205594	1210	1	CTCAATAAACTTGT	3
m147 RNA #1	m147_RNA_#1	m147	m147-m150	KY348373-:206833-207232	-	207231	206833	399	1	GACTGATTTGTGGA	1
m147.5 RNA (spliced)	m147.5_RNA	m147.5	m147-m150	KY348373-:206833-207266|207469-207526	-	207525	206833	490	2	TTTGTATATAAAGC	5
m147 RNA	m147_RNA	m147	m147-m150	KY348373-:206833-207526	-	207525	206833	693	1	TTTGTATATAAAGC	5
m150 RNA	m150_RNA	m150	m147-m150	KY348373-:206833-208770	-	208769	206833	1937	1	CGATCTAATAAAAA	1
m151 RNA	m151_RNA	m151	m151	KY348373-:208773-210051	-	210050	208773	1278	1	TTGTACAATAAAGA	2
m152 RNA	m152_RNA	m152	m152-m153	KY348373-:210056-211469	-	211468	210056	1413	1	AGTATAAAAAGAGC	5
m153 RNA	m153_RNA	m153	m152-m153	KY348373-:210056-212903	-	212902	210056	2847	1	AGCTCAATAAAACT	2
m154 RNA #1	m154_RNA_#1	m154	m154-m154.3	KY348373-:212910-214005	-	214004	212910	1095	1	GTTACGGATATATG	5
m154 RNA	m154_RNA	m154	m154-m154.3	KY348373-:212910-214117	-	214116	212910	1207	1	AAGGCAATATCTTG	5
m154.3 RNA	m154.3_RNA	m154.3	m154-m154.3	KY348373-:212910-214269	-	214268	212910	1359	1	GTCTTATATATAAG	3
m155 RNA	m155_RNA	m155	m155-m159	KY348373-:214381-215687	-	215686	214381	1306	1	TCGCATATATTGAA	5
m156 RNA	m156_RNA	m156	m155-m159	KY348373-:214381-215887	-	215886	214381	1506	1	GGTATTTATGCGTC	5
m157 RNA	m157_RNA	m157	m155-m159	KY348373-:214381-217040	-	217039	214381	2659	1	GCGTCCGTCTCTGT	2
m157 RNA *1	m157_RNA_*1	m157	m155-m159	KY348373-:214381-217351	-	217350	214381	2970	1	TAATATTATACGTC	1
m158 RNA *2	m158_RNA_*2	m158	m155-m159	KY348373-:214381-217464	-	217463	214381	3083	1	GCTTGATAAATTAA	3
m158 RNA	m158_RNA	m158	m155-m159	KY348373-:214381-218085	-	218084	214381	3704	1	GTATTAACAATGGA	1
m159 RNA #1	m159_RNA_#1	m159	m155-m159	KY348373-:218055-219248	-	219247	218055	1193	1	AAATCTATATATAA	4
m159 RNA	m159_RNA	m159	m155-m159	KY348373-:218055-219424	-	219423	218055	1369	1	TATTTGTCATTGTT	3
m160 RNA #1	m160_RNA_#1	m160	m160-m162	KY348373-:219461-220870	-	220869	219461	1409	1	CTTGGTATGTGGAC	1
m160 RNA	m160_RNA	m160	m160-m162	KY348373-:219461-220944	-	220943	219461	1483	1	TAGTTCTCAAAACT	5
m161 RNA	m161_RNA	m161	m160-m162	KY348373-:219461-221311	-	221310	219461	1850	1	TCGCGCTTATCTAC	2
m162 RNA #1	m162_RNA_#1	m162	m160-m162	KY348373-:219461-221629	-	221628	219461	2168	1	ATCTCTATAATAAC	3
m162 RNA	m162_RNA	m162	m160-m162	KY348373-:219461-221757	-	221756	219461	2296	1	ACCTTAAGTGTCAC	3
m163 RNA	m163_RNA	m163	m163-m166.5	KY348373-:221833-222437	-	222436	221833	604	1	GGTATTTTACTGGT	6
m164 RNA	m164_RNA	m164	m163-m166.5	KY348373-:221833-223832	-	223831	221833	1999	1	ATATATACAGTGAG	6
m165 RNA	m165_RNA	m165	m163-m166.5	KY348373-:221833-224356	-	224355	221833	2523	1	TATTATTAAACCGT	2
m166 RNA	m166_RNA	m166	m163-m166.5	KY348373-:224330-225671	-	225670	224330	1341	1	ATCTAGAAAAGAGC	6
m166 RNA *1	m166_RNA_*1	m166	m163-m166.5	KY348373-:224330-226076	-	226075	224330	1746	1	GACCTCCGCCCGTG	1
m166.5 RNA	m166.5_RNA	m166.5	m163-m166.5	KY348373-:224330-226895	-	226894	224330	2565	1	CCGTATATAACAAC	4
m169 RNA (spliced)	m169_RNA	m169	m169-m170l	KY348373-:227429-228248|228329-229100	-	229099	227429	1590	2	AGTGTATAAAAGCT	7
m169 RNA *1	m169_RNA_*1	m169	m169-m170l	KY348373-:227429-229319	-	229318	227429	1890	1	AGGTACCAGGTAAT	2
m170l RNA #1	m170l_RNA_#1	m170l	m169-m170l	KY348373-:227429-229670	-	229669	227429	2241	1	GGGCTGGCGGCAGC	3
m170l RNA (spliced)	m170l_RNA	m170l	m169-m170l	KY348373-:227429-229311|229634-230281	-	230280	227429	2529	2	NNNNNNNNNNNNNN	1
