# Supplementary material for: Decoding murine cytomegalovirus
Source: PLoS Pathog. 2023 May 12;19(5):e1010992. doi: 10.1371/journal.ppat.1010992 (PMC10208470; doi:10.1371/journal.ppat.1010992)
Supplement: S2 Table — List of all splicing events that were included into the new MCMV reference genome annotation. All coordinates are shown in the 0-based system. (XLSX) [file ppat.1010992.s005.xlsx]

## Sheet: S2 Table
S2 Table: List of all splicing events annotated and identified through 4sU-seq analysis.
List of all splicing events that were included into the new MCMV reference genome annotation. All coordinates are shown in the 0-based system.
ORF name/locus	Strand	Exon coordinates	Intron coordinates	Comments
M33 CDS	+	41487-41520+41681-42782	41520-41681	Poynter et al. [1] and this study.
M36 CDS	-	47619-48911+49037-49269	48911-49037	Rawlinson et al. [2] and this study.
m60-m73.5 ORF	+	95041-95066+105881-106075	95066-105881	Scalzo et al. [3] and this study. Spliced to m73.5_Ex2 Frame 1.
m68.6-m73.5 ORF	+	97173-97377+105881-105920	97377-105881	This study. Spliced to m73.5_Ex2 Frame 3.
m68.7-m73.5 ORF	+	97327-97377+105881-105987	97377-105881	This study. Spliced to m73.5_Ex2 Frame 2.
m69.1-m73.5 uORF 1	+	98401-98457+105881-105987	98457-105881	This study. Spliced to m73.5_Ex2 Frame 2.
m69.1 ORF	+	98532-98577+105881-105920	98577-105881	This study. Spliced to m73.5_Ex2 Frame 3.
m70.5-m73.5 ORF	+	100528-100617+105881-105987	100617-105881	This study. Spliced to m73.5_Ex2 Frame 2.
M73-m73.5 ORF	+	104102-104163+105881-106075	104163-105881	Scalzo et al. [3], Lisnic et al. [4] and this study. Spliced to m73.5_Ex2 Frame 1.
m89 CDS	-	131648-132773+137395-138286	132773-137395	Rawlinson et al. [2] and this study.
m106.5 ORF	-	154195-154367+161625-161723	154367-161625	Contains 7.2 kb intron with a potential ORF (m106.5 ORF) initiating at ACG. Spliced transcript validated by Lisnic et al. [4], Kulesza and Shenk [5] and this study.
M112 CDS Iso1	+	163099-163892+163985-164162+16448-164511	163892-163985+164162-164488	Lisnic et al. [4], Rawlinson et al. [2], Ciocco-Schmitt et al. [6] and this study.
M112 CDS Iso2	+	163099-163892+163985-164087+16448-164511	163892-163985+164087-164488	This study.
M113 CDS	+	163099-163892+163895-165082	163892-163985	This study.
M116 CDS (M116.1p)	-	167859-168015+168098-169145	168015-168098	Lisnic et al. [4], Ružić et al. [7] and this study.
M118 CDS (corrected)	-	170982-171584+171686-171948	171584-171686	Lisnic et al. [4], Rawlinson et al. [2] and this study.
m12 RNA	-	177892-179520+181374-181565+181662-181769	179520-181374+181565-181662+181773-182598	Rawlinson et al. [2] and this study. Exon 1 is non-coding.Alternatively Spliced ie3 transcripts from [8] were undetected, while the ie453 associated intron [9] was weakly detected in 4sU-seq.
m123 CDS (ie1)	-	179762-181252+181374-181565+181662-181769	181252-181374+181565-181662+181773-182598	Rawlinson et al. [2] and this study. Exon 1 is non-coding.
m124 CDS (corrected;orphan)	+	181804-181922+182002-182283	181922-182002	This study. Correction in the m124 locus annotated by Rawlinson et al. [2]
m128 CDS (ie2 Exon 3)	+	186087-187302	184350-185596+185720-186085	Rawlinson et al. [2] and this study.
m126-m128 uORF RNA #1	+	184730-184800+185596-185721	184800-185596	This study.
m129-m131 CDS (MCK-2)	-	187349-187949+188031-188273	187949-188031	MacDonald et al. [10], Fleming et al [11] and this study detected the truncated isoform due to the utilization of the pSM3fr unrepaired BAC (C3X) for ribosome profiling.
		OR
m129-m131 CDS (MCK-2) - truncated		187780-187949+188031-188273
m133 CDS Iso2	-	188579-188603+188882-189797	188603-188882	This study. (An alternative donor site suggested by Rawlinson et al. [2])
m133 CDS Iso1	-	188380-188603+188697-189797	188603-188697	Lagenaur et al. [12], Rawlinson et al. [2] and this study.
m147. 5 ORF	-	206864-207266+207469-207505	207266-207469	Loewendorf et al. [13] and this study.
m169 CDS	-	228186-228248+228329-228711	228248-228329	Lisnic et al. [4] and this study.
m170 CDS	-	229279-229311+229634-230049	229311-229634	This study.
References
1. Davis-Poynter NJ, Lynch DM, Vally H, Shellam GR, Rawlinson WD, Barrell BG, et al. Identification and characterization of a G protein-coupled receptor homolog encoded by murine cytomegalovirus. Journal of virology. 1997;71(2):1521-9. Epub 1997/02/01. doi: 10.1128/jvi.71.2.1521-1529.1997. PubMed PMID: 8995678; PubMed Central PMCID: PMCPMC191209.
2. Rawlinson WD, Farrell HE, Barrell BG. Analysis of the complete DNA sequence of murine cytomegalovirus. Journal of virology. 1996;70(12):8833-49. Epub 1996/12/01. doi: 10.1128/jvi.70.12.8833-8849.1996. PubMed PMID: 8971012; PubMed Central PMCID: PMCPMC190980.
3. Scalzo AA, Dallas PB, Forbes CA, Mikosza AS, Fleming P, Lathbury LJ, et al. The murine cytomegalovirus M73.5 gene, a member of a 3' co-terminal alternatively spliced gene family, encodes the gp24 virion glycoprotein. Virology. 2004;329(2):234-50. Epub 2004/11/03. doi: 10.1016/j.virol.2004.08.015. PubMed PMID: 15518804.
4. Juranic Lisnic V, Babic Cac M, Lisnic B, Trsan T, Mefferd A, Das Mukhopadhyay C, et al. Dual analysis of the murine cytomegalovirus and host cell transcriptomes reveal new aspects of the virus-host cell interface. PLoS pathogens. 2013;9(9):e1003611. Epub 2013/10/03. doi: 10.1371/journal.ppat.1003611. PubMed PMID: 24086132; PubMed Central PMCID: PMCPMC3784481.
5. Kulesza CA, Shenk T. Murine cytomegalovirus encodes a stable intron that facilitates persistent replication in the mouse. Proceedings of the National Academy of Sciences of the United States of America. 2006;103(48):18302-7. Epub 2006/11/16. doi: 10.1073/pnas.0608718103. PubMed PMID: 17105807; PubMed Central PMCID: PMCPMC1838746.
6. Ciocco-Schmitt GM, Karabekian Z, Godfrey EW, Stenberg RM, Campbell AE, Kerry JA. Identification and characterization of novel murine cytomegalovirus M112-113 (e1) gene products. Virology. 2002;294(1):199-208. Epub 2002/03/12. doi: 10.1006/viro.2001.1311. PubMed PMID: 11886278.
7. Ružić T, Juranić Lisnić V, Mahmutefendić Lučin H, Lenac Roviš T, Železnjak J, Cokarić Brdovčak M, et al. Characterization of M116.1p, a Murine Cytomegalovirus Protein Required for Efficient Infection of Mononuclear Phagocytes. Journal of virology. 2022;96(2):e0087621. Epub 2021/10/28. doi: 10.1128/jvi.00876-21. PubMed PMID: 34705561; PubMed Central PMCID: PMCPMC8791281.
8.Marshall, B., Zhang, M., & Atherton, S. S. (2011). The effect of murine cytomegalovirus IE-3 specific shRNA is dependent on intragenic target site due to multiple transcription initiation sites. Herpesviridae, 2(1), 9. https://doi.org/10.1186/2042-4280-2-9
9. Rattay, S., Trilling, M., Megger, D. A., Sitek, B., Meyer, H. E., Hengel, H., & Le-Trilling, V. T. (2015). The Canonical Immediate Early 3 Gene Product pIE611 of Mouse Cytomegalovirus Is Dispensable for Viral Replication but Mediates Transcriptional and Posttranscriptional Regulation of Viral Gene Products. Journal of virology, 89(16), 8590–8598. https://doi.org/10.1128/JVI.01234-15
10. MacDonald MR, Li XY, Virgin HWt. Late expression of a beta chemokine homolog by murine cytomegalovirus. Journal of virology. 1997;71(2):1671-8. Epub 1997/02/01. doi: 10.1128/jvi.71.2.1671-1678.1997. PubMed PMID: 8995698; PubMed Central PMCID: PMCPMC191229.
11. Fleming P, Davis-Poynter N, Degli-Esposti M, Densley E, Papadimitriou J, Shellam G, et al. The murine cytomegalovirus chemokine homolog, m131/129, is a determinant of viral pathogenicity. Journal of virology. 1999;73(8):6800-9. Epub 1999/07/10. doi: 10.1128/jvi.73.8.6800-6809.1999. PubMed PMID: 10400778; PubMed Central PMCID: PMCPMC112765.
12. Lagenaur LA, Manning WC, Vieira J, Martens CL, Mocarski ES. Structure and function of the murine cytomegalovirus sgg1 gene: a determinant of viral growth in salivary gland acinar cells. Journal of virology. 1994;68(12):7717-27. Epub 1994/12/01. doi: 10.1128/jvi.68.12.7717-7727.1994. PubMed PMID: 7966561; PubMed Central PMCID: PMCPMC237233.
13. Loewendorf A, Krüger C, Borst EM, Wagner M, Just U, Messerle M. Identification of a mouse cytomegalovirus gene selectively targeting CD86 expression on antigen-presenting cells. Journal of virology. 2004;78(23):13062-71. Epub 2004/11/16. doi: 10.1128/jvi.78.23.13062-13071.2004. PubMed PMID: 15542658; PubMed Central PMCID: PMCPMC524971.
