# Supplementary material for: Decoding murine cytomegalovirus
Source: PLoS Pathog. 2023 May 12;19(5):e1010992. doi: 10.1371/journal.ppat.1010992 (PMC10208470; doi:10.1371/journal.ppat.1010992)
Supplement: S3 Table — List of all putative splicing events that were not included into the new MCMV genome reference annotation. All coordinates are shown in the 0-based system. (XLSX) [file ppat.1010992.s006.xlsx]

## Sheet: S3 Table
S3 Table: List of putative introns detected by 4sU-seq.
List of all putative splicing events that were not included into the new MCMV genome reference annotation.
"Exon-Exon Read Count" denotes the number of junction-spanning reads.
"Exon-[5'|3']-Intron Read Count" denotes the number of reads overlapping [5'|3'] intronic regions.
"Exon-[5'|3']-Intron Percentage" denotes the percentage of junction-spanning reads compared to the number of reads overlapping [5'|3'] intronic regions.
"Exon-Intron Average Percentage" is the average of "Exon-[5'|3']-Intron Percentage" columns. All coordinates are shown in the 0-based system.
Location	Annotated	Gene	Exon-Exon Read Count (Total RNA)	Exon-5'-Intron Read Count (Total RNA)	Exon-3'-Intron Read Count (Total RNA)	Exon-5'-Intron Percentage (Total RNA)	Exon-3'-Intron Percentage (Total RNA)	Exon-Intron Average Percentage (Total RNA)	Exon-Exon Read Count (4sU)	Exon-5'-Intron Read Count (4sU)	Exon-3'-Intron Read Count (4sU)	Exon-5'-Intron Percentage (4sU)	Exon-3'-Intron Percentage (4sU)	Exon-Intron Average Percentage (4sU)	Exon-Exon Read Count (All)	Exon-5'-Intron Read Count (All)	Exon-3'-Intron Read Count (All)	Exon-5'-Intron Percentage (All)	Exon-3'-Intron Percentage (All)	Exon-Intron Average Percentage (All)
KY348373-:188603-188882	Yes	m133	151070	1649	2900	98.9202	98.1165	98.5184	37562	1513	3448	96.128	91.5923	93.8601	188632	3162	6348	98.3514	96.7443	97.5478
KY348373-:228248-228329	Yes	m169	750252	10340	10114	98.6405	98.6699	98.6552	752088	27383	32957	96.487	95.8019	96.1444	1502340	37723	43071	97.5506	97.213	97.3818
KY348373-:181565-181662	Yes	m123;m122	67192	4054	6315	94.3099	91.409	92.8594	190094	5563	7956	97.1568	95.9828	96.5698	257286	9617	14271	96.3968	94.7447	95.5708
KY348373-:181773-182598	Yes	m123;m122	56108	5781	3352	90.6591	94.3626	92.5108	180060	12481	4009	93.5177	97.822	95.6699	236168	18262	7361	92.8224	96.9774	94.8999
KY348373+:184350-185596	Yes	m126-m128	37723	1727	3382	95.6223	91.7723	93.6973	79133	3112	5088	96.2162	93.9588	95.0875	116856	4839	8470	96.0237	93.2416	94.6326
KY348373+:185720-186085	Yes	m126-m128	41538	3610	4099	92.0041	91.0183	91.5112	73600	4848	4686	93.8201	94.0143	93.9172	115138	8458	8785	93.1567	92.9109	93.0338
KY348373+:181922-182002	Yes	m124	8793	444	470	95.1932	94.926	95.0596	3143	436	622	87.8178	83.4794	85.6486	11936	880	1092	93.1336	91.6181	92.3758
KY348373-:207266-207469	Yes	m147.5	114265	8258	8151	93.26	93.3416	93.3008	35671	4147	6275	89.5851	85.0403	87.3127	149936	12405	14426	92.3587	91.223	91.7909
KY348373-:171584-171686	Yes	M118	39430	1147	1485	97.1733	96.3705	96.7719	16273	3341	4265	82.9662	79.2336	81.0999	55703	4488	5750	92.5437	90.6433	91.5935
KY348373-:154367-161625	Yes	m106.5	76142	10333	3581	88.0509	95.5082	91.7795	26738	6118	1100	81.3794	96.0486	88.714	102880	16451	4681	86.214	95.6481	90.931
KY348373-:168015-168098	Yes	M116	175373	15534	17177	91.8631	91.0792	91.4711	152715	21134	21328	87.8435	87.7456	87.7945	328088	36668	38505	89.9473	89.4965	89.7219
KY348373-:179520-181374	Yes	m122	29079	5533	5269	84.0142	84.66	84.3371	52059	5774	4011	90.0161	92.8464	91.4313	81138	11307	9280	87.7689	89.7366	88.7528
KY348373-:188603-188697	Yes	m133	46801	4122	2900	91.9054	94.1651	93.0353	12262	4962	3448	71.1914	78.0522	74.6218	59063	9084	6348	86.67	90.2952	88.4826
KY348373+:104163-105881	Yes	M73-m73.5	450881	141278	18966	76.1419	95.9634	86.0526	90876	22695	4532	80.0169	95.2499	87.6334	541757	163973	23498	76.7655	95.8429	86.3042
KY348373-:181252-181374	Yes	m123	16636	5533	7842	75.0417	67.9631	71.5024	69496	5774	10197	92.3289	87.2046	89.7668	86132	11307	18039	88.3958	82.6833	85.5395
KY348373-:48911-49037	Yes	M36	25521	5087	4701	83.3802	84.4451	83.9126	7664	3477	2908	68.791	72.4934	70.6422	33185	8564	7609	79.4869	81.3477	80.4173
KY348373+:163892-163985	Yes	M112.1;M112;M113	151525	33290	47268	81.9874	76.2225	79.1049	140828	24811	46239	85.021	75.2821	80.1516	292353	58101	93507	83.4212	75.7666	79.5939
KY348373+:41520-41681	Yes	M33	5290	1951	2086	73.0562	71.7191	72.3876	3553	1105	1459	76.2774	70.8899	73.5836	8843	3056	3545	74.3172	71.3836	72.8504
KY348373-:187949-188031	Yes	m129-m131	5417	1936	1826	73.6706	74.7895	74.23	3130	1816	1691	63.2835	64.9243	64.1039	8547	3752	3517	69.4935	70.8471	70.1703
KY348373+:95066-105881	Yes	m60-m73.5;m60	38778	4053	18966	90.5372	67.155	78.8461	4905	22388	4532	17.9716	51.9763	34.974	43683	26441	23498	62.2939	65.0228	63.6584
KY348373+:164162-164488	Yes	M112.1	103261	75870	59235	57.6455	63.5468	60.5962	88933	74330	53105	54.4722	62.6121	58.5422	192194	150200	112340	56.1324	63.1109	59.6216
KY348373-:132773-137395	Yes	m89	6671	3697	9295	64.3422	41.7825	53.0624	3661	2249	6751	61.9459	35.1614	48.5536	10332	5946	16046	63.4722	39.169	51.3206
KY348373+:184800-185596	Yes	m126-m128	4734	2642	3382	64.1811	58.3292	61.2552	2896	8309	5088	25.8456	36.2725	31.0591	7630	10951	8470	41.0635	47.3913	44.2274
KY348373-:229311-229634	Yes	m170l	1389	1274	2659	52.1592	34.3132	43.2362	1279	1716	2921	42.7045	30.4524	36.5784	2668	2990	5580	47.1545	32.3472	39.7509
KY348373+:100617-105881	Yes	m70.5-m73.5	7239	5963	18966	54.8326	27.6245	41.2286	877	1452	4532	37.6556	16.2137	26.9347	8116	7415	23498	52.2568	25.6722	38.9645
KY348373+:164087-164488	Yes	M112	54335	129577	59235	29.544	47.8427	38.6934	48674	111820	53105	30.3276	47.8232	39.0754	103009	241397	112340	29.9092	47.8335	38.8713
KY348373+:98577-105881	Yes	m69.1	2577	6901	18966	27.1893	11.9621	19.5757	882	1459	4532	37.6762	16.2911	26.9837	3459	8360	23498	29.2664	12.8315	21.049
KY348373+:97377-105881	Yes	m68.7-m73.5;m68.6-m73.5	1802	7030	18966	20.4031	8.67681	14.5399	775	3222	4532	19.3895	14.6034	16.9964	2577	10252	23498	20.0873	9.88303	14.9852
KY348373+:98457-105881	Yes	m69.1-m73.5	1454	7297	18966	16.6152	7.12047	11.8679	421	1847	4532	18.5626	8.4999	13.5313	1875	9144	23498	17.0161	7.38975	12.2029
KY348373+:104551-105881	No		156503	41309	18966	79.117	89.1913	84.1541	33228	12928	4532	71.9906	87.9979	79.9943	189731	54237	23498	77.7688	88.9799	83.3744
KY348373+:62134-62866	No		3599	1787	1044	66.8214	77.5145	72.168	1108	1069	566	50.8957	66.1888	58.5422	4707	2856	1610	62.2372	74.5132	68.3752
KY348373+:102832-105881	No		17599	5513	18966	76.1466	48.1307	62.1387	6074	1220	4532	83.2739	57.2695	70.2717	23673	6733	23498	77.8563	50.1855	64.0209
KY348373+:17957-18353	No		6268	3689	5444	62.9507	53.5178	58.2342	3208	1933	3654	62.4003	46.7502	54.5753	9476	5622	9098	62.7633	51.0176	56.8904
KY348373-:41588-41891	No		2427	2565	2470	48.6178	49.561	49.0894	1187	1073	1076	52.5221	52.4525	52.4873	3614	3638	3546	49.8345	50.4749	50.1547
KY348373+:185490-185596	No		3856	3170	3382	54.8819	53.2744	54.0781	4811	6017	5088	44.4311	48.6009	46.516	8667	9187	8470	48.5437	50.5748	49.5593
KY348373-:54218-55126	No		30898	27220	25870	53.1643	54.4286	53.7964	15624	31987	25643	32.8159	37.8608	35.3384	46522	59207	51513	44.0012	47.4545	45.7278
KY348373-:26133-26261	No		7009	9374	8217	42.7822	46.0331	44.4076	6171	7829	7265	44.0786	45.9288	45.0037	13180	17203	15482	43.3795	45.9842	44.6819
KY348373-:54218-55059	No		23179	14611	25870	61.3363	47.2568	54.2966	13248	25156	25643	34.4964	34.0644	34.2804	36427	39767	51513	47.8082	41.4226	44.6154
KY348373+:176141-181804	No		1199	1816	1004	39.7678	54.4258	47.0968	276	788	325	25.9398	45.9235	35.9317	1475	2604	1329	36.1608	52.6034	44.3821
KY348373+:128271-128428	No		2854	5093	4815	35.9129	37.2148	36.5638	3271	3168	4424	50.7998	42.5081	46.654	6125	8261	9239	42.5761	39.8659	41.221
KY348373-:162310-162418	No		14380	12164	19030	54.1742	43.041	48.6076	4256	7689	19569	35.63	17.8636	26.7468	18636	19853	38599	48.419	32.5605	40.4898
KY348373+:20440-20644	No		934	1011	1761	48.0206	34.6568	41.3387	707	1032	1618	40.6555	30.4086	35.5321	1641	2043	3379	44.544	32.6892	38.6166
KY348373+:174040-181804	No		1003	2435	1004	29.1739	49.9751	39.5745	274	1421	325	16.1652	45.7429	30.954	1277	3856	1329	24.8782	49.0023	36.9403
KY348373+:173285-181804	No		1014	2121	1004	32.3445	50.2478	41.2961	248	1955	325	11.2574	43.281	27.2692	1262	4076	1329	23.6418	48.7071	36.1744
KY348373+:140480-140904	No		9387	19523	38205	32.4697	19.7239	26.0968	15470	18295	33351	45.8167	31.6872	38.7519	24857	37818	71556	39.6602	25.7818	32.721
KY348373+:167695-181804	No		576	883	1004	39.4791	36.4557	37.9674	161	1173	325	12.069	33.1276	22.5983	737	2056	1329	26.3874	35.6728	31.0301
KY348373+:154367-161625	No		314	302	1381	50.974	18.5251	34.7495	171	309	967	35.625	15.0264	25.3257	485	611	2348	44.2518	17.1197	30.6857
KY348373+:173324-181804	No		773	1711	1004	31.1192	43.5003	37.3097	110	1805	325	5.74413	25.2874	15.5157	883	3516	1329	20.0727	39.9186	29.9957
KY348373+:183528-183621	No		202	436	560	31.6614	26.5092	29.0853							202	436	560	31.6614	26.5092	29.0853
KY348373+:125424-125541	No		391	1080	980	26.5806	28.5193	27.5499	230	541	587	29.8314	28.1518	28.9916	621	1621	1567	27.6985	28.3821	28.0403
KY348373-:183528-183621	No		7080	18315	20678	27.8795	25.5062	26.6928	2870	7013	6178	29.0398	31.7197	30.3797	9950	25328	26856	28.2045	27.0336	27.6191
KY348373+:181773-182598	No		58	1049	592	5.23939	8.92308	7.08123	397	311	587	56.0734	40.3455	48.2095	455	1360	1179	25.0689	27.8458	26.4573
KY348373-:163892-163985	No		542	2265	2263	19.3089	19.3226	19.3158	1020	2019	2184	33.5637	31.8352	32.6994	1562	4284	4447	26.7191	25.9943	26.3567
KY348373+:119993-120088	No		292	697	680	29.5248	30.0412	29.783	70	379	313	15.5902	18.2768	16.9335	362	1076	993	25.1739	26.7159	25.9449
KY348373+:8544-9537	No								1316	9620	2155	12.0337	37.9141	24.9739	1316	9620	2155	12.0337	37.9141	24.9739
KY348373+:183435-183965	No		153	657	367	18.8889	29.4231	24.156	59	261	132	18.4375	30.8901	24.6638	212	918	499	18.7611	29.8172	24.2891
KY348373+:99048-105881	No		3011	5262	18966	36.3955	13.7007	25.0481	331	1346	4532	19.7376	6.8065	13.2721	3342	6608	23498	33.5879	12.4516	23.0198
KY348373-:48910-49037	No		1461	5087	4704	22.3122	23.6983	23.0052							1461	5087	4704	22.3122	23.6983	23.0052
KY348373-:10866-10944	No		599	1547	2097	27.9124	22.2181	25.0652	193	734	1229	20.8198	13.5724	17.1961	792	2281	3326	25.7729	19.2326	22.5027
KY348373-:207266-208174	No		816	1524	8151	34.8718	9.10003	21.9859	305	716	6275	29.8727	4.63526	17.254	1121	2240	14426	33.3532	7.21039	20.2818
KY348373+:31808-31909	No		545	1965	1284	21.7131	29.7977	25.7554	71	1343	641	5.02122	9.97191	7.49656	616	3308	1925	15.6983	24.2424	19.9703
KY348373+:96081-105881	No		3315	6721	18966	33.0311	14.8781	23.9546	316	4651	4532	6.36199	6.51815	6.44007	3631	11372	23498	24.2018	13.3842	18.793
KY348373+:173301-181804	No		411	1875	1004	17.979	29.0459	23.5125	58	1889	325	2.97894	15.1436	9.06127	469	3764	1329	11.0796	26.0845	18.5821
KY348373-:18827-18987	No		772	2934	2690	20.8311	22.2992	21.5652	1012	5982	4369	14.4695	18.8069	16.6382	1784	8916	7059	16.6729	20.1741	18.4235
KY348373+:185869-186085	No		1439	4532	4099	24.0998	25.9841	25.042	979	9295	4686	9.52891	17.2816	13.4052	2418	13827	8785	14.8846	21.5835	18.234
KY348373-:215583-215742	No		6011	19561	36961	23.5062	13.9882	18.7472	1624	6472	12158	20.0593	11.7835	15.9214	7635	26033	49119	22.6773	13.4528	18.0651
KY348373+:21068-23852	No		374	1630	1290	18.6627	22.476	20.5693	220	1333	1233	14.1661	15.1411	14.6536	594	2963	2523	16.6995	19.0568	17.8781
KY348373-:207773-208174	No		304	1524	1988	16.6302	13.2635	14.9469	254	716	1068	26.1856	19.2133	22.6994	558	2240	3056	19.9428	15.44	17.6914
KY348373-:67015-67142	No		478	2594	3066	15.5599	13.4876	14.5237	455	1120	2264	28.8889	16.7341	22.8115	933	3714	5330	20.0775	14.897	17.4872
KY348373-:1471-1746	No		2037	8656	12377	19.0498	14.1321	16.591	2977	11315	17406	20.8298	14.6053	17.7176	5014	19971	29783	20.068	14.4093	17.2387
KY348373-:71586-71679	No		200	925	924	17.7778	17.7936	17.7857	160	903	783	15.0517	16.9671	16.0094	360	1828	1707	16.4534	17.4165	16.935
KY348373-:5956-6362	No		211	1070	1125	16.4715	15.7934	16.1325	72	336	384	17.6471	15.7895	16.7183	283	1406	1509	16.7555	15.7924	16.2739
KY348373-:5956-6358	No		204	1105	1125	15.5844	15.3499	15.4672	74	354	384	17.2897	16.1572	16.7235	278	1459	1509	16.0046	15.5568	15.7807
KY348373-:132773-132876	No		1534	7770	9295	16.4875	14.1657	15.3266	1172	5910	6751	16.549	14.7924	15.6707	2706	13680	16046	16.5141	14.4305	15.4723
KY348373+:102832-103032	No		997	5513	5460	15.3149	15.4406	15.3778	209	1220	990	14.6256	17.4312	16.0284	1206	6733	6450	15.1908	15.7524	15.4716
KY348373-:183435-183965	No		3238	15517	22020	17.2647	12.8197	15.0422	1181	5877	6865	16.7328	14.6781	15.7054	4419	21394	28885	17.1193	13.2687	15.194
KY348373-:7891-8198	No		177	1012	1373	14.8865	11.4194	13.1529	125	433	671	22.4014	15.7035	19.0525	302	1445	2044	17.2868	12.873	15.0799
KY348373-:182870-184976	No		2909	13761	22044	17.4505	11.6579	14.5542	3478	11262	39509	23.5957	8.09082	15.8432	6387	25023	61553	20.3343	9.40094	14.8676
KY348373+:184350-185648	No		195	1727	12318	10.1457	1.55838	5.85203	1308	3112	22700	29.5928	5.44818	17.5205	1503	4839	35018	23.6991	4.11544	13.9073
KY348373+:168015-168098	No		81	572	488	12.4043	14.2355	13.3199	100	692	523	12.6263	16.0514	14.3388	181	1264	1011	12.526	15.1846	13.8553
KY348373+:17186-17858	No		768	2448	7427	23.8806	9.37157	16.6261	152	1331	3272	10.2495	4.43925	7.34437	920	3779	10699	19.5786	7.91807	13.7483
KY348373-:41588-41876	No		354	2695	2470	11.6104	12.5354	12.0729	227	1139	1076	16.6179	17.4213	17.0196	581	3834	3546	13.1597	14.078	13.6189
KY348373+:122306-122470	No		298	1590	1471	15.7839	16.8457	16.3148	92	1049	908	8.0631	9.2	8.63155	390	2639	2379	12.8755	14.0845	13.48
KY348373+:105325-105881	No		3342	26246	18966	11.2951	14.9812	13.1381	823	5420	4532	13.1828	15.3688	14.2758	4165	31666	23498	11.624	15.0562	13.3401
KY348373+:183621-183714	No		88	560	612	13.5802	12.5714	13.0758							88	560	612	13.5802	12.5714	13.0758
KY348373+:125676-126147	No		260	970	4336	21.1382	5.65709	13.3977	111	391	3891	22.1116	2.77361	12.4426	371	1361	8227	21.4203	4.31496	12.8676
KY348373-:22470-22860	No		3772	22350	24582	14.4399	13.3032	13.8716	1052	10445	7977	9.15021	11.6513	10.4008	4824	32795	32559	12.8233	12.9043	12.8638
KY348373+:100941-105881	No		1181	5887	18966	16.7091	5.86191	11.2855	381	1094	4532	25.8305	7.75494	16.7927	1562	6981	23498	18.284	6.23304	12.2585
KY348373+:127927-128005	No		902	5393	5410	14.3288	14.2902	14.3095	730	7072	5898	9.35658	11.0139	10.1852	1632	12465	11308	11.5769	12.6121	12.0945
KY348373+:126846-127001	No		507	2700	3760	15.8092	11.8819	13.8455	345	2572	3745	11.8272	8.43521	10.1312	852	5272	7505	13.9125	10.195	12.0538
KY348373-:181773-181879	No		754	4505	3352	14.3373	18.3634	16.3503	533	8537	4009	5.87652	11.7349	8.80572	1287	13042	7361	8.98179	14.8821	11.9319
KY348373+:228248-228329	No		103	1278	1207	7.45836	7.8626	7.66048	119	446	419	21.0619	22.119	21.5905	222	1724	1626	11.408	12.013	11.7105
KY348373-:41588-43477	No		314	2586	2470	10.8276	11.2787	11.0532	128	684	1076	15.7635	10.6312	13.1974	442	3270	3546	11.9073	11.0832	11.4953
KY348373+:183342-183435	No		81	597	657	11.9469	10.9756	11.4613							81	597	657	11.9469	10.9756	11.4613
KY348373+:185697-186085	No		645	6468	4099	9.0679	13.5961	11.332	930	13149	4686	6.60558	16.5598	11.5827	1575	19617	8785	7.43205	15.2027	11.3174
KY348373-:10523-10629	No		299	3697	1504	7.48248	16.5835	12.033	124	2146	741	5.46256	14.3353	9.89891	423	5843	2245	6.75072	15.8546	11.3026
KY348373-:18827-18933	No		375	1825	2690	17.0455	12.2349	14.6402	322	2895	4369	10.0093	6.86421	8.43677	697	4720	7059	12.8669	8.98659	10.9267
KY348373-:215583-217093	No		1920	10122	36961	15.9442	4.93814	10.4412	682	2769	12158	19.7624	5.31153	12.537	2602	12891	49119	16.7947	5.03084	10.9128
KY348373-:5956-8198	No		123	1012	1125	10.837	9.85577	10.3464							123	1012	1125	10.837	9.85577	10.3464
KY348373+:101100-105881	No		1243	7319	18966	14.5176	6.15072	10.3342	177	1223	4532	12.6429	3.75876	8.20081	1420	8542	23498	14.2542	5.69869	9.97643
KY348373+:16417-17858	No		196	751	7427	20.6969	2.57117	11.6341	78	547	3272	12.48	2.32836	7.40418	274	1298	10699	17.43	2.49704	9.96353
KY348373-:13466-13557	No		388	2953	4226	11.6133	8.40919	10.0112	150	1281	1769	10.4822	7.81657	9.14938	538	4234	5995	11.2741	8.23511	9.75461
KY348373-:183860-183954	No		1759	15130	13860	10.4151	11.2619	10.8385	364	5586	5809	6.11765	5.89665	6.00715	2123	20716	19669	9.2955	9.74211	9.51881
KY348373+:336-3251	No		196	1096	5394	15.1703	3.50626	9.33827							196	1096	5394	15.1703	3.50626	9.33827
KY348373+:169829-181804	No		26	135	1004	16.1491	2.52427	9.33667							26	135	1004	16.1491	2.52427	9.33667
KY348373+:99510-105881	No		294	2743	18966	9.68061	1.52648	5.60354	353	750	4532	32.0036	7.2262	19.6149	647	3493	23498	15.628	2.67964	9.15383
KY348373-:183342-183435	No		1884	22020	17801	7.88153	9.57074	8.72613	669	6865	5992	8.87975	10.0435	9.46164	2553	28885	23793	8.12075	9.69028	8.90551
KY348373+:73725-74005	No		160	1157	1462	12.1488	9.86436	11.0066	52	768	1035	6.34146	4.78381	5.56264	212	1925	2497	9.92045	7.82577	8.87311
KY348373+:169494-181804	No		142	2560	1004	5.25537	12.3909	8.82315							142	2560	1004	5.25537	12.3909	8.82315
KY348373+:117709-117919	No		45	436	506	9.35551	8.16697	8.76124							45	436	506	9.35551	8.16697	8.76124
KY348373-:26502-27100	No		68	346	7698	16.4251	0.875612	8.65037							68	346	7698	16.4251	0.875612	8.65037
KY348373+:95277-105881	No		223	1171	18966	15.9971	1.16212	8.57963							223	1171	18966	15.9971	1.16212	8.57963
KY348373-:186872-187548	No		692	7246	5322	8.71756	11.5065	10.112	162	6600	1750	2.39574	8.4728	5.43427	854	13846	7072	5.80952	10.7747	8.29209
KY348373+:23321-23852	No		229	2190	1290	9.46672	15.0757	12.2712	82	3181	1233	2.51302	6.23574	4.37438	311	5371	2523	5.47342	10.9739	8.22366
KY348373-:183435-183871	No		2069	15901	22020	11.5136	8.58898	10.0513	205	6742	6865	2.95091	2.89958	2.92524	2274	22643	28885	9.1263	7.29805	8.21218
KY348373-:185165-185414	No		727	7462	8033	8.87776	8.29909	8.58842	480	5748	6439	7.70713	6.93742	7.32227	1207	13210	14472	8.37206	7.6982	8.03513
KY348373-:229311-229432	No		272	2315	2659	10.5141	9.28011	9.89711	197	3142	2921	5.89997	6.31815	6.10906	469	5457	5580	7.91428	7.75335	7.83381
KY348373+:184350-185601	No		114	1727	3390	6.19229	3.25342	4.72286	404	3112	4868	11.4903	7.66313	9.57673	518	4839	8258	9.66959	5.90246	7.78603
KY348373+:105717-105881	No		1875	24035	18966	7.23659	8.99669	8.11664	367	6817	4532	5.10857	7.49132	6.29995	2242	30852	23498	6.77464	8.71018	7.74241
KY348373+:174040-185596	No		319	2435	3382	11.5832	8.61929	10.1012	128	1421	5088	8.2634	2.45399	5.35869	447	3856	8470	10.3881	5.0129	7.7005
KY348373-:181773-184976	No		414	13761	3352	2.92063	10.9931	6.95687	557	11262	4009	4.71275	12.1989	8.45581	971	25023	7361	3.73548	11.6539	7.69467
KY348373+:97377-97489	No		600	7030	5538	7.8637	9.77517	8.81943	88	3222	1736	2.65861	4.82456	3.74159	688	10252	7274	6.28885	8.64104	7.46495
KY348373+:119695-119809	No		35	670	584	4.96454	5.65428	5.30941	41	342	299	10.705	12.0588	11.3819	76	1012	883	6.98529	7.92492	7.45511
KY348373-:183528-183714	No		1760	18045	20678	8.88664	7.84384	8.36524	200	7754	6178	2.51446	3.13578	2.82512	1960	25799	26856	7.06077	6.80178	6.93127
KY348373+:169362-181804	No		105	2643	1004	3.82096	9.46799	6.64447	51	2408	325	2.07401	13.5638	7.81892	156	5051	1329	2.99597	10.5051	6.75051
KY348373+:104163-181804	No		147	141278	1004	0.103942	12.7715	6.43772							147	141278	1004	0.103942	12.7715	6.43772
KY348373-:42930-43477	No		192	2586	3016	6.91145	5.98504	6.44824	67	684	1459	8.92144	4.39056	6.656	259	3270	4475	7.33919	5.47106	6.40512
KY348373+:2250-3251	No		656	28887	5394	2.22049	10.843	6.53173	245	9499	2287	2.51437	9.67615	6.09526	901	38386	7681	2.29338	10.4987	6.39605
KY348373+:12232-12308	No		822	11506	14127	6.66775	5.4987	6.08322	270	3757	3998	6.70474	6.32615	6.51545	1092	15263	18125	6.67686	5.68247	6.17966
KY348373-:90185-90318	No		964	18415	23827	4.97446	3.88851	4.43148	1423	13148	19052	9.76597	6.94994	8.35796	2387	31563	42879	7.03093	5.27327	6.1521
KY348373+:133246-140904	No		250	7009	38205	3.444	0.650111	2.04706	902	3406	33351	20.9378	2.63335	11.7856	1152	10415	71556	9.95937	1.58442	5.77189
KY348373-:54921-55059	No		975	14611	17935	6.25561	5.156	5.70581	1719	25156	31326	6.39628	5.202	5.79914	2694	39767	49261	6.34465	5.18526	5.76495
KY348373+:95066-181804	No		100	4053	1004	2.4079	9.05797	5.73293							100	4053	1004	2.4079	9.05797	5.73293
KY348373-:35793-37426	No		117	939	31091	11.0795	0.374904	5.72722							117	939	31091	11.0795	0.374904	5.72722
KY348373-:35793-35916	No		1188	25290	31091	4.48674	3.68041	4.08358	793	7083	7085	10.0686	10.066	10.0673	1981	32373	38176	5.76643	4.93314	5.34978
KY348373+:57578-105881	No		45	386	18966	10.4408	0.236705	5.33877							45	386	18966	10.4408	0.236705	5.33877
KY348373-:183621-183714	No		1215	18045	18315	6.30841	6.2212	6.2648	217	7754	7013	2.72237	3.00138	2.86188	1432	25799	25328	5.25871	5.35127	5.30499
KY348373-:182848-184976	No		1145	13761	51067	7.68147	2.19298	4.93723	1445	11262	167036	11.3717	0.857663	6.11467	2590	25023	218103	9.37964	1.17358	5.27661
KY348373-:41588-41696	No		167	2925	2470	5.40103	6.33295	5.86699	62	2134	1076	2.82332	5.44815	4.13573	229	5059	3546	4.33056	6.06623	5.19839
KY348373+:101091-105881	No		555	7057	18966	7.29112	2.84309	5.06711	90	1257	4532	6.68151	1.94721	4.31436	645	8314	23498	7.19946	2.67158	4.93552
KY348373-:154367-154916	No		305	56460	3581	0.537303	7.84869	4.193	152	16678	1100	0.903149	12.1406	6.52186	457	73138	4681	0.620966	8.89451	4.75774
KY348373-:54218-71359	No		358	2602	25870	12.0946	1.36495	6.72977	193	3373	25643	5.41223	0.74702	3.07962	551	5975	51513	8.44315	1.05831	4.75073
KY348373-:154367-161614	No		247	9756	3581	2.46926	6.45246	4.46086	110	5435	1100	1.98377	9.09091	5.53734	357	15191	4681	2.29612	7.08615	4.69113
KY348373+:183528-183714	No		25	436	612	5.42299	3.92465	4.67382							25	436	612	5.42299	3.92465	4.67382
KY348373+:119116-119197	No		42	857	904	4.67186	4.43975	4.5558							42	857	904	4.67186	4.43975	4.5558
KY348373-:66952-67142	No		108	2594	3624	3.99704	2.89389	3.44546	114	1120	2566	9.23825	4.25373	6.74599	222	3714	6190	5.64024	3.46226	4.55125
KY348373+:99241-105881	No		461	5456	18966	7.79111	2.37299	5.08205	41	1514	4532	2.63666	0.896567	1.76661	502	6970	23498	6.71842	2.09167	4.40504
KY348373-:54921-55126	No		815	27220	17935	2.90708	4.34667	3.62687	1619	31987	31326	4.81759	4.91425	4.86592	2434	59207	49261	3.94867	4.70839	4.32853
KY348373-:42930-43043	No		134	2319	3016	5.4627	4.25397	4.85833	32	847	1459	3.6405	2.14621	2.89336	166	3166	4475	4.98199	3.57682	4.2794
KY348373+:167695-167795	No		41	883	988	4.43723	3.98445	4.21084							41	883	988	4.43723	3.98445	4.21084
KY348373+:18506-18686	No		570	10895	12893	4.97165	4.23383	4.60274	207	5214	6976	3.81848	2.8818	3.35014	777	16109	19869	4.60144	3.76344	4.18244
KY348373-:132773-134272	No		253	3451	9295	6.83045	2.64977	4.74011	107	2102	6751	4.84382	1.56022	3.20202	360	5553	16046	6.08828	2.19432	4.1413
KY348373+:99678-105881	No		576	8469	18966	6.36816	2.9475	4.65783	87	2930	4532	2.88366	1.88352	2.38359	663	11399	23498	5.4966	2.74409	4.12035
KY348373+:100989-105881	No		403	6186	18966	6.11625	2.08064	4.09845							403	6186	18966	6.11625	2.08064	4.09845
KY348373+:163892-164488	No		2024	33290	59235	5.73144	3.304	4.51772	1256	24811	53105	4.81835	2.31048	3.56442	3280	58101	112340	5.34367	2.83688	4.09028
KY348373+:17957-23852	No		108	3689	1290	2.84435	7.72532	5.28484	38	1933	1233	1.92796	2.98977	2.45886	146	5622	2523	2.53121	5.47021	4.00071
KY348373+:141986-144319	No		407	73431	4528	0.551207	8.24721	4.39921	287	57305	4077	0.498333	6.57654	3.53743	694	130736	8605	0.528038	7.46317	3.9956
KY348373-:1456-1746	No		546	8656	13386	5.93349	3.91904	4.92626	473	11315	18462	4.01256	2.49802	3.25529	1019	19971	31848	4.85469	3.10037	3.97753
KY348373+:167550-181804	No		24	420	1004	5.40541	2.33463	3.87002							24	420	1004	5.40541	2.33463	3.87002
KY348373+:103275-105881	No		501	9991	18966	4.77507	2.57359	3.67433	137	2244	4532	5.75388	2.93425	4.34407	638	12235	23498	4.95611	2.64335	3.79973
KY348373-:186872-188031	No		138	1936	5322	6.65381	2.52747	4.59064	51	1816	1750	2.73166	2.83176	2.78171	189	3752	7072	4.79574	2.60295	3.69934
KY348373+:167695-185596	No		54	883	3382	5.76307	1.57159	3.66733							54	883	3382	5.76307	1.57159	3.66733
KY348373-:69642-71359	No		44	2602	1452	1.66289	2.94118	2.30203	105	3373	1442	3.01898	6.78733	4.90315	149	5975	2894	2.43305	4.89648	3.66477
KY348373+:181268-181804	No		37	946	1004	3.76399	3.55427	3.65913							37	946	1004	3.76399	3.55427	3.65913
KY348373+:104929-105881	No		826	22410	18966	3.55483	4.1734	3.86412	132	5301	4532	2.4296	2.83019	2.62989	958	27711	23498	3.34159	3.91724	3.62941
KY348373-:154367-155594	No		262	62460	3581	0.417716	6.81759	3.61765							262	62460	3581	0.417716	6.81759	3.61765
KY348373+:47269-47647	No		38	26413	500	0.143662	7.0632	3.60343							38	26413	500	0.143662	7.0632	3.60343
KY348373-:86504-88172	No		363	6987	10238	4.93878	3.42421	4.18149	215	6174	9820	3.36516	2.1425	2.75383	578	13161	20058	4.207	2.80093	3.50397
KY348373+:57063-57299	No		36	1151	893	3.03286	3.87513	3.454							36	1151	893	3.03286	3.87513	3.454
KY348373+:175020-181804	No		50	2624	1004	1.86986	4.74383	3.30685							50	2624	1004	1.86986	4.74383	3.30685
KY348373+:167695-169291	No		49	883	4077	5.25751	1.18759	3.22255							49	883	4077	5.25751	1.18759	3.22255
KY348373-:229311-230108	No		91	2772	2659	3.17848	3.30909	3.24379	102	3358	2921	2.94798	3.37413	3.16105	193	6130	5580	3.05235	3.34315	3.19775
KY348373-:187874-188031	No		108	1936	10008	5.28376	1.06762	3.17569	97	1816	7327	5.07057	1.30657	3.18857	205	3752	17335	5.18069	1.16876	3.17472
KY348373+:19643-23852	No		37	1045	1290	3.41959	2.78824	3.10392							37	1045	1290	3.41959	2.78824	3.10392
KY348373+:176141-185596	No		75	1816	3382	3.96616	2.16951	3.06783							75	1816	3382	3.96616	2.16951	3.06783
KY348373-:18827-18925	No		61	1596	2690	3.68135	2.21738	2.94936							61	1596	2690	3.68135	2.21738	2.94936
KY348373-:41588-42352	No		91	3952	2470	2.2508	3.5533	2.90205							91	3952	2470	2.2508	3.5533	2.90205
KY348373-:68037-68151	No		61	1859	2576	3.17708	2.31323	2.74516	65	1804	2547	3.4778	2.48851	2.98316	126	3663	5123	3.32542	2.40046	2.86294
KY348373-:132773-132880	No		234	7651	9295	2.96766	2.45566	2.71166	196	5883	6751	3.22421	2.82136	3.02279	430	13534	16046	3.07935	2.60986	2.8446
KY348373-:35793-38658	No		50	866	31091	5.45852	0.16056	2.80954							50	866	31091	5.45852	0.16056	2.80954
KY348373+:80126-80288	No		50	1639	1838	2.96033	2.64831	2.80432							50	1639	1838	2.96033	2.64831	2.80432
KY348373+:227392-228083	No		53	3449	1361	1.51342	3.74823	2.63083	28	1584	614	1.73697	4.36137	3.04917	81	5033	1975	1.58389	3.93969	2.76179
KY348373+:161731-163014	No		281	2296	109135	10.9042	0.256818	5.58049	88	4291	85294	2.00959	0.103066	1.05633	369	6587	194429	5.30477	0.189427	2.7471
KY348373+:184350-185302	No		54	1727	4240	3.032	1.25757	2.14479	135	3112	6609	4.15768	2.00178	3.07973	189	4839	10849	3.75895	1.71227	2.73561
KY348373+:104660-105881	No		707	31364	18966	2.20448	3.59376	2.89912	119	9109	4532	1.28955	2.55859	1.92407	826	40473	23498	2.00005	3.39582	2.69794
KY348373-:41584-41891	No		69	2565	2438	2.61959	2.75229	2.68594							69	2565	2438	2.61959	2.75229	2.68594
KY348373+:126846-127014	No		101	2700	3734	3.60586	2.63364	3.11975	68	2572	3769	2.57576	1.77222	2.17399	169	5272	7503	3.10605	2.20282	2.65443
KY348373+:167695-168309	No		16	883	440	1.77976	3.50877	2.64426							16	883	440	1.77976	3.50877	2.64426
KY348373-:182287-182598	No		265	5781	7530	4.38306	3.39962	3.89134	329	12481	21283	2.56831	1.5223	2.0453	594	18262	28813	3.15019	2.01993	2.58506
KY348373+:161731-163011	No		254	2296	96833	9.96078	0.261621	5.1112	89	4291	71629	2.03196	0.124097	1.07803	343	6587	168462	4.94949	0.203193	2.57634
KY348373-:183250-183621	No		521	18315	22199	2.76598	2.29313	2.52956							521	18315	22199	2.76598	2.29313	2.52956
KY348373+:103275-103375	No		196	9991	6243	1.92402	3.04395	2.48399							196	9991	6243	1.92402	3.04395	2.48399
KY348373+:140479-140904	No		654	19285	38205	3.28	1.68301	2.48151							654	19285	38205	3.28	1.68301	2.48151
KY348373+:182301-185596	No		132	10926	3382	1.19371	3.7564	2.47505							132	10926	3382	1.19371	3.7564	2.47505
KY348373+:31808-41681	No		51	1965	2086	2.52976	2.38652	2.45814							51	1965	2086	2.52976	2.38652	2.45814
KY348373+:161824-163011	No		102	2033	96833	4.77752	0.105225	2.44137							102	2033	96833	4.77752	0.105225	2.44137
KY348373-:43259-43477	No		57	2586	2036	2.15664	2.72336	2.44							57	2586	2036	2.15664	2.72336	2.44
KY348373-:178998-179472	No	ie453 Intron	704	26617	35063	2.57677	1.96829	2.27253	1218	42725	51273	2.77177	2.3204	2.54609	1922	69342	86336	2.69701	2.17771	2.43736
KY348373-:207266-207352	No		289	10209	8151	2.75291	3.42417	3.08854	95	6356	6275	1.47264	1.49137	1.482	384	16565	14426	2.26562	2.59284	2.42923
KY348373-:188603-190679	No		187	14104	2900	1.30852	6.05766	3.68309	50	6595	3448	0.752445	1.42939	1.09092	237	20699	6348	1.13202	3.59909	2.36556
KY348373+:97848-105881	No		294	7782	18966	3.64042	1.52648	2.58345	42	2018	4532	2.03883	0.918233	1.47853	336	9800	23498	3.31492	1.40975	2.36233
KY348373+:173507-181804	No		33	2154	1004	1.50892	3.18226	2.34559							33	2154	1004	1.50892	3.18226	2.34559
KY348373+:174875-181804	No		37	3393	1004	1.07872	3.55427	2.3165							37	3393	1004	1.07872	3.55427	2.3165
KY348373-:154367-155012	No		135	127610	3581	0.105679	3.63294	1.86931	80	42965	1100	0.185852	6.77966	3.48276	215	170575	4681	0.125886	4.39134	2.25861
KY348373+:182521-185596	No		114	8975	3382	1.25426	3.26087	2.25757							114	8975	3382	1.25426	3.26087	2.25757
KY348373+:1443-3251	No		132	6873	5394	1.88437	2.38871	2.13654							132	6873	5394	1.88437	2.38871	2.13654
KY348373+:41606-41681	No		38	1560	2086	2.37797	1.78908	2.08352							38	1560	2086	2.37797	1.78908	2.08352
KY348373+:2271-3251	No		216	28489	5394	0.752482	3.85027	2.30137	57	9830	2287	0.576515	2.43174	1.50413	273	38319	7681	0.7074	3.43224	2.06982
KY348373-:215583-221670	No		435	8660	36961	4.78285	1.16323	2.97304	92	7999	12158	1.13707	0.75102	0.944043	527	16659	49119	3.06645	1.06152	2.06398
KY348373-:154367-162418	No		126	12164	3581	1.02522	3.39897	2.2121	34	7689	1100	0.440243	2.99824	1.71924	160	19853	4681	0.79948	3.3051	2.05229
KY348373-:35793-36737	No		89	2252	31091	3.80179	0.285439	2.04362							89	2252	31091	3.80179	0.285439	2.04362
KY348373-:54218-57752	No		940	90419	25870	1.02891	3.50615	2.26753	592	40390	25643	1.44454	2.25653	1.85053	1532	130809	51513	1.15762	2.88811	2.02286
KY348373-:181771-182598	No		50	5781	3314	0.857486	1.48633	1.17191	158	12481	3625	1.2501	4.17658	2.71334	208	18262	6939	1.12615	2.91031	2.01823
KY348373-:188603-189069	No		207	133915	2900	0.154337	6.66238	3.40836	46	22174	3448	0.207021	1.31654	0.761782	253	156089	6348	0.161825	3.83275	1.99729
KY348373-:154367-154447	No		150	86134	3581	0.173845	4.02037	2.09711	34	19063	1100	0.178038	2.99824	1.58814	184	105197	4681	0.174605	3.78212	1.97836
KY348373-:13754-14072	No		58	2973	2970	1.91356	1.91546	1.91451							58	2973	2970	1.91356	1.91546	1.91451
KY348373-:71160-71359	No		45	2602	2201	1.70004	2.00356	1.8518	63	3373	3054	1.83353	2.02117	1.92735	108	5975	5255	1.77544	2.0138	1.89462
KY348373-:155156-161625	No		343	10333	103659	3.21281	0.329801	1.77131	220	6118	27535	3.47113	0.79265	2.13189	563	16451	131194	3.30904	0.427302	1.86817
KY348373-:136883-137043	No		72	3421	4454	2.06127	1.59081	1.82604							72	3421	4454	2.06127	1.59081	1.82604
KY348373-:188603-192974	No		106	225628	2900	0.0469579	3.52628	1.78662							106	225628	2900	0.0469579	3.52628	1.78662
KY348373+:184628-185596	No		77	1884	3382	3.92657	2.22608	3.07632	64	5308	5088	1.19136	1.24224	1.2168	141	7192	8470	1.92281	1.63744	1.78013
KY348373+:15778-17858	No		30	925	7427	3.14136	0.402307	1.77183							30	925	7427	3.14136	0.402307	1.77183
KY348373+:169362-185596	No		57	2643	3382	2.11111	1.65746	1.88428	57	2408	5088	2.31237	1.10787	1.71012	114	5051	8470	2.20716	1.32805	1.76761
KY348373+:176971-181804	No		24	2149	1004	1.10446	2.33463	1.71955							24	2149	1004	1.10446	2.33463	1.71955
KY348373+:143703-144319	No		231	157100	4528	0.146824	4.85396	2.50039	60	31269	4077	0.191516	1.45033	0.820921	291	188369	8605	0.154246	3.27113	1.71269
KY348373+:185697-185785	No		109	6468	3938	1.65729	2.69335	2.17532	154	13149	8451	1.15763	1.78966	1.47365	263	19617	12389	1.32294	2.07872	1.70083
KY348373+:101289-105881	No		205	8633	18966	2.31953	1.06932	1.69443							205	8633	18966	2.31953	1.06932	1.69443
KY348373-:71277-71359	No		36	2602	2238	1.36467	1.58311	1.47389	60	3373	3111	1.74774	1.89215	1.81995	96	5975	5349	1.58129	1.76309	1.67219
KY348373-:66708-66826	No								36	2789	1834	1.27434	1.92513	1.59973	36	2789	1834	1.27434	1.92513	1.59973
KY348373-:181769-182598	No		41	5781	3280	0.704225	1.23457	0.969397	116	12481	3618	0.920854	3.10659	2.01372	157	18262	6898	0.852381	2.22537	1.53888
KY348373+:184350-186085	No		42	1727	4099	2.37422	1.01425	1.69424	53	3112	4686	1.67457	1.11838	1.39647	95	4839	8785	1.92542	1.06982	1.49762
KY348373+:96476-105881	No		103	4180	18966	2.40486	0.540144	1.4725							103	4180	18966	2.40486	0.540144	1.4725
KY348373-:35793-43477	No		72	2586	31091	2.7088	0.231043	1.46992							72	2586	31091	2.7088	0.231043	1.46992
KY348373+:12508-12579	No		216	14621	14808	1.45582	1.4377	1.44676							216	14621	14808	1.45582	1.4377	1.44676
KY348373-:183342-183528	No		57	20678	17801	0.274898	0.319185	0.297041	310	6178	5992	4.77805	4.91907	4.84856	367	26856	23793	1.34812	1.51904	1.43358
KY348373+:184350-184950	No								58	3112	5941	1.82965	0.966828	1.39824	58	3112	5941	1.82965	0.966828	1.39824
KY348373-:8560-9553	No								16	1590	876	0.996264	1.79372	1.39499	16	1590	876	0.996264	1.79372	1.39499
KY348373+:105799-105881	No		373	34876	18966	1.05819	1.92875	1.49347	40	5522	4532	0.719166	0.874891	0.797028	413	40398	23498	1.01198	1.72724	1.36961
KY348373+:31548-31670	No		56	4729	3560	1.17032	1.54867	1.3595							56	4729	3560	1.17032	1.54867	1.3595
KY348373+:142796-144319	No		115	47782	4528	0.240099	2.47685	1.35847							115	47782	4528	0.240099	2.47685	1.35847
KY348373+:100806-105881	No		149	7601	18966	1.92258	0.779493	1.35104							149	7601	18966	1.92258	0.779493	1.35104
KY348373+:104163-105885	No		476	141278	18850	0.335793	2.463	1.3994	80	22695	4667	0.351262	1.68527	1.01827	556	163973	23517	0.337934	2.30964	1.32379
KY348373-:69075-69155	No								27	2389	1757	1.11755	1.51345	1.3155	27	2389	1757	1.11755	1.51345	1.3155
KY348373+:142402-144319	No		153	42416	4528	0.359416	3.26853	1.81397	48	22859	4077	0.209543	1.16364	0.68659	201	65275	8605	0.306983	2.28253	1.29476
KY348373-:183070-184976	No		149	13761	13838	1.07117	1.06527	1.06822	130	11262	4683	1.14115	2.70102	1.92108	279	25023	18521	1.10268	1.48404	1.29336
KY348373+:169494-185596	No		37	2560	3382	1.42472	1.08219	1.25345							37	2560	3382	1.42472	1.08219	1.25345
KY348373-:171584-184976	No								78	11262	4265	0.687831	1.79599	1.24191	78	11262	4265	0.687831	1.79599	1.24191
KY348373-:26502-26752	No		15	654	7698	2.24215	0.194477	1.21831							15	654	7698	2.24215	0.194477	1.21831
KY348373-:67015-67149	No		17	2665	3066	0.633855	0.551411	0.592633	38	1209	2264	3.04731	1.65074	2.34903	55	3874	5330	1.39985	1.02136	1.2106
KY348373-:89911-90032	No		360	37346	36653	0.954755	0.972631	0.963693	444	33846	27567	1.29484	1.58509	1.43996	804	71192	64220	1.11673	1.23647	1.1766
KY348373-:157956-161625	No		230	10333	194259	2.17741	0.118259	1.14784	141	6118	67745	2.25276	0.207701	1.23023	371	16451	262004	2.20545	0.141401	1.17342
KY348373+:98088-105881	No		111	6316	18966	1.72709	0.581852	1.15447							111	6316	18966	1.72709	0.581852	1.15447
KY348373+:185388-185596	No		49	5913	3382	0.821872	1.42816	1.12501							49	5913	3382	0.821872	1.42816	1.12501
KY348373-:66430-66511	No		43	3555	4208	1.19511	1.01153	1.10332							43	3555	4208	1.19511	1.01153	1.10332
KY348373-:63997-71359	No								38	3373	3455	1.11404	1.08789	1.10097	38	3373	3455	1.11404	1.08789	1.10097
KY348373+:12232-12579	No		147	11506	14808	1.26148	0.982949	1.12221	42	3757	4518	1.10555	0.921053	1.0133	189	15263	19326	1.22314	0.968486	1.09581
KY348373-:65584-65836	No								29	2160	3468	1.32481	0.829282	1.07704	29	2160	3468	1.32481	0.829282	1.07704
KY348373-:183250-183342	No		213	17801	22199	1.18241	0.950384	1.0664							213	17801	22199	1.18241	0.950384	1.0664
KY348373-:69642-69945	No		17	1761	1452	0.95613	1.15725	1.05669							17	1761	1452	0.95613	1.15725	1.05669
KY348373-:220493-221670	No		223	8660	58133	2.51041	0.382137	1.44628	69	7999	17536	0.855231	0.391934	0.623582	292	16659	75669	1.72261	0.384408	1.05351
KY348373-:220493-221325	No		397	30628	58133	1.27961	0.678285	0.978949	166	10474	17536	1.56015	0.937747	1.24895	563	41102	75669	1.35125	0.738535	1.04489
KY348373-:154367-155784	No		74	114033	3581	0.0648514	2.02462	1.04474							74	114033	3581	0.0648514	2.02462	1.04474
KY348373+:102832-105885	No		90	5513	18850	1.60628	0.475185	1.04073							90	5513	18850	1.60628	0.475185	1.04073
KY348373+:161759-163014	No		43	2078	109135	2.02735	0.0393852	1.03337							43	2078	109135	2.02735	0.0393852	1.03337
KY348373-:182863-184976	No		218	13761	41174	1.55948	0.526672	1.04308	229	11262	121404	1.99286	0.188271	1.09057	447	25023	162578	1.75501	0.274191	1.0146
KY348373-:48738-49037	No		111	5087	33549	2.13544	0.329768	1.2326	37	3477	13489	1.05293	0.273547	0.663239	148	8564	47038	1.69881	0.313652	1.00623
KY348373-:23888-23963	No		457	38784	35456	1.1646	1.27252	1.21856	311	44257	36602	0.69781	0.842522	0.770166	768	83041	72058	0.916369	1.05457	0.985469
KY348373+:152865-153061	No		83	8108	9017	1.01331	0.912088	0.962698							83	8108	9017	1.01331	0.912088	0.962698
KY348373-:181288-181374	No								59	5774	10071	1.01149	0.582428	0.796957	59	5774	10071	1.01149	0.582428	0.796957
KY348373-:183250-183528	No		166	20678	22199	0.796392	0.742231	0.769312							166	20678	22199	0.796392	0.742231	0.769312
KY348373-:183342-183662	No		136	18672	17801	0.723097	0.758209	0.740653							136	18672	17801	0.723097	0.758209	0.740653
KY348373+:21430-23852	No		12	2135	1290	0.558919	0.921659	0.740289							12	2135	1290	0.558919	0.921659	0.740289
KY348373-:154367-155788	No		51	130478	3581	0.0390718	1.40419	0.721628							51	130478	3581	0.0390718	1.40419	0.721628
KY348373-:154367-154552	No		50	133128	3581	0.0375437	1.37703	0.707287							50	133128	3581	0.0375437	1.37703	0.707287
KY348373+:133246-144319	No		29	7009	4528	0.412049	0.636384	0.524216	37	3406	4077	1.07464	0.899368	0.987006	66	10415	8605	0.629711	0.761158	0.695434
KY348373+:8560-9553	No								17	4860	1618	0.348575	1.03976	0.694165	17	4860	1618	0.348575	1.03976	0.694165
KY348373-:57057-57752	No		739	90419	150912	0.81068	0.487303	0.648992	380	40390	55360	0.932058	0.681737	0.806897	1119	130809	206272	0.84819	0.539561	0.693875
KY348373-:104163-105881	No		88	8775	22325	0.992892	0.392629	0.692761							88	8775	22325	0.992892	0.392629	0.692761
KY348373-:65589-65836	No		23	4004	5774	0.571145	0.396757	0.483951	28	2160	3439	1.27971	0.807615	1.04366	51	6164	9213	0.820595	0.550518	0.685557
KY348373-:54218-54311	No		214	28069	25870	0.756638	0.820426	0.788532	175	34621	25643	0.502931	0.677822	0.590377	389	62690	51513	0.616687	0.749489	0.683088
KY348373-:54218-65347	No		62	5554	25870	1.10399	0.239087	0.671538							62	5554	25870	1.10399	0.239087	0.671538
KY348373+:139991-140904	No		59	4906	38205	1.18832	0.154192	0.671255	50	4148	33351	1.19104	0.149696	0.67037	109	9054	71556	1.18957	0.152097	0.670832
KY348373+:184800-185648	No		75	2642	12318	2.7604	0.60518	1.68279	37	8309	22700	0.443326	0.16273	0.303028	112	10951	35018	1.01238	0.318816	0.6656
KY348373+:98756-105881	No		67	6818	18966	0.97313	0.35202	0.662575							67	6818	18966	0.97313	0.35202	0.662575
KY348373+:17534-17858	No		22	2202	7427	0.989209	0.295342	0.642275							22	2202	7427	0.989209	0.295342	0.642275
KY348373+:97760-105881	No		68	7270	18966	0.926683	0.357255	0.641969							68	7270	18966	0.926683	0.357255	0.641969
KY348373-:161240-161625	No		150	10333	111847	1.43089	0.133932	0.78241	39	6118	26569	0.633425	0.146572	0.389999	189	16451	138416	1.13582	0.136359	0.636088
KY348373-:35793-36028	No		117	26090	31091	0.446446	0.374904	0.410675	108	9513	7085	1.12254	1.50146	1.312	225	35603	38176	0.628	0.585922	0.606961
KY348373+:102832-103037	No		34	5513	5914	0.612944	0.571621	0.592282							34	5513	5914	0.612944	0.571621	0.592282
KY348373+:133246-136473	No								38	3406	60583	1.10337	0.0626845	0.583026	38	3406	60583	1.10337	0.0626845	0.583026
KY348373-:215583-221325	No		209	30628	36961	0.677757	0.562281	0.620019	50	10474	12158	0.475105	0.409567	0.442336	259	41102	49119	0.626194	0.524525	0.575359
KY348373-:215583-216609	No		99	11586	36961	0.84724	0.267134	0.557187							99	11586	36961	0.84724	0.267134	0.557187
KY348373+:144049-144319	No		48	222279	4528	0.0215898	1.04895	0.53527							48	222279	4528	0.0215898	1.04895	0.53527
KY348373+:143866-201828	No		32	274935	3046	0.0116378	1.03964	0.525637							32	274935	3046	0.0116378	1.03964	0.525637
KY348373+:2250-2488	No		108	28887	19159	0.372478	0.560544	0.466511	56	9499	7849	0.586081	0.708412	0.647246	164	38386	27008	0.425422	0.603562	0.514492
KY348373-:183424-183954	No		40	15130	18657	0.263678	0.213938	0.238808	75	5586	5576	1.32485	1.3272	1.32603	115	20716	24233	0.552062	0.472318	0.51219
KY348373+:133246-133358	No		40	7009	9184	0.567456	0.433651	0.500554							40	7009	9184	0.567456	0.433651	0.500554
KY348373-:223690-223914	No		46	5044	50119	0.903733	0.0916974	0.497715							46	5044	50119	0.903733	0.0916974	0.497715
KY348373-:185165-185635	No		41	9533	8033	0.428243	0.507803	0.468023	34	6708	6439	0.504301	0.525259	0.51478	75	16241	14472	0.459671	0.51557	0.487621
KY348373-:215583-219335	No		92	16541	36961	0.553117	0.248293	0.400705	40	3288	12158	1.20192	0.327923	0.764923	132	19829	49119	0.66129	0.268015	0.464652
KY348373+:152604-152742	No		33	6925	7522	0.474274	0.436797	0.455536							33	6925	7522	0.474274	0.436797	0.455536
KY348373-:154367-158469	No		31	96262	3581	0.0321934	0.85825	0.445222							31	96262	3581	0.0321934	0.85825	0.445222
KY348373+:164267-164488	No		241	57400	59235	0.418105	0.405205	0.411655	239	47728	53105	0.498259	0.448035	0.473147	480	105128	112340	0.454511	0.425456	0.439984
KY348373+:104067-105881	No		159	565042	18966	0.0281316	0.831373	0.429752							159	565042	18966	0.0281316	0.831373	0.429752
KY348373+:95276-105881	No								17	3732	4532	0.453454	0.373709	0.413581	17	3732	4532	0.453454	0.373709	0.413581
KY348373+:99300-105881	No		38	6078	18966	0.621321	0.199958	0.41064							38	6078	18966	0.621321	0.199958	0.41064
KY348373+:137728-140904	No								46	6787	33351	0.673204	0.137737	0.40547	46	6787	33351	0.673204	0.137737	0.40547
KY348373+:104526-105881	No		113	59834	18966	0.1885	0.592274	0.390387							113	59834	18966	0.1885	0.592274	0.390387
KY348373-:182836-184976	No		79	13761	53731	0.570809	0.146813	0.358811	93	11262	174095	0.819022	0.0533906	0.436207	172	25023	227826	0.682675	0.0754393	0.379057
KY348373-:215583-218774	No		144	53624	36961	0.267817	0.388088	0.327953	64	8659	12158	0.733693	0.523646	0.628669	208	62283	49119	0.332848	0.421676	0.377262
KY348373-:183342-183621	No		67	18315	17801	0.364487	0.374972	0.36973							67	18315	17801	0.364487	0.374972	0.36973
KY348373+:140480-140977	No		55	19523	43166	0.280928	0.127253	0.20409	105	18295	29696	0.570652	0.352337	0.461495	160	37818	72862	0.421297	0.219112	0.320204
KY348373+:141986-152742	No								34	57305	5837	0.0592965	0.579118	0.319207	34	57305	5837	0.0592965	0.579118	0.319207
KY348373-:86504-87361	No		39	15349	10238	0.253444	0.379488	0.316466							39	15349	10238	0.253444	0.379488	0.316466
KY348373+:186458-186650	No		230	52375	61640	0.437221	0.371747	0.404484	211	76938	89702	0.273497	0.234671	0.254084	441	129313	151342	0.339874	0.290546	0.31521
KY348373-:22470-22602	No		54	13948	24582	0.385659	0.219191	0.302425							54	13948	24582	0.385659	0.219191	0.302425
KY348373-:22470-22806	No		72	23077	24582	0.311029	0.292042	0.301535							72	23077	24582	0.311029	0.292042	0.301535
KY348373+:99873-105881	No		29	6422	18966	0.449543	0.152672	0.301107							29	6422	18966	0.449543	0.152672	0.301107
KY348373-:185165-185564	No		24	7901	8033	0.302839	0.297878	0.300358							24	7901	8033	0.302839	0.297878	0.300358
KY348373+:101106-105881	No		31	7182	18966	0.42978	0.163184	0.296482							31	7182	18966	0.42978	0.163184	0.296482
KY348373-:112743-112851	No		28	13094	8756	0.213382	0.318761	0.266072							28	13094	8756	0.213382	0.318761	0.266072
KY348373-:182891-184976	No		29	13761	9639	0.210297	0.299959	0.255128							29	13761	9639	0.210297	0.299959	0.255128
KY348373-:183435-183621	No		51	18315	22020	0.277687	0.231072	0.25438							51	18315	22020	0.277687	0.231072	0.25438
KY348373+:104760-105881	No		49	28034	18966	0.174483	0.257691	0.216087							49	28034	18966	0.174483	0.257691	0.216087
KY348373+:98457-98551	No		16	7297	7671	0.218788	0.208144	0.213466							16	7297	7671	0.218788	0.208144	0.213466
KY348373+:187015-187185	No		180	56685	58345	0.316539	0.307561	0.31205	121	96997	75321	0.124591	0.160388	0.142489	301	153682	133666	0.195476	0.224682	0.210079
KY348373+:104551-105885	No		54	41309	18850	0.130551	0.285654	0.208103							54	41309	18850	0.130551	0.285654	0.208103
KY348373-:54218-54309	No		56	28268	25870	0.197712	0.215999	0.206856	54	34720	25643	0.155288	0.210141	0.182715	110	62988	51513	0.174332	0.213083	0.193708
KY348373+:164327-164488	No		127	56250	59235	0.225269	0.213942	0.219605	89	55103	53105	0.161255	0.167312	0.164284	216	111353	112340	0.193602	0.191904	0.192753
KY348373-:90425-90665	No		39	33025	27794	0.117953	0.140121	0.129037	53	22748	16432	0.232446	0.321504	0.276975	92	55773	44226	0.164683	0.207591	0.186137
KY348373+:14196-15133	No		60	34822	32872	0.172008	0.182194	0.177101							60	34822	32872	0.172008	0.182194	0.177101
KY348373-:183435-183528	No		37	20678	22020	0.178615	0.167747	0.173181							37	20678	22020	0.178615	0.167747	0.173181
KY348373-:54218-57276	No		60	93409	25870	0.0641924	0.231392	0.147792	67	36010	25643	0.185714	0.260599	0.223156	127	129419	51513	0.0980347	0.245933	0.171984
KY348373-:183198-183250	No		32	22199	16540	0.143943	0.193097	0.16852							32	22199	16540	0.143943	0.193097	0.16852
KY348373+:94045-94141	No								332	160773	254043	0.206077	0.130516	0.168296	332	160773	254043	0.206077	0.130516	0.168296
KY348373-:1960-2047	No		47	21005	29632	0.223257	0.158361	0.190809	38	20908	41982	0.181419	0.0904331	0.135926	85	41913	71614	0.202391	0.118551	0.160471
KY348373+:93578-93744	No								584	322522	417406	0.180746	0.139716	0.160231	584	322522	417406	0.180746	0.139716	0.160231
KY348373-:210984-211084	No								100	55280	78468	0.180571	0.127278	0.153924	100	55280	78468	0.180571	0.127278	0.153924
KY348373-:219221-219335	No		31	16541	26478	0.187063	0.116941	0.152002							31	16541	26478	0.187063	0.116941	0.152002
KY348373-:160699-227427	No		12	4159	108844	0.287701	0.0110237	0.149362							12	4159	108844	0.287701	0.0110237	0.149362
KY348373-:168009-168094	No		20	15072	16968	0.132521	0.11773	0.125125							20	15072	16968	0.132521	0.11773	0.125125
KY348373+:93651-93744	No								452	361130	417406	0.125006	0.108171	0.116588	452	361130	417406	0.125006	0.108171	0.116588
KY348373+:162904-163011	No		54	30926	96833	0.174306	0.055735	0.115021							54	30926	96833	0.174306	0.055735	0.115021
KY348373+:164185-164488	No		72	79069	59235	0.0909769	0.121402	0.10619	79	79018	53105	0.0998774	0.148541	0.124209	151	158087	112340	0.0954259	0.134233	0.114829
KY348373+:187015-187268	No		62	56685	44542	0.109257	0.139001	0.124129	70	96997	64344	0.0721151	0.108672	0.0903936	132	153682	108886	0.0858179	0.121081	0.103449
KY348373-:183528-183662	No		20	18672	20678	0.106998	0.0966277	0.101813							20	18672	20678	0.106998	0.0966277	0.101813
KY348373+:93578-93701	No								332	322522	412564	0.102833	0.0804077	0.0916203	332	322522	412564	0.102833	0.0804077	0.0916203
KY348373+:12232-105881	No		13	11506	18966	0.112857	0.0684968	0.0906769							13	11506	18966	0.112857	0.0684968	0.0906769
KY348373+:104759-105881	No		20	27825	18966	0.0718262	0.105341	0.0885835							20	27825	18966	0.0718262	0.105341	0.0885835
KY348373+:186458-186552	No		83	52375	61557	0.158222	0.134653	0.146437	41	76938	103072	0.0532613	0.0397622	0.0465117	124	129313	164629	0.0957995	0.0752642	0.0855318
KY348373-:83143-83229	No		61	117184	117667	0.0520278	0.0518144	0.0519211	50	29772	31251	0.167661	0.159739	0.1637	111	146956	148918	0.0754758	0.0744821	0.074979
KY348373+:139657-140904	No		41	219203	38205	0.0187006	0.107201	0.0629507							41	219203	38205	0.0187006	0.107201	0.0629507
KY348373+:93618-93711	No								216	313876	436862	0.0687697	0.0494191	0.0590944	216	313876	436862	0.0687697	0.0494191	0.0590944
KY348373-:50091-50192	No								26	64921	34388	0.0400326	0.0755506	0.0577916	26	64921	34388	0.0400326	0.0755506	0.0577916
KY348373-:35793-39761	No		20	67424	31091	0.0296542	0.0642859	0.0469701							20	67424	31091	0.0296542	0.0642859	0.0469701
KY348373-:74053-159151	No		99	165939	573619	0.0596249	0.0172559	0.0384404							99	165939	573619	0.0596249	0.0172559	0.0384404
KY348373+:104054-105881	No		13	512211	18966	0.00253795	0.0684968	0.0355174							13	512211	18966	0.00253795	0.0684968	0.0355174
KY348373-:124710-124809	No		19	50866	58028	0.0373391	0.0327321	0.0350356							19	50866	58028	0.0373391	0.0327321	0.0350356
KY348373+:111878-112017	No		59	191203	200812	0.0308477	0.0293721	0.0301099							59	191203	200812	0.0308477	0.0293721	0.0301099
KY348373-:193711-193800	No		32	274649	232601	0.0116499	0.0137556	0.0127027	43	102291	99685	0.0420193	0.0431173	0.0425683	75	376940	332286	0.0198931	0.0225658	0.0212295
KY348373+:136229-136473	No		37	236523	159994	0.0156409	0.0231205	0.0193807							37	236523	159994	0.0156409	0.0231205	0.0193807
KY348373+:143866-144025	No		31	274935	259657	0.0112741	0.0119374	0.0116058							31	274935	259657	0.0112741	0.0119374	0.0116058
KY348373-:193324-193424	No		18	162008	215367	0.0111093	0.00835713	0.00973323							18	162008	215367	0.0111093	0.00835713	0.00973323
KY348373+:136027-136114	No		14	216002	220638	0.006481	0.00634483	0.00641292							14	216002	220638	0.006481	0.00634483	0.00641292
KY348373-:74192-74294	No		22	342073	506109	0.00643096	0.0043467	0.00538883							22	342073	506109	0.00643096	0.0043467	0.00538883
KY348373+:93672-93744	No								19	415454	417406	0.0045731	0.00455172	0.00456241	19	415454	417406	0.0045731	0.00455172	0.00456241
