# Supplementary material for: Decoding murine cytomegalovirus
Source: PLoS Pathog. 2023 May 12;19(5):e1010992. doi: 10.1371/journal.ppat.1010992 (PMC10208470; doi:10.1371/journal.ppat.1010992)
Supplement: S4 Table — The table depicts all TSS annotations, their genomic location and temporal kinetic classes (CL and TR). TATA-box motifs have been indicated for each TiSS. Scores derived from iTiSS for each TiSS are shown in column F. New RNA (I-AG) and total RNA (AH-BC) read counts are displayed for each replicate per time point of dSLAM-seq datasets. Ratios for 4 hpi samples (+/-CHX) computed using new RNA are displayed in column AG and ratios for 24 hpi samples (+/-PAA) computed using total RNA are displayed in column BF. All coordinates are shown in the 0-based system. (XLSX) [file ppat.1010992.s007.xlsx]

## Sheet: S4 Table
S4 Table: Kinetic clusters of MCMV transripts
The table below depicts all transcription start sites annotations, their genomic location and cluster classes (CL and TR). TATA-box motifs have been indicated for each TiSS. Scores derived from iTiSS for each TiSS are shown in column F. New RNA (I-AG) and total RNA (AH-BC) read counts are displayed for each replicate per time point of dSLAM-seq datasets. Ratios for 4 hpi samples (+/-CHX) computed…
TSR	TSS	Transcript(s)	K-means cluster	Supervised cluster	Score (Criteria)	TATA-region	TATA class	[New RNA] Mock (Replicate 1)	[New RNA] Mock (Replicate 2)	[New RNA] 1 hpi (Replicate 1)	[New RNA] 1 hpi (Replicate 2)	[New RNA] 2 hpi (Replicate 1)	[New RNA] 2 hpi (Replicate 2)	[New RNA] 4 hpi (Replicate 1)	[New RNA] 4 hpi (Replicate 2)	[New RNA] 6 hpi (Replicate 1)	[New RNA] 6 hpi (Replicate 2)	[New RNA] 12 hpi (Replicate 1)	[New RNA] 12 hpi (Replicate 2)	[New RNA] 18 hpi (Replicate 1)	[New RNA] 18 hpi (Replicate 2)	[New RNA] 24 hpi (Replicate 1)	[New RNA] 24 hpi (Replicate 2)	[New RNA] 36 hpi (Replicate 1)	[New RNA] 36 hpi (Replicate 2)	[New RNA] 48 hpi (Replicate 1)	[New RNA] 48 hpi (Replicate 2)	[New RNA] 72 hpi (Replicate 1)	[New RNA] 72 hpi (Replicate 2)	[New RNA] 24 hpi (PAA)	[New RNA] 4 hpi (CHX)	[New RNA] Ratio CHX	[Total RNA] Mock (Replicate 1)	[Total RNA] Mock (Replicate 2)	[Total RNA] 1 hpi (Replicate 1)	[Total RNA] 1 hpi (Replicate 2)	[Total RNA] 2 hpi (Replicate 1)	[Total RNA] 2 hpi (Replicate 2)	[Total RNA] 4 hpi (Replicate 1)	[Total RNA] 4 hpi (Replicate 2)	[Total RNA] 6 hpi (Replicate 1)	[Total RNA] 6 hpi (Replicate 2)	[Total RNA] 12 hpi (Replicate 1)	[Total RNA] 12 hpi (Replicate 2)	[Total RNA] 18 hpi (Replicate 1)	[Total RNA] 18 hpi (Replicate 2)	[Total RNA] 24 hpi (Replicate 1)	[Total RNA] 24 hpi (Replicate 2)	[Total RNA] 36 hpi (Replicate 1)
KY348373-:630-641	635	m170r RNA #1	Cl3	Tr4	3	TTATACCCGCCCCC	TATA	0	0	0	0	0	0	0	0.894085	0	0	0.346293	0	0.711626	0	5.26856	0.634755	0.476719	1.52809	1.80202	0	2.95372	4.07539	0	0	0.691065	0	0	0.162076	0	0.143828	0.317124	0.296222	0.894085	2.22405	1.89495	1.94437	2.45885	21.2426	17.0466	34.2337	34.8766	38.1375
KY348373+:747-758	752	m02 RNA	Cl4	Tr5	1	TCGGGGGTAAAGAA	-	0	0	0	0	0	0	0	0	0	0	0	0	0	0	0	0.0384929	0	0	0.282127	0.4136	0.0153854	0	0	0	1	0	0	0	0	0	0	0	0	0	0	0	0	0	0.132144	0.295118	0.142937	0.254675
KY348373-:828-839	833	m170r RNA (spliced)	Cl3	Tr4	1	CACGCTCGAGATCG	-	0	0	0	0	0	0	1.91415	0.917659	0.392056	1.32642	1.8456	1.79671	5.18037	5.86306	13.1785	7.4339	4.31383	9.99538	6.48316	14.2116	10.7728	10.7068	1.18356	0.595127	0.66026	0	0	0.324153	0.156136	0.287656	0.475686	5.62821	6.10958	5.78253	5.82019	7.77749	6.798	59.3399	70.3005	95.9133	83.904	97.1583
KY348373+:1926-1937	1931	m03 RNA *1	Cl4	Tr5	1	AGCGGACGTTGGAG	-	0	0	0	0	0	0	0	0	0	0	0	0	0	0.00907828	0	0.0321322	0	0	0.0195514	0	0.0205095	0.051392	0	0	1	0	0	0	0	0	0	0	0	0	0	0.299134	0	0.557182	0.396432	0.590235	0.571748	0.254675
KY348373-:2103-2114	2108	m01 RNA	Cl3	Tr4	5	CCTATAAAGGCCGA	TATA	0	0	0	0	0.143828	0	1.02481	0.720633	0.244645	0.409809	0.929485	0.529015	1.88283	4.71584	5.22248	4.14849	2.67052	3.10341	2.08413	7.43013	2.79659	2.52588	0.0896484	0.831392	0.977931	0	0	0	0	0.143828	0.158562	2.29572	1.49014	1.63097	2.30101	2.24351	2.74813	9.1935	16.3858	17.8546	16.5807	6.23953
KY348373+:2162-2173	2167	m03 RNA	Cl1	Tr1	5	GGCCTTTATAGGGA	TATA	0	0	0	0	0.0879077	0.0333104	0.645334	1.93712	0.471083	0.634712	0.135508	0.206659	0.398162	0.311238	0.454186	0.23699	0	0	0.0322754	0.056994	0.0463035	0.0277505	0.105474	0	0.436447	0	0	0	0	0.143828	0.313953	1.62922	3.42733	3.85502	4.46666	0.897403	2.74813	0.835773	1.18929	1.77071	1.42937	0.509349
KY348373+:2860-2871	2865	m04 RNA *1	Cl4	Tr5	1	ATAATTTGAGTTCG	-	0	0	0	0	0	0	0	0	0	0.0799668	0.135583	0	0	0	0.431344	0.208617	3.67964	3.15555	7.22144	10.7593	20.5327	22.0886	0	0	1	0	0	0	0	0	0	0	0	0	0.135353	0.149567	0	0.835773	1.32144	1.32803	1.00056	5.22083
KY348373-:3174-3185	3179	m03.5 RNA #1	Cl3	Tr4	1	TCATTATATACGTA	TATA	0	0	0	0	0	0	0	0	0	0	0	0	0.327832	0.19556	0.299397	0.142937	0.581384	0	0.123431	0.0789562	0	0	0	0	1	0	0	0	0	0	0	0	0	0	0	0	0	0.417886	0.396432	0.737794	0.142937	1.14604
KY348373+:3232-3243	3237	m04 RNA	Cl1	Tr1	6	ACGTATATAATGAT	TATA	0	0	0	0	0.284434	0.257156	7.42432	3.36535	1.64199	2.98725	1.48541	0.286702	0.809864	0.756074	1.27886	1.51902	0.983349	0.48282	0.835435	1.04398	1.10149	1.22936	0.0913858	0.231044	0.192506	0	0	0.324153	0	0.287656	0.951373	16.7365	11.4741	14.7529	18.8114	6.88009	7.66583	4.73605	6.3429	6.93527	7.7186	6.23953
KY348373-:3583-3594	3588	m03.5 RNA (orphan)	Cl4	Tr5	2	TGGGAGTGAAATTC	-	0	0	0	0	0	0	0	0	0	0	0	0	0.0629058	0	0	0	0.0235192	0.0277146	0.499154	0.24361	0.865223	1.69435	0	0	1	0	0	0	0	0	0	0	0	0	0	0	0	0.139295	0	0	0	0.127337
KY348373-:4025-4036	4030	m04.5 RNA (orphan)	Cl4	-	1	TTACTCTTAAGCGG	-	0	0	0	0	0	0	0	0	0	0	0.142822	0.222396	0	0	0	0.09451	0.157262	0.194328	0.337086	0.389597	0.354721	0	0	0	1	0	0	0	0	0	0	0	0	0	0	0.149567	0.289277	0.417886	0.396432	0.737794	0.428811	0.636686
KY348373+:4148-4159	4153	m05 RNA (early)	Cl1	Tr1	3	GTATTTCTTTCCGT	TATT	0	0	0	0	0	0.110565	0.386925	0.13751	0	0.190781	0.0454983	0.0928289	0.0519015	0	0.11908	0.082103	0	0.0311363	0.048808	0	0	0	0	0	0.792256	0	0	0	0	0	0.158562	0.592443	0.447043	0.88962	0.676767	0.149567	0.289277	0.417886	0.396432	0.737794	0.285874	0
KY348373+:4199-4210	4204	m05 RNA #1 (late; orphan)	Cl4	Tr5	1	CAGGAGTTATCAGT	-	0	0	0	0	0	0	0.182917	0	0	0	0	0	0	0	0	0	0.325729	0.294225	0.771054	0.638391	0.609558	1.05284	0	0	0.916205	0	0	0	0	0	0	0.296222	0	0	0	0	0	0	0	0	0.285874	0.636686
KY348373-:4676-4687	4681	m05.5 RNA #1 (orphan)	Cl3	Tr4	1	GTGTTATTTGCGTT	TATT	0	0	0	0	0	0	0	0	0	0	0	0	0	0.0405285	0.362877	0.191007	0.186689	0.161992	0.06472	0.555382	0.1279	0	0	0	1	0	0	0	0	0	0	0	0	0	0	0	0	0.417886	0.132144	0.590235	1.00056	0.382012
KY348373-:4809-4820	4814	m05.5 RNA (orphan)	Cl1	Tr2	5	GGTGTTATATAAAG	TATA	0	0	0	0	0	0	1.333	0.579129	0.328537	0.171154	0.747836	0.723192	0.200934	0.777918	0.689956	0.438102	0.325028	0.347803	0.229482	0.228762	0.119485	0.123271	0	0	0.511231	0	0	0	0	0	0	1.333	1.0431	0.88962	0.676767	0.747836	0.723192	0.696477	1.18929	0.885353	0.714685	0.636686
KY348373+:5071-5082	5076	m06 RNA *1	Cl1	Tr2	2	GAGTGTATATATCG	TATA	0	0	0	0	0	0	0	0.64401	0.190468	0.627606	0.351259	0	0.115448	0	0.396683	0.1781	0.341264	0	0	0.0755233	0	0	0	0	0.756427	0	0	0	0	0	0	0.592443	1.34113	0.88962	1.89495	0.747836	1.73566	1.11436	1.05715	1.32803	1.00056	2.0374
KY348373-:5179-5190	5184	m05.5 RNA *1 (orphan)	Cl2	-	1	TATGAGCCGCTTAG	-	0	0	0	0	0	0	0.0291482	0	0	0	0.0501349	0.0172987	0.0357098	0.203746	0.0884486	0.0306185	0.0975403	0.128711	0.00890112	0.0299556	0	0.0253661	0.0289035	0	0.985635	0	0	0	0	0	0.158562	0.222166	0.178817	0	0	0.299134	0.144638	0.403957	0.75322	0.705331	0.443105	0.636686
KY348373+:5300-5311	5305	m06 RNA	Cl1	Tr1	6	CATATATAAATGGA	TATA	0	0	0	0	0.313732	0	6.56461	6.11879	0.239011	2.07602	1.11278	0.983613	0.731343	1.48353	3.0769	2.17373	2.23197	3.52735	0.805502	2.93565	2.39688	2.98423	0.0175757	0.236149	0.168374	0	0	0	0.156136	0.431484	0.634248	16.4403	14.8984	15.4201	17.7286	7.47836	9.69077	5.9897	8.72149	15.3461	16.2948	14.2618
KY348373-:6098-6109	6103	m06.5 RNA (orphan)	Cl4	Tr5	1	GCGTGATGGTTCCT	-	0	0	0	0	0	0	0	0	0	0	0	0	0.0659146	0.330188	0.539534	0.0352769	1.40641	0.728934	1.99111	1.74823	1.37554	2.88255	0.127997	0	1	0	0	0	0	0	0	0	0	0	0	0	0	0.139295	0.396432	0.885353	0.142937	1.52805
KY348373+:6357-6368	6362	m07 RNA	Cl1	Tr1	3	TACCAAATAAAAAT	-	0	0	0	0	0.77158	0.230549	4.86562	2.78507	0.411271	1.44371	1.6465	0.651183	1.08873	0.634396	2.45733	1.35447	0.745534	1.42084	0.348484	0.60551	0.593958	0.792106	0.463219	0	0.207239	0	0	0	0	0.862968	0.634248	9.47909	9.23739	9.93409	11.7757	4.33745	4.19307	2.78591	4.49289	4.57432	5.71748	3.56544
KY348373+:6374-6385	6379	m07 RNA #1	Cl3	Tr4	1	AACTGTTTTAGTAC	-	0	0	0	0	0.134249	0	0.147785	0.0866667	0.0323822	0.0501484	0.203591	0.0217102	0.172671	0.176227	0.824972	0.649134	0.453448	1.0741	0.308083	0.323325	0.0924732	0.69385	0.0144676	0	0.895074	0	0	0	0	0.143828	0	0.296222	0.298028	0.59308	0.40606	0.598269	0.144638	0.417886	1.05715	2.65606	2.57287	1.91006
KY348373+:7278-7289	7283	m08 RNA	Cl2	Tr3	2	GCGTATTATTACGG	TATT	0	0	0	0	0	0	0	0	0	0	0.149567	0.289277	0	0.272163	0.193892	0.0765428	0.0135487	0.0911723	0.107744	0.403342	0.256067	0.125572	0	0	1	0	0	0	0	0	0	0	0	0	0	0.149567	0.289277	0.139295	0.528575	0.885353	1.28643	0.509349
KY348373+:8597-8608	8602	m09 RNA	Cl1	Tr1	2	GAGTATGTAAATAC	-	0	0	0	0	0	0	0.296222	0.58947	0	0.289277	0	0	0	0.0303402	0	0	0.107536	0.116872	0	0	0	0	0	0	0.693075	0	0	0	0	0	0	0.296222	0.894085	1.18616	1.75959	0.897403	0.433915	0.139295	0.264288	0.295118	0.142937	0.382012
KY348373+:9588-9599	9593	m10 RNA	Cl1	Tr1	3	CGAGTCTGTAAATA	-	0	0	0	0	0	0	0.450405	0.327369	0	0.018002	0	0	0.139295	0	0.204207	0.174269	0.0233409	0.133581	0.0720271	0	0.0494073	0	0	0	0.720001	0	0	0	0	0	0	0.740554	0.447043	0.74135	1.35353	0.299134	0.433915	0.139295	0	0.442677	0.285874	0.127337
KY348373-:10134-10145	10139	m09.5 RNA (orphan)	Cl4	-	2	TAGGGATATAAACT	TATA	0	0	0	0	0	0	0	0	0.143644	0.0464939	0	0	0	0	0.205313	0.1279	0.0449501	0	0	0.388949	0.270275	0.35944	0	0	1	0	0	0	0	0	0	0.148111	0.149014	0.14827	0.135353	0	0	0	0.264288	0.295118	0.285874	0.254675
KY348373+:10299-10310	10304	m11 RNA	Cl4	Tr5	1	CAGAAATGCAGACC	-	0	0	0	0	0	0	0	0	0.055705	0	0	0	0	0	0	0	0.178501	0.0253001	0.681535	0.286252	0.813582	0.82398	0	0	1	0	0	0	0	0	0	0	0	0.14827	0	0	0	0	0	0	0	0.254675
KY348373-:10951-10962	10956	m10.5 RNA (orphan)	Cl3	Tr4	3	TTATTTACGCACCA	TATT	0	0	0	0	0	0	0.0752107	0	0	0	0.0593034	0	0.0783955	0.239841	0.297626	0.911809	0.521064	0.211081	0.228975	0.457786	0.204158	0.10413	0	0	0.963758	0	0	0	0	0	0	0.148111	0	0	0	0.149567	0	0.417886	0.264288	0.737794	1.00056	1.27337
KY348373-:11007-11018	11012	m10.5 RNA *1 (orphan)	Cl4	Tr5	1	GAAACATAGGAGGA	-	0	0	0	0	0	0	0	0	0	0	0	0	0.101421	0.0787181	0	0.105187	0.375696	0	0.191536	0.172843	0.31896	0.353754	0	0	1	0	0	0	0	0	0	0	0	0	0	0	0	0.139295	0.132144	0.147559	0.142937	0.509349
KY348373+:11200-11211	11205	m11 RNA #1	Cl3	Tr4	4	ACTATTTGTATCAC	TATT	0	0	0	0	0	0	0	0	0	0	0	0	1.89869	2.18711	3.52312	2.96321	1.48953	3.08016	2.68676	5.31407	2.07219	2.62842	0	0	1	0	0	0	0	0	0	0	0	0	0	0	0	4.31816	2.37859	5.90235	8.14741	3.18343
KY348373-:11448-11459	11453	m11.5 RNA (orphan)	Cl2	Tr2	1	ACACTAGAAAACGG	-	0	0	0	0	0.143828	0	0.148111	0.425361	0	0	0	0.0684718	0.425617	0.134985	0	0.222982	0.161094	0.104163	0.0703908	0.421251	0.0859711	0.381215	0	0	0.77716	0	0	0	0	0.143828	0	0.148111	0.447043	0.14827	0.135353	0	0.289277	0.696477	0.660719	0.147559	0.714685	0.382012
KY348373+:11645-11656	11650	m12 RNA	Cl3	Tr4	2	CAGTATTTGTATCC	TATT	0	0	0	0	0	0	0	0	0	0	0	0	0.191977	0.256755	0	0.949902	0.155059	0	0.0359289	0.060937	0.303642	0.0685661	0.117983	0	1	0	0	0	0	0	0	0	0	0	0	0	0	0.278591	0.264288	1.03291	2.57287	1.14604
KY348373+:12061-12072	12066	m12 RNA #1	Cl3	Tr4	3	AAATATTTAGATGT	TATT	0	0	0	0	0	0	0	0	0	0	0	0	0.345258	0.334588	0.647193	0.923316	0.788039	0.69442	0.534716	0.84537	0.135138	0.589446	0	0	1	0	0	0	0	0	0	0	0	0	0.135353	0	0	0.835773	0.528575	2.21338	4.00224	2.80142
KY348373+:12568-12579	12573	m13 RNA	Cl1	Tr2	4	CCCTTTTACTTAGA	-	0	0	0	0	0	0	0.444332	0.402219	0.143941	0.138994	0.104697	0	0.0686169	0.301288	0.410435	0.472988	0.058677	0.0631022	0	0.0634048	0.348059	0.197538	0	0	0.702605	0	0	0	0	0	0.158562	0.444332	1.0431	0.88962	0.947473	1.19654	0.578553	0.835773	1.58573	0.737794	1.99826	1.14604
KY348373-:12654-12665	12659	m12.5 RNA (orphan)	Cl4	Tr5	1	ATTTGTTCATATCT	-	0	0	0	0	0	0	0	0	0	0	0	0	0	0	0	0	0.036966	0.062717	0.146424	0.200265	0.679742	0.738818	0	0	1	0	0	0	0	0	0	0	0	0	0	0	0	0	0	0	0	0.127337
KY348373+:12839-12850	12844	m14 RNA	Cl3	Tr4	3	TTTATTTGAATGGT	TATT	0	0	0	0	0	0	0	0.0993925	0	0	0.155311	0.237655	0.601756	1.55536	1.14538	3.9646	1.18099	1.17403	0.384032	1.17749	1.13191	1.48389	0.122816	0	0.952657	0	0	0.324153	0.156136	0.143828	0.158562	0.296222	0.149014	0	0.40606	0.598269	0.433915	2.50732	3.43574	5.017	8.71916	5.73018
KY348373-:13472-13483	13477	m13.5 RNA	Cl1	Tr2	5	TGAGATATAGATGT	TATA	0	0	0	0	0	0	1.70517	1.2603	0.198385	0.399198	0.598269	0.0611531	0.835773	0.660323	0.493909	1.85109	0.0471785	0.628533	0.157921	0.238013	0.127298	0.0483392	0.113656	0.0707847	0.431292	0	0	0	0	0	0	1.77733	2.38423	0.88962	1.21818	0.598269	0.578553	0.835773	2.51073	2.36094	2.28699	1.91006
KY348373+:14028-14039	14033	m15 RNA	Cl2	Tr3	4	GCACGAATGAAAAG	-	0	0	0	0	0	0	0	0	0	0	0.0489234	0.128526	0	0.241867	0	0	0	0	0.239173	0.0694848	0.0145158	0.124284	0	0	1	0	0	0	0	0	0	0	0	0	0	0.149567	0.289277	0.278591	0.659398	0.442677	0.714685	0.891361
KY348373-:14582-14593	14587	m14.5 RNA	Cl3	Tr4	3	TGATATTTGAGTAA	TATT	0	0	0.0998714	0	0	0	0.0643097	0	0	0	0	0	0.559968	1.124	4.13245	1.4033	2.09935	1.74938	0.442855	1.06427	0.814759	1.45812	0	0	0.968847	0	0	0.162076	0	0	0.158562	0.296222	0	0	0.135353	0.149567	0.144638	0.835773	1.71787	4.57432	3.71636	3.69278
KY348373+:14841-14852	14846	m16 RNA	Cl1	Tr1	3	CCAAGATATATTCG	TATA / TATT	0	0	0	0	0	0	1.45314	0.681352	0	0.191525	0	0	0	0	0	0.285874	0.206414	0	0.0997602	0	0.00333128	0.0476302	0	0	0.483735	0	0	0	0	0	0	3.11033	2.0862	2.66886	3.38383	0.149567	0.144638	0.139295	0.132144	0.295118	0.285874	0.636686
KY348373+:16928-16939	16933	m17.5 RNA	Cl4	Tr5	2	AACAGCAGATAGAA	-	0	0	0	0	0	0	0	0.0124427	0	0	0	0	0.0331802	0.00668648	0.0880189	0.0895357	0.125835	0.12733	0.119086	0.334271	0.508897	0.65629	0	0	0.993817	0	0	0	0	0	0	0	0.149014	0	0	0	0	0.417886	0.264288	0.737794	0.428811	1.14604
KY348373-:16989-17000	16994	m17 RNA	Cl2	Tr2	3	TCGTATTCAAAAAG	TATT	0	0	0	0	0	0	0.650384	0.171083	0.255588	0.061491	0.375115	0.168793	0.0720854	0.34771	0.33376	0.15906	0.558692	0.324932	0.0959797	0.211929	0.105986	0.0935821	0.38159	0	0.708851	0	0	0	0	0	0	1.18489	0.447043	1.92751	1.48889	2.99134	2.16958	1.25366	2.77502	2.84051	3.71636	3.43811
KY348373-:17005-17016	17010	m17 RNA *1	Cl1	Tr1	3	CTGCCAATAAAAAC	-	0	0	0	0	0	0	0.729653	0.608574	0.219202	0.172345	0.157763	0.326738	0	0.197066	0.313061	0.265005	0.16671	0.0215081	0.031824	0.02585	0.0092714	0.0406853	0.337903	0	0.59912	0	0	0	0.156136	0	0.317124	1.18489	1.49014	1.03789	2.30101	0.897403	2.16958	1.11436	1.18929	1.18047	1.42937	1.52805
KY348373+:17794-17805	17799	m18.5 RNA	Cl2	Tr2	4	GGCTTTTTCTTCCT	-	0	0	0	0	0.143828	0.158562	0.345557	0.208188	0	0.15387	0	0	0.0759717	0.391754	0.262566	0.244422	0.343811	0.327346	0.116124	0.672789	0	0.185457	0	0	0.783164	0	0	0	0	0.143828	0.158562	0.444332	0.447043	0.74135	0.947473	0.149567	0.144638	0.139295	0.792863	1.03291	1.28643	0.636686
KY348373-:18137-18148	18142	m18 RNA #1	Cl4	Tr5	4	CGCCAACATCCCGT	-	0	0	0	0	0	0	0	0	0	0	0.149567	0	0	0	0.143929	0	0.178323	0.11625	0.50091	0.13573	0.952827	0.61397	0	0	1	0	0	0	0	0	0	0	0	0	0	0.149567	0	0.278591	0.132144	0.295118	0.571748	0.382012
KY348373-:19031-19042	19036	m18A RNA	Cl4	Tr5	3	CGCCGCCGTCGTCC	-	0	0	0	0	0	0	0	0.149014	0	0	0	0.144638	0	0.465411	0.147559	0	0.388353	0	1.75983	2.11882	0.465924	1.23759	0	0	0.930659	0	0	0	0	0	0	0	0.149014	0	0	0.149567	0.144638	0.139295	0.660719	0.147559	0.714685	1.65538
KY348373+:19834-19845	19839	m19 RNA	Cl2	-	1	GCCGGAGTCAAAAG	-	0	0	0	0	0.287656	0	0	0.298028	0	0	0.874833	0.118719	0.810365	1.29712	0.211009	0.149083	1.08247	0.354024	1.3	1.81703	0.46563	0.855912	0.211517	0	0.870311	0	0	0	0	0.287656	0.158562	0.296222	0.298028	0.14827	0.135353	1.3461	0.578553	1.25366	1.32144	0.590235	1.00056	1.78272
KY348373-:20270-20281	20275	m18 RNA	Cl1	Tr2	2	GGTGTTATAAGACG	TATA	0	0	0	0	0.319082	0.376268	0.796599	0.480392	0.566243	0.172982	0.36982	1.52808	0	0.46812	0.343517	0.09714	0.145699	0	0.147609	0.39962	0	0.440478	0	0	0.610316	0	0	0	0	0.71914	1.10993	3.99899	2.68226	2.22405	1.21818	0.897403	2.31421	0.278591	0.660719	0.590235	0.571748	0.764024
KY348373-:21232-21243	21237	m19.5 RNA	Cl3	Tr4	5	TCTATTACCGCATC	TATT	0	0	0	0	0	0	0	0	0	0	0	0	0.978523	1.96186	5.16249	3.49369	1.58796	0.8625	1.40154	4.25478	0.510208	4.63706	0	0	1	0	0	0.162076	0	0.143828	0	0	0.149014	0	0.135353	0	0	3.34309	4.75718	8.85353	10.5773	4.4568
KY348373+:21273-21284	21278	m21 RNA	Cl4	Tr5	1	TCCAGTTGAAAATC	-	0	0	0	0	0	0	0	0	0	0	0	0.0977177	0	0	0.0971528	0	1.31855	0.75853	1.60437	2.79387	3.78593	3.82924	0	0	1	0	0	0	0	0	0	0	0	0	0	0	0.144638	0	0	0.147559	0	1.52805
KY348373-:21846-21857	21851	m20 RNA #4 (orphan)	Cl3	-	1	GTTCGATAAGCCGC	-	0	0	0	0	0	0	0	0	0	0	0.182442	0.144638	0.0515811	0	0.120334	0	0.0794202	0.377354	0.297122	0.09732	0.12121	0.265439	0	0	1	0	0	0	0	0	0	0	0.149014	0	0	0.299134	0.144638	0.139295	0	0.147559	0.714685	0.382012
KY348373-:22469-22480	22474	m20 RNA #3	Cl4	-	5	GACTACAAGAAATT	-	0	0	0	0	0.23024	0.0433985	0.630508	0.374175	0.136557	0.285758	0.168622	0.0344529	0	0.305411	0.13568	0.164621	0.0664318	0	1.29863	0.48984	0.248562	1.1854	0.103105	0	0.665628	0	0	0	0	0.287656	0.158562	2.22166	1.34113	1.4827	1.75959	0.897403	0.86783	0.557182	0.792863	0.737794	1.57231	0.382012
KY348373-:22764-22775	22769	m20 RNA #2	Cl3	Tr4	2	TATATTTTTGGCTC	TATA / TATT	0	0	0	0	0	0	0	0.118645	0	0	0	0	0	0	0.3255	0.452696	0.366986	0.175308	0.29835	0.371895	0.373344	0.689061	0.169631	0	0.944	0	0	0	0.312272	0	0	0	0.149014	0	0	0	0	0	0.264288	1.32803	2.42993	1.40071
KY348373-:22837-22848	22842	m20 RNA #1 (late)	Cl4	Tr5	1	CGCACGTTTTGAGC	-	0	0	0	0	0	0	0	0	0	0	0	0	0	0	0.108736	0	1.1225	0.592509	0.620116	2.01285	4.02507	4.63257	0	0	1	0	0	0	0	0	0	0	0	0	0	0	0	0	0.132144	0.147559	0	1.52805
KY348373-:23092-23103	23097	m20 RNA	Cl1	Tr1	6	AACGGAATAAAAGC	-	0	0	0	0	0.289209	0.0955337	2.43456	2.20207	0.722965	0.914975	0.360083	0.135005	0	0	0.0592596	0.225726	0.303266	0	0.238764	0.292718	0.0412999	0	0.570584	0	0.301358	0	0	0	0	0.575312	0.792811	8.73854	9.53691	6.82042	8.52726	2.24351	1.8803	0.417886	1.58573	1.18047	1.71524	1.0187
KY348373-:23325-23336	23330	m20 RNA *1	Cl3	Tr5	2	CGGTTATTAAAAGA	TATT	0	0	0	0	0	0	0	0	0	0	0	0	0.680667	0	0.172791	0.627265	0.650872	0.973506	0.608464	0.877493	0.148637	0.659039	0	0	1	0	0	0	0	0	0	0	0	0.14827	0	0	0	0.696477	0.528575	1.47559	1.71524	2.67408
KY348373+:23508-23519	23513	m22 RNA	Cl4	Tr5	2	GGCCCCCATCGTGC	-	0	0	0	0	0	0	0	0	0	0	0	0	0.286963	0	0	0	0	0	0	0	0.644422	0	0	0	1	0	0	0	0	0	0	0	0	0	0	0	0.144638	1.25366	0.660719	1.18047	1.42937	2.54675
KY348373+:23700-23711	23705	m22.5 RNA	Cl4	Tr5	3	GGGCCGACGCAGGA	-	0	0	0	0	0	0	0	0.124449	0	0	0	0	0.225032	0	0	0	1.01782	1.02077	0.762902	3.68715	0.766663	0	0	0	0.941421	0	0	0	0	0	0.158562	0.592443	0.742091	0.59308	0.81212	1.19654	1.01247	6.26829	10.7037	22.5736	24.0134	27.8856
KY348373+:24319-24330	24324	m23.1 RNA *1	Cl4	Tr5	2	GCACTCGGTGAGCT	-	0	0	0	0	0	0	0	0	0	0	0	0	0	0	0.0223994	0.123155	0.369151	0.276627	0.0994076	0.322332	0.142924	0.51392	0	0	1	0	0	0	0	0	0	0	0	0	0.135353	0	0	0.139295	0	0.147559	0.571748	0.636686
KY348373+:24543-24554	24548	m23.1 RNA	Cl3	Tr4	3	AGATGGCACCGCCG	-	0	0	0	0	0	0	0	0	0	0	0	0	0.139295	0	0	1.1435	0.636686	0	0	1.82673	0	1.38622	0	0	1	0	0	0	0	0	0	0	0	0	0	0	0	0.139295	0.396432	1.03291	1.1435	0.636686
KY348373-:24763-24774	24768	M23 RNA #1	Cl3	Tr4	1	CGCCGGCCAACGGG	-	0	0	0	0	0	0	0	0	0	0	0	0	0.179301	0.396432	0.644434	0.985651	0.306424	1.54645	1.10693	1.23774	0.919273	1.0696	0	0	1	0	0	0	0	0	0	0	0	0	0	0	0	0.557182	0.396432	1.03291	1.00056	1.0187
KY348373-:25524-25535	25529	M23 RNA	Cl4	Tr5	2	TCGTGCGCGCGCAC	-	0	0	0	0	0	0	0	0	0	0	0	0	0.139295	0	0.796346	0.165292	0.823248	1.08038	2.06035	2.80779	4.16714	1.97946	0	0	1	0	0	0	0	0	0	0	0	0	0	0	0.144638	0.139295	0.528575	1.18047	0.571748	2.16473
KY348373+:25597-25608	25602	M25 RNA *1	Cl4	Tr5	3	AAGCGACAGACGGC	-	0	0	0	0	0	0	0	0	0	0	0	0	0	0	0.0954853	0	0.15567	0.0998081	0.46101	0.508728	1.06594	0.673233	0	0	1	0	0	0	0	0	0	0	0	0	0	0	0.144638	0	0	0.147559	0.428811	0.382012
KY348373-:26129-26140	26134	M24 RNA	Cl4	Tr5	1	TGATTTTATATAGT	TATA	0	0	0	0	0	0	0	0	0	0	0	0	0	0	0	0	0	0	0.0769643	0	0.147138	0.314863	0	0	1	0	0	0	0	0	0	0	0	0	0	0.149567	0	0	0	0	0	0
KY348373+:26187-26198	26192	M25 RNA	Cl3	Tr4	6	CTATATAAAATCAC	TATA	0	0	0	0	0	0.185264	0	0	0	0.288668	0	0	0.318931	1.53208	2.02339	1.72096	0.43437	0.410964	1.69772	0.302493	0.361223	1.09683	0	0	1	0.174967	0	0.162076	0.156136	0	0.317124	0.148111	0.149014	0.14827	0.40606	0	0.289277	2.22873	2.64288	5.7548	5.0028	3.30822
KY348373+:26499-26510	26504	M25 RNA #1	Cl3	Tr4	4	ACATACAAGCCATT	-	0	0	0	0.053945	0	0	0	0	0	0	0	0	0.877659	0	0.304119	1.41851	0.326493	0.217569	0.456595	0.763119	0.785968	0	0	0.0574492	1.05745	0	0	0.162076	0.156136	0.143828	0	1.18489	1.19211	0.59308	1.35353	0.149567	1.01247	0.975068	1.32144	1.47559	2.85874	1.0187
KY348373-:26685-26696	26690	m24.5 RNA	Cl2	Tr2	2	TCCTCATCAAAAAG	-	0	0	0	0	0	0	1.54296	0.698117	0.681182	1.27181	0.428869	1.07732	2.03093	2.45803	1.9047	0.701649	0.547805	1.46744	0.884074	1.35874	0.436023	0.350282	0.181871	0	0.471578	0	0	0	0	0.143828	0.475686	2.36977	1.63916	0.88962	1.48889	0.897403	1.73566	2.78591	4.75718	2.5085	1.85818	1.52805
KY348373+:27959-27970	27964	M25 RNA #2 (orphan)	Cl4	Tr5	1	ACTGATGAAACCGA	-	0	0	0	0	0	0	0.148111	0	0	0	0	0	0	0	0	0	0	0.117494	0.0970659	0.0780876	1.92171	0.948076	0	0	0.931051	0	0	0	0	0	0	0.148111	0.149014	0	0	0	0	0.139295	0	0.147559	0	0
KY348373-:30306-30317	30311	m25.1 RNA #1	Cl1	Tr1	2	CTCTGGATATGTTC	-	0	0	0	0	0	0.0935834	0.729683	0.285794	0	0.123767	0.049088	0.0669965	0.10879	0.0207598	0.0541689	0	0.0456631	0	0	0.0998154	0.0236133	0	0	0.219537	0.808852	0	0	0	0	0	0.158562	2.66599	1.34113	0.74135	1.08283	0.299134	0.86783	0.278591	0.132144	0.147559	0	0.254675
KY348373-:30733-30744	30738	m25.1 RNA	Cl4	Tr5	2	CTATATAGGCTTGC	TATA	0	0	0	0	0	0	0.193551	0.127333	0	0	0	0	0.417886	0	0	0.389017	0.719583	0.170405	0.557089	0.670487	0.986514	0.844235	0	0	0.861741	0.174967	0	0	0	0.143828	0.158562	0.296222	0.149014	0.29654	0	0.149567	0	0.417886	0.264288	1.03291	1.1435	1.27337
KY348373-:31341-31352	31346	m25.2 RNA	Cl3	Tr4	3	GGTGTTTAAGGCGG	-	0	0	0	0	0	0	0	0	0	0	0	0	1.83887	3.64182	5.64032	9.03591	2.399	5.38208	6.85214	5.83653	6.80542	8.60174	0	0	1	0	0	0.648305	0.624544	0.143828	0.158562	0	0.447043	0.14827	0	0.448702	0	5.29323	7.5322	19.6253	20.5829	12.6064
KY348373-:32094-32105	32099	M26 RNA	Cl3	-	5	GGCGATAACTTCCG	-	0	0	0	0	0.122858	0	0.164981	0.0757886	0	0.0753512	0.794965	0.784952	0.494555	0.781538	0.556002	2.28345	1.08272	1.85507	2.22148	3.39991	1.62751	2.04052	0.513156	0	0.892551	0	0	0.162076	0.156136	0.287656	0	0.444332	0.298028	0.14827	0.135353	1.04697	1.44638	1.95014	2.24645	2.95118	5.43161	3.69278
KY348373-:34321-34332	34326	M27 RNA	Cl3	Tr4	3	TTTCAATAAAGTCG	-	0	0	0	0	0	0	0	0	0.147351	0	0	0.199254	0.633655	2.24645	1.38443	0.366376	2.02263	0.518149	0.381634	3.4284	0.267359	1.84456	0	0	1	0	0	0	0	0.143828	0.158562	0.148111	0.298028	0.29654	0.40606	0.598269	0.578553	1.39295	2.24645	2.80362	2.57287	2.80142
KY348373+:34941-34952	34946	m29 RNA *1	Cl4	Tr5	2	CCCATAAACCTGAG	-	0	0	0	0	0.0663191	0	0.45002	0.0316506	0	0	0.219639	0.144754	0.135674	0.344631	0.624749	0.296866	0.280422	0.502862	1.26452	1.53822	1.33111	1.00034	0.203557	0	0.805909	0	0	0	0	0.143828	0.158562	0.592443	0.298028	0.44481	0.541413	0.448702	1.15711	0.696477	1.05715	1.62315	1.00056	1.40071
KY348373+:35095-35106	35100	m29 RNA	Cl3	-	3	ACATCTCATATATG	TATA	0	0	0	0	0	0	0	0.174585	0	0.00466969	1.66906	0.608161	2.15433	2.2127	3.79072	2.89622	4.02684	2.77281	3.0824	2.12867	2.27469	1.74368	0	0	0.919716	0	0	0	0.156136	0	0.158562	0.148111	0.298028	1.03789	0.40606	4.04131	2.74813	7.38544	9.517	10.6272	11.7208	10.9485
KY348373-:35807-35818	35812	m28 RNA	Cl1	Tr2	3	AAAGCTTTTTTTCC	-	0	0	0	0	0	0	0.418028	0.249822	0	0.116702	0	0.030808	0	0.123581	0.3143	0.028859	0.0195335	0	0	0	0.0486715	0.199014	0	0	0.749667	0	0	0	0	0	0	1.77733	0.745071	0.59308	1.21818	0.448702	0.289277	0.139295	0.528575	0.442677	0.142937	0.254675
KY348373+:36205-36216	36210	m29.5 RNA (orphan)	Cl4	Tr5	1	GTGGTGGTTGTGTT	-	0	0	0	0	0	0	0	0	0	0	0	0	0	0.264288	0.109872	0	1.14756	0.888763	1.57364	1.53308	3.61223	2.74901	0	0	1	0	0	0	0	0	0	0	0	0	0	0	0	0.278591	0.264288	0.147559	0.428811	1.27337
KY348373+:36730-36741	36735	m30 RNA	Cl1	Tr1	3	TCGCGCATATATAG	TATA	0	0	0	0	2.00109	3.0742	10.145	11.4151	0.334112	1.46209	0.126713	0.170268	0	0	0.987715	0.584555	0.0661644	0.0127982	0.0949641	0.0425181	0	0.151687	0.152383	0.0787661	0.0915759	0	0	0.162076	0	3.88336	5.8668	25.0307	32.7831	2.81713	5.95555	0.448702	0.86783	0.139295	1.05715	1.91827	1.28643	0.509349
KY348373-:36745-36756	36750	m29.1 RNA	Cl2	-	6	CGTATAAAATAGGT	TATA	0	0	0	0	0.0705908	0.00103065	0.311803	0.102224	0.0372454	0.175418	0.103949	0.143105	0.0913778	0.276921	0.0617091	0.228127	0.153938	0.71535	0.216561	0.0854773	0.130576	0.129522	0	0	0.828491	0	0	0	0	0.575312	0.158562	2.81411	2.0862	1.18616	2.16565	0.747836	0.86783	1.39295	1.71787	0.885353	1.1435	1.40071
KY348373+:36799-36810	36804	m30 RNA #1	Cl3	Tr2	1	GAGACCTATTTTAT	TATT	0	0	0	0	0.0882385	0	0.135107	0.0967102	0.0123954	0.0848395	0.07776	0	0.225366	0.406025	0.400032	0.218865	0.298479	0.560513	0.194216	0.236441	0.0763385	0.162047	0.0125091	0	0.896131	0	0	0	0	0.143828	0	0.296222	0.298028	0.14827	0.270707	0.149567	0	0.417886	0.792863	0.737794	0.428811	1.0187
KY348373-:37022-37033	37027	m29.1 RNA *1	Cl4	Tr5	1	GCGGTCTTTATAAG	TATA	0	0	0	0	0	0	0	0	0	0	0	0.144638	0	0.241982	0	0.126814	0.213264	0.470926	0.6259	1.65399	0.79128	1.76547	0	0	1	0	0	0	0	0	0	0	0	0	0.135353	0	0.144638	0.139295	0.264288	0.295118	0.571748	0.509349
KY348373+:37173-37184	37178	M31 RNA	Cl4	Tr5	5	CGCCATCAAAGAGC	-	0	0	0	0	0	0	0	0	0	0	0	0	0.139295	0.22442	0.147559	0.202828	0	0	0.634857	0.617835	0.171434	0	0	0	1	0	0	0	0	0	0	0	0.149014	0	0	0	0.144638	0.139295	0.396432	0.147559	0.285874	0.254675
KY348373+:40488-40499	40493	m32.5 RNA	Cl3	Tr4	2	TCTTCTTCATCTTC	-	0	0	0	0	0	0	0	0	0	0	0.118771	0.287029	0.446957	0.410703	0.570876	0.766228	0.918458	0.409009	0.970758	0.602808	0.818505	1.26155	0	0	1	0	0	0	0	0	0	0	0	0	0	0.448702	1.01102	1.53225	1.58573	0.885353	2.00112	2.0374
KY348373+:40592-40603	40597	m32.5 RNA #1	Cl4	Tr5	1	GTTTCTGAAGAGGA	-	0	0	0	0	0	0	0	0	0	0.135353	0.0494619	0.0761955	0	0.215051	0.169988	0.0841327	0.0337444	0.0820624	0.248752	0.240384	0.273794	0.395973	0	0	1	0	0	0	0	0.143828	0	0	0	0.14827	0.135353	0.149567	0.144638	0.278591	0.264288	0.442677	0.428811	0.127337
KY348373+:41320-41331	41325	M33 RNA (spliced)	Cl1	Tr1	5	AGAGATTAATGGAC	-	0	0	0	0	0	0.0308403	1.08746	1.17241	0.137476	0.399996	0.0306762	0	0.0478619	0.0796034	0.0764945	0.0616201	0.0345339	0.0562883	0.0382988	0.0815619	0.026958	0.0673218	0	0	0.469498	0	0	0	0	0.143828	0.158562	2.66599	2.68226	1.18616	1.08283	0.149567	0.578553	0.557182	0.792863	1.18047	1.28643	1.0187
KY348373-:41409-41420	41414	M32 RNA	Cl3	Tr4	6	CTGTATTTAACGAT	TATT	0	0	0	0	0	0	0	0	0	0	0.171778	0.386257	3.65748	12.394	14.7656	15.9073	13.4408	17.5127	9.91088	20.13	12.3966	25.0391	0.043687	0	1	0.174967	0	0.972458	1.87363	1.29445	2.37843	1.18489	0.447043	0.59308	1.21818	0.747836	0.723192	15.3225	20.7466	46.1859	58.4612	59.2106
KY348373-:42227-42238	42232	m32.6 RNA (orphan)	Cl4	Tr5	4	ATCTTAAAGGTCGC	-	0	0	0	0	0	0	0	0	0	0	0	0.0687755	0	0.188054	0	0.134361	0.0951209	0.37448	0.315489	0.530207	0.238996	0.452632	0	0	1	0	0	0	0.156136	0	0.158562	0	0	0.44481	0.270707	0.149567	0.433915	0.557182	0.925007	0.590235	0.714685	0.764024
KY348373+:43041-43052	43046	M34 RNA	Cl2	Tr2	5	CCGGCTAAAAGCGC	-	0	0	0	0	0.277531	0.159735	0.215709	0.894085	0.503599	0.449265	1.57203	0.200469	0.588704	0.56329	0.811574	0.620775	0	0.243166	0.742321	1.34031	0.222899	0.216767	0.16325	0	0.643129	0	0	0.162076	0	0.431484	0.475686	0.592443	0.894085	0.74135	1.21818	1.94437	0.86783	1.81084	2.5768	0.811574	1.42937	0.891361
KY348373-:43597-43608	43602	m33.5 RNA (orphan)	Cl4	Tr5	4	CCCTGTTGTTGTTG	-	0	0	0	0	0	0	0	0	0	0	0	0	0.0297535	0.110419	0.0512767	0.143109	0.171409	0	0.347242	0.576351	0.398389	0.331994	0	0	1	0	0	0	0	0	0	0.148111	0	0	0.135353	0	0.144638	0.139295	0.528575	0.147559	0.285874	0.382012
KY348373-:45591-45602	45596	m34.2 RNA #1 (orphan)	Cl4	Tr5	1	TGCACTCAGAATGT	-	0	0	0	0	0	0	0	0	0	0	0	0	0	0	0.147559	0.118924	0.363013	0.17556	0.900762	0.271735	1.15616	1.32115	0	0	1	0	0	0	0	0	0	0	0	0	0	0	0	0.139295	0	0.147559	0.285874	0.509349
KY348373+:45858-45869	45863	M35 RNA	Cl3	Tr4	4	CATTATTTAACCCA	TATT	0	0	0	0	0	0	0	0	0	0	0	0	0	0	1.03291	0	0.264556	1.03689	0.329736	1.5392	0.652971	0.410832	0	0	1	0	0	0	0	0	0	0	0.149014	0	0	0	0	0.139295	0.660719	1.03291	0.571748	0.891361
KY348373-:46139-46150	46144	m34.2 RNA (orphan)	Cl4	Tr5	1	GCTGATGGTGTAAC	-	0	0	0	0	0	0	0	0	0	0	0	0	0.0426801	0.466851	0.711352	0	1.75794	1.50841	0.916914	2.61813	1.71858	3.43882	0.157943	0	1	0	0	0	0	0	0	0	0	0	0	0	0	0.278591	0.925007	1.18047	1.1435	1.78272
KY348373+:48331-48342	48336	m36.5 RNA	Cl3	Tr5	2	ATATTAAAGTTGTC	TATT	0	0	0	0	0	0	0.0703526	0	0	0	0.118726	0	0.301491	1.05715	0.429573	0.368434	1.82143	0.925084	0.760474	1.37998	0.567963	0.90237	0	0	0.966019	0	0	0	0	0	0	0.148111	0	0	0	0.149567	0	0.557182	1.05715	1.18047	2.28699	1.91006
KY348373-:49309-49320	49314	M36 RNA (spliced)	Cl3	-	4	CGCTATAAGGAGGT	TATA	0	0	0	0	0	0.109871	0.699266	0.137346	0.0112685	0.121412	1.312	0.157598	0.157766	0.456881	1.2392	1.18446	0.642697	1.13046	1.14405	1.12074	1.78808	1.73794	0.125043	0	0.705066	0	0	0	0	0.143828	0.631077	3.55318	1.93718	1.4827	2.0303	2.99134	0.86783	1.95014	2.90452	3.83653	3.00168	2.29207
KY348373-:50012-50023	50017	M37.5 RNA	Cl4	Tr5	2	CGGATGGAAGGACT	-	0	0	0	0	0	0	0.0513204	0	0.0238566	0	0	0.0308803	0	0	0	0	0	0.0200268	0.221498	0.25941	0.146951	0.0214133	0	0	0.974982	0	0	0	0.156136	0	0	0.148111	0	0.14827	0.135353	0	0.144638	0	0.132144	0.147559	0.428811	0
KY348373-:52233-52244	52238	M38 RNA	Cl3	Tr5	1	TCTCTCTAATTGGT	-	0	0	0	0	0	0	0.0479435	0.423975	0.06856	0.23519	0.494445	0.529839	0.320212	0.757334	1.2167	0.596562	1.87563	1.68741	1.29639	3.41877	1.74688	1.67799	0.109012	0.332557	1.07816	0	0	0.162076	0	0	0.158562	0.148111	0.894085	0.29654	0.541413	2.09245	2.74813	1.95014	2.64156	2.21338	1.71524	4.07479
KY348373-:52384-52395	52389	m38.5 RNA	Cl1	Tr1	6	CACATATAAAAGTT	TATA	0	0	0.167101	0.0985843	0.574967	0.727007	12.4473	9.08437	2.11003	7.6604	5.10649	4.16333	2.68068	5.82279	5.96246	3.31705	2.7005	1.98181	3.79624	5.2434	4.11222	3.34643	2.49471	0	0.0849918	0	0	0.324153	0.156136	1.15062	1.10993	26.5118	23.3952	19.7199	26.9353	9.87144	14.7531	9.68103	12.6858	12.6163	14.0078	10.8237
KY348373-:53176-53187	53181	m39 RNA #1	Cl1	Tr1	2	AAGACATATAAAAA	TATA	0	0	0	0	0.0495344	0.402669	1.0991	0.674334	0.251762	0.271126	0.121105	0.0281611	0.0485723	0.0943111	0.1614	0	0	0	0.0268303	0	0.00777299	0.0177094	0	0	0.530021	0	0	0	0	0.287656	0.792811	1.77733	1.93718	0.74135	1.48889	0.149567	0.144638	0.139295	0.396432	0.442677	0.285874	0.254675
KY348373-:53447-53458	53452	m39 RNA	Cl3	Tr4	2	GTGGGGACTATCCG	-	0	0	0	0	0	0	0	0	0	0	0.342733	0.306228	0.578466	1.38339	1.62932	0.727647	1.38464	1.95575	1.58168	2.58754	1.21347	1.41629	0.269703	0	1	0	0	0	0	0	0	0	0.298028	0.14827	0.135353	0.747836	0.578553	1.11436	2.37859	2.06582	3.14318	2.29207
KY348373-:53699-53710	53704	m40 RNA	Cl3	Tr4	2	ACTATTAAACCCAA	TATT	0	0	0	0	0	0	0	0	0.0224777	0	0.0918642	0	0.640202	1.17686	2.85253	1.73173	1.41637	2.19969	1.29598	2.95267	1.38108	1.98341	0.110686	0	1	0	0	0	0	0	0	0.148111	0	0.14827	0	0.299134	0.433915	1.39295	2.44466	6.04991	7.79007	4.4568
KY348373-:54223-54234	54228	m41 RNA	Cl3	Tr4	4	AAACTATTTTAAAC	TATT	0	0	0	0	0	0	0	0	0	0	0	0	0.187923	0.121942	0.295575	0.504282	0.401775	0.341433	0.395966	0.678717	0.108206	0.507713	0	0	1	0	0	0	0	0	0	0	0	0	0	0	0.144638	0.417886	0.396432	1.62315	1.71524	2.0374
KY348373-:54261-54272	54266	m41 RNA *1	Cl2	Tr2	6	TTGATACAAAACTA	-	0	0	0	0	0	0	0.0416636	0.1708	0.0445403	0.281968	0.319595	0	0.0641873	0.130822	0.0994547	0.111062	0.0600523	0.341433	0.107434	0.23873	0.0667327	0.0803868	0	0	0.90397	0	0	0	0	0	0	0.148111	0.298028	0.14827	0.541413	0.598269	0.578553	0.417886	0.660719	0.737794	0.857622	0.382012
KY348373-:54349-54360	54354	m41 RNA *2	Cl4	Tr5	2	CGTGGTCACTGGTC	-	0	0	0	0	0	0	0	0	0.0675518	0	0	0	0.140493	0.163634	0.257874	0.257973	0.207916	0.127449	0.355283	0.767241	0.208305	0.756122	0	0	1	0	0	0	0	0	0.158562	0.148111	0	0.14827	0	0.299134	0.433915	0.278591	0.925007	0.590235	0.857622	1.0187
KY348373-:54451-54462	54456	m41 RNA *3	Cl4	Tr5	2	AACCCTGTCTCTCG	-	0	0	0	0	0	0	0	0	0.0542223	0	0	0	0.110991	0	0.0996317	0.133846	0.0221057	0.219436	0.385442	0.152866	0.220266	0.236125	0	0	1	0	0	0	0	0	0	0.148111	0	0.14827	0	0.448702	0	0.417886	0.396432	0.147559	0.571748	0.509349
KY348373-:54869-54880	54874	m42 RNA	Cl1	Tr2	4	ATACTATATATGCT	TATA	0	0	0	0	0.0835785	0.337103	4.15682	3.1017	0.996523	1.73438	0.116064	0.348611	0.205642	0.410254	2.25061	1.73268	2.3593	0.489342	1.77182	3.15604	2.51374	2.53411	0.185077	0	0.216017	0	0	0	0.312272	0.431484	0.792811	10.664	10.133	9.63755	13.1293	5.98269	6.07336	5.15393	5.02147	9.29621	8.29035	12.2244
KY348373-:55122-55133	55127	m42 RNA *1	Cl3	Tr5	2	TATTATTTAACGCT	TATT	0	0	0	0	0	0	0.0617622	0	0.0177924	0	0	0	0.122608	0.194991	0.453139	1.72296	2.23161	4.25652	2.72975	4.75534	1.92826	3.08439	0.0191901	0	0.970044	0	0	0.162076	0	0	0	0.148111	0	0.14827	0	0	0	1.25366	0.925007	6.04991	5.0028	9.80497
KY348373-:55320-55331	55325	m42 RNA *2	Cl1	Tr1	3	CATCAATAAAAACG	-	0	0	0	0	1.94916	2.71368	7.85558	6.50663	1.75279	3.10629	0.897955	0.496023	0.380109	0.356207	0.983849	1.39003	1.32298	0.290018	0.453322	0.123087	0.592928	0.481742	0.222731	0.155337	0.14122	0	0	0	0	2.30125	3.64693	13.9209	12.6662	8.30312	10.6929	3.88725	3.7606	1.67155	3.03931	3.09874	2.71437	3.43811
KY348373-:57167-57178	57172	M43 RNA	Cl2	Tr3	3	TTTACACTACTACT	-	0	0	0	0	0	0	0	0	0	0	0.408244	0.42084	0	0.572764	0.0774684	0.226412	0.241304	0.297143	0.0913246	0.177958	0.0279078	0.0598995	0	0	1	0	0	0	0	0	0	0	0	0.14827	0.270707	0.747836	1.15711	0.835773	2.1143	2.06582	1.42937	1.27337
KY348373-:57687-57698	57692	M43.5 RNA (orphan)	Cl1	Tr1	1	TCGAGATAAATTCC	-	0	0	0	0	0.111611	0.271236	3.29419	1.89753	1.24916	1.19533	0	0.691617	0.417719	0.209607	0.753583	0.276269	0.201562	0.240499	0.170405	0.904543	0.262328	0.219371	0	0	0.278097	0	0	0	0	0.287656	0.951373	5.62821	4.32141	5.48599	5.14343	1.49567	3.03741	2.36802	1.45358	1.47559	1.1435	1.40071
KY348373-:58402-58413	58407	M44 RNA #1	Cl4	-	1	ACCTGCACCAGGCG	-	0	0	0	0	0	0	0.0222611	0	0	0.0766641	0.159139	0.216379	0	0.264037	0.139738	0	0.113457	0.112962	0.240838	0.260444	0.466928	0.245588	0.105379	0	0.988992	0	0	0.162076	0.468408	0	0.158562	0.148111	0.149014	0.14827	0.135353	0.747836	0.723192	1.11436	1.71787	0.737794	1.1435	0.764024
KY348373-:59350-59361	59355	M44 RNA	Cl2	Tr3	6	CTGAGCTATAAAAG	TATA	0	0	0.189013	0.194514	0.224027	0.29112	0.234459	0.489288	0.453736	1.09405	6.5687	4.58288	3.48674	7.62029	3.81056	4.86816	3.06985	3.2658	3.18898	3.63448	2.70983	2.51769	0.873456	0.24571	0.914703	0	0	0.324153	0.312272	0.431484	0.634248	0.740554	0.745071	1.63097	2.84242	10.9169	13.4514	15.6707	23.918	11.8047	15.2943	10.6963
KY348373+:59456-59467	59461	m44.5 RNA	Cl4	Tr5	2	CTAAGCACAAAAAC	-	0	0	0	0	0	0	0	0	0	0	0	0	0.0113526	0.00832506	0.0126163	0.00711826	0.107103	0.0610728	0.274312	0.495327	0.381024	0.714743	0	0	1	0	0	0	0	0	0	0	0	0	0	0.299134	0.144638	0.696477	0.792863	0.737794	0.285874	1.65538
KY348373-:59518-59529	59523	M44 RNA *1	Cl3	Tr4	5	AGTATATAAATGTA	TATA	0	0	0	0	0	0	0.0061466	0	0.098392	0.19702	0.311489	0.108117	0.71999	1.70915	2.67355	3.11427	1.26643	1.03332	1.50605	1.15311	1.44064	2.57581	0.0636826	0	0.996936	0	0	0	0	0	0	0.148111	0.149014	0.88962	0.541413	0.448702	0.723192	6.33794	7.66434	18.9613	22.7985	10.1233
KY348373+:60830-60841	60835	m44.7 RNA	Cl4	Tr5	4	GTAGACGTTACGGA	-	0	0	0	0	0	0	0	0	0	0	0	0	0	0.083092	0.148474	0	0.334031	0.1285	0.607533	1.00455	0.535681	0.620567	0	0	1	0	0	0	0	0	0	0	0	0	0.135353	0.149567	0.144638	0.139295	0.264288	0.295118	0.571748	0.382012
KY348373+:61602-61613	61607	m44.8 RNA	Cl4	Tr3	2	TTGAAGAACGCGGC	-	0	0	0	0	0	0	0	0	0	0	0.747836	0.0821835	0	0.101156	0	0	0.0385832	0	0.0981803	0.0813551	0.181495	0.0954919	0	0	1	0	0	0	0	0	0	0	0	0	0	0.747836	0.144638	0.278591	0.660719	0.147559	0.571748	0.254675
KY348373-:62851-62862	62856	m45.5 RNA	Cl3	-	2	CTACGTCAGGATCA	-	0	0	0	0.0682939	0.287656	0.13347	0.375222	0.237111	0	0.312761	0.552845	0.250976	0.858121	0.768271	2.02782	1.04937	0.918923	0.503425	0.411147	0.237861	0.496449	0.844503	0.144036	0	0.765599	0.174967	0	0.162076	0.156136	0.287656	0.396405	0.659093	0.447043	0.29654	0.947473	0.673052	0.578553	2.17301	1.63462	2.66049	2.29271	1.94317
KY348373-:63190-63201	63195	M45 RNA #1 (late)	Cl4	Tr5	2	CACTTCTTAAATAA	-	0	0	0	0	0	0	0.0526682	0	0	0.0288979	0	0	0.139184	0.0726527	0.121382	0.086677	0.029364	0.126352	0.0417548	0.142113	0.0732481	0.665535	0	0	0.974342	0	0	0	0	0	0	0.148111	0	0	0.135353	0	0	0.278591	0.264288	0.442677	0.571748	0.254675
KY348373+:63249-63260	63254	M47 RNA	Cl3	Tr4	3	ATTTAAGAAGTGAA	-	0	0	0	0	0	0	0	0	0	0	0	0	0.825743	0.557713	2.31299	1.63579	0.798863	0.896347	0.722472	1.61545	0.893907	1.74646	0.00319045	0	1	0	0	0.162076	0	0	0	0.148111	0	0	0	0.149567	0.144638	2.78591	3.03931	4.86944	5.28867	3.05609
KY348373-:63307-63318	63312	M45 RNA (early)	Cl1	Tr1	4	TATGACTATAATAG	TATA	0	0	0	0	0.143828	0	0.312721	0.0645977	0	0.134947	0.0519596	0.101449	0.0246553	0.00903864	0	0.0299882	0.0033617	0.0507187	0.0046551	0.00752752	0.0549595	0.0216738	0.172916	0	0.841284	0	0	0	0	0.143828	0	0.888665	0.745071	0.74135	1.35353	0.448702	1.01247	0.278591	0.792863	0.442677	0.285874	0.254675
KY348373+:63361-63372	63366	M47 RNA #1	Cl3	Tr4	2	TCGCTATTATAGTC	TATA / TATT	0	0	0	0	0	0	0	0	0	0	0.168263	0	0.361054	1.14414	2.16457	1.54383	1.79342	1.52912	0.697235	1.22623	1.40925	1.62002	0	0	1	0	0	0.162076	0	0.143828	0	0	0	0	0	0.299134	0	1.11436	2.51073	4.57432	3.28755	4.4568
KY348373-:63999-64010	64004	M46 RNA #1	Cl3	Tr4	3	GAATATTAAGTAGA	TATT	0	0	0	0	0	0	0	0	0	0.0952752	0	0	0.55707	0.217403	1.73081	0.859223	1.22468	1.23331	1.2786	1.85408	0.704733	1.88252	0	0	1	0	0	0	0	0	0	0	0	0	0.135353	0	0	0.557182	1.18929	2.36094	2.42993	2.0374
KY348373-:64379-64390	64384	M46 RNA	Cl3	Tr4	2	TATTAGACACTGGT	TATT	0	0	0	0	0	0	0	0	0	0	0	0.109173	1.56819	2.64383	3.3831	2.28972	1.8019	1.97319	1.41085	3.52201	1.46246	3.15795	0	0	1	0	0	0	0.156136	0.143828	0	0.296222	0	0	0.135353	0.149567	0.433915	3.62168	5.67954	7.23038	7.43415	5.09731
KY348373-:65441-65452	65446	m47.4 RNA (orphan)	Cl1	Tr1	3	CGCGTGGTAAAACA	-	0	0	0	0	0.143684	0	0.795725	0.812306	0	0.692062	0	0.087998	0	0	0.131091	0	0	0	0.0761321	0.132393	0.192693	0	0	0	0.554319	0	0	0	0	0.287656	0.792811	1.03678	1.19211	0.14827	1.35353	0.299134	0.433915	0	0	0.590235	0	0.636686
KY348373+:66830-66841	66835	M48 RNA	Cl4	Tr5	5	TATTAAAGAAGCTC	TATT	0	0	0	0	0	0	0	0	0	0	0	0	0	0	0	0.935923	0.774058	2.06051	1.84123	5.59146	1.43309	2.38984	0	0	1	0	0	0	0	0	0	0	0	0	0	0.149567	0	0.835773	0.792863	1.77071	3.00168	3.56544
KY348373+:67016-67027	67021	M48 RNA #1	Cl4	Tr5	3	TACAACAAGACCTG	-	0	0	0	0	0	0	0	0	0	0	0	0	0	0	0	0	0.441809	0	0	0	0.1713	0.104462	0	0	1	0	0	0	0	0	0	0.14663	0	0	0.269353	0.149567	0.433915	0.557182	0.264288	0.885353	0.428811	0.509349
KY348373-:68036-68047	68041	m47.7 RNA (orphan)	Cl4	Tr5	3	CGCAGTACATGGTC	-	0	0	0	0	0	0	0	0	0	0	0	0	0	0.0899107	0	0	0.194349	0	1.63221	1.29384	1.56947	3.02779	0	0.166278	1.16628	0	0	0.162076	0	0.287656	0	0	0	0	0	0	0	0	0.264288	0	0	0.76275
KY348373-:71585-71596	71590	m47.8 RNA	Cl1	Tr2	2	TCCCGCGATATAAG	TATA	0	0	0	0	0.401424	0.37094	2.50137	1.89093	0.506935	0.210772	0.747836	0.133776	0.0932722	0.137958	0.891138	1.03875	0.0873024	0.310623	0.895303	1.53069	1.42103	1.27705	0	0	0.312876	0	0	0	0	0.71914	1.10993	3.99899	4.1724	1.92751	2.30101	0.747836	0.433915	1.11436	1.32144	1.18047	1.71524	1.0187
KY348373-:73978-73989	73983	m48.2 RNA #1	Cl3	Tr4	3	CTCGCTGTTCCTGT	-	0	0	0	0	0	0	0	0	0	0	0	0	0.178354	0.0824578	0.456163	0.338448	0.253312	0.486998	0.15383	0.320816	0.320325	0.0315123	0	0	1	0	0	0	0	0	0	0.148111	0	0.29654	0.135353	0.149567	0.144638	0.835773	0.528575	1.91827	3.42906	2.41941
KY348373-:74317-74328	74322	m48.2 RNA	Cl3	Tr4	6	ACCAGTATTTAAGC	TATT	0	0	0	0	0	0	0	0	0	0.0428799	0	0	1.58231	2.01415	4.46404	2.53586	3.3068	2.45441	0.637495	3.93631	1.16271	1.81302	0	0	1	0	0	0	0.156136	0	0	0	0	0	0.135353	0.299134	0	2.36802	3.03931	7.23038	5.57454	6.62154
KY348373-:74584-74595	74589	m48.2 RNA *1	Cl4	Tr5	1	TCGTGCTCAGAAAC	-	0	0	0	0	0	0	0	0	0	0	0	0	0.559202	0.401057	0.375301	0.256929	1.90051	1.34944	5.85866	5.84836	15.8011	18.7434	0	0	1	0	0	0	0	0	0	0	0	0	0	0	0	0.975068	0.660719	0.885353	0.714685	3.18343
KY348373-:75590-75601	75595	M49 RNA	Cl4	-	2	GAACTATTTCCTTT	TATT	0	0	0	0	0	0	0	0	0	0	0.242419	0	0	0.71326	0	0.130587	0.127898	0	0.0679927	0	0.228039	0.534046	0	0	1	0	0	0	0	0	0	0.148111	0	0.14827	0.135353	0.598269	0.289277	0.417886	1.58573	0.295118	1.1435	0.764024
KY348373+:75905-75916	75910	M52 RNA *3	Cl4	Tr5	2	AGGGGGAGCGGCGG	-	0	0	0	0	0	0	0	0	0	0	0	0	0	0	0.295118	0.292192	0.347325	0.04429	0.152306	0.406389	0.88283	1.08256	0	0	1	0	0	0	0	0	0	0	0	0	0	0	0.289277	0.139295	0.264288	0.295118	0.428811	0.764024
KY348373+:76377-76388	76382	M52 RNA *2	Cl4	Tr5	6	TTGCATATTAAAGC	TATT	0	0	0	0	0	0	0	0	0	0	0	0	0.543252	0.431238	0.416485	0	0.172822	0	0.705318	1.41479	0.130803	1.08218	0	0	1	0	0	0.162076	0	0	0	0	0	0	0	0	0	0.696477	0.925007	0.737794	0.571748	0.509349
KY348373-:76509-76520	76514	M50 RNA	Cl4	Tr5	6	GGAATATTAGAACG	TATT	0	0	0	0	0	0	0	0	0	0	0	0	0	0.0781763	0.480334	0.338789	0.116208	0.491042	0.694964	2.20587	0.377398	0.619251	0	0	1	0	0	0	0	0	0	0.148111	0	0	0	0	0	0.139295	0.264288	0.590235	1.00056	0.382012
KY348373+:76588-76599	76593	M52 RNA *1	Cl4	Tr5	2	CTAATAATTTAGTG	-	0	0	0	0	0	0	0	0	0	0	0.203636	0	0	0.14483	0.0635241	0.0438102	0.110249	0	0	0	0.388917	0.228356	0	0	1	0	0	0	0	0	0	0	0	0	0	0.747836	0	0.975068	0.660719	0.442677	0.142937	0.254675
KY348373+:76714-76725	76719	M52 RNA	Cl4	-	5	TAAAATTTAACCTC	-	0	0	0	0	0	0	0	0	0	0	0	0.534063	0.740634	0.0737363	0.423774	0.817485	0.462005	0.330753	0.944844	0.494334	1.50025	0.722396	0.0832201	0	1	0	0	0	0	0	0	0	0	0	0	0.299134	0.86783	1.81084	1.18929	1.32803	1.1435	0.764024
KY348373-:77009-77020	77014	M51 RNA #1	Cl3	Tr5	4	AGGATGAGGAGGAG	-	0	0	0	0	0	0	0.148111	0	0	0	0	0.170558	0.454827	0.189692	0	0.549307	0.889935	0.577518	0.272027	0.655142	0.6654	0.439248	0	0	0.931051	0	0	0	0	0	0	0.148111	0	0	0	0.299134	0.578553	1.25366	1.98216	1.03291	1.42937	1.78272
KY348373-:77242-77253	77247	M51 RNA	Cl4	Tr5	2	GCACTTGTGGCACA	-	0	0	0	0	0	0	0	0	0	0	0	0.10696	0	0	0.0814968	0	0.0712325	0	0.174143	0.159236	0.0486849	0.162568	0	0	1	0	0	0	0	0	0	0	0.149014	0	0.135353	0	0.144638	0.139295	0.264288	0.147559	0.142937	0.254675
KY348373+:78270-78281	78275	M53 RNA	Cl3	Tr4	6	GAGTATTTAAACGA	TATT	0	0	0	0	0	0	0	0	0	0	0.254145	0.311609	2.60831	4.2708	8.15835	9.66639	9.13411	15.0292	7.93885	12.1637	10.6683	10.9331	0	0	1	0	0	0	0.156136	0	0	0	0	0.14827	0	0.448702	0.578553	6.96477	11.0988	24.7899	29.588	29.3512
KY348373-:78662-78673	78667	m52.5 RNA	Cl2	Tr3	1	GGTCGACCTCTTTT	-	0	0	0	0	0	0	0	0	0	0	0.747836	0	0	0.879483	0	0	0	0	0	0.509348	0.642817	0	0	0	1	0	0	0	0	0	0	0	0	0	0.135353	0.747836	0.289277	0.417886	1.18929	0.147559	1.28643	0.764024
KY348373+:79977-79988	79982	m53.4 RNA (orphan)	Cl4	Tr5	1	TAGTACTTTTCGGC	-	0	0	0	0	0	0	0	0	0	0	0	0	0.346093	0.132144	0.331565	0.173125	0.561939	1.35566	2.25462	2.30871	2.64014	4.6868	0	0	1	0	0	0	0	0	0	0	0	0	0	0	0	0.417886	0.132144	0.737794	0.571748	1.27337
KY348373-:81005-81016	81010	m54.5 RNA	Cl2	Tr2	4	TGCCTGAAAAGGAC	-	0	0	0	0	0.0413074	0	1.0017	0.709591	0.310299	0.0188141	0.569313	0.950028	0.679859	0.603765	0.824795	0.195195	0.354125	1.05638	0.578319	1.47771	0.25604	0.376296	0.607559	0	0.538896	0	0	0	0	0.143828	0	1.77733	1.93718	1.18616	1.35353	1.94437	2.74813	2.36802	3.96432	1.77071	1.1435	1.27337
KY348373+:81061-81072	81066	m54.6 RNA (orphan)	Cl4	Tr5	1	CGTCCTTTTCAGGC	-	0	0	0	0	0	0	0	0	0	0	0	0	0	0.132012	0.160559	0	0.519663	0	1.84088	2.60182	11.0221	14.7888	0	0	1	0	0	0.162076	0.156136	0.287656	0.158562	0	0	0	0.270707	0	0	0.975068	0.792863	1.91827	0.714685	4.4568
KY348373-:83162-83173	83167	M54 RNA	Cl2	Tr2	4	GGCTTGGAGAGGAC	-	0	0	0	0	0	0.158562	0.587333	0	0.0518055	0.142527	1.01795	0.346655	0.386907	0.912643	0.299854	0.0956249	0.057913	0.15109	0.180632	0.231533	0.303347	0.304243	0.352529	0	0.772997	0	0	0	0	0	0.158562	0.740554	0	0.29654	0.81212	1.49567	1.30175	1.11436	2.24512	1.03291	1.42937	0.509349
KY348373-:83956-83967	83961	M55 RNA #2 (orphan)	Cl3	Tr4	1	GTTATTCGAGACCG	TATT	0	0	0	0	0	0	0.206881	0	0.148181	0	0	0	0.125756	0.211549	0	1.93618	0.890151	0.166732	0.0861053	0	0.455422	0.104173	0	0	0.906256	0	0	0.162076	0.468408	0.287656	0.475686	0.296222	0.149014	0.14827	0.541413	0.299134	0	0.557182	0.925007	2.65606	5.28867	3.94746
KY348373-:85983-85994	85988	M55 RNA #1	Cl3	Tr4	3	ATATTAACGTACAA	TATT	0	0	0	0	0	0	0	0	0	0	0	0	0.380179	0.997818	2.03397	0.900074	1.15635	0.659906	0.660672	1.47903	0.42805	1.6615	0	0.0760724	1.07607	0	0	0	0	0	0.158562	0	0.149014	0	0	0	0	0.975068	1.98216	4.86944	4.28811	3.82012
KY348373-:86058-86069	86063	M55 RNA	Cl3	Tr4	6	CTATATAACGAGAC	TATA	0	0	0	0	0	0	0	0	0	0	0.802039	0.375597	4.68903	5.53426	12.7866	10.9053	11.9377	7.93561	10.2137	13.0031	7.11229	13.0283	0	0	1	0	0	1.29661	0.624544	0.431484	0.951373	0.740554	0.596057	0.29654	0.541413	1.19654	1.15711	17.4119	21.0109	49.5798	64.0358	47.372
KY348373-:88128-88139	88133	M56 RNA	Cl3	Tr4	1	TGTATAAGCGGAGG	TATA	0	0	0	0	0	0	0	0	0	0	0.209544	0.23281	1.3565	5.1988	10.0745	10.2074	5.42364	7.41006	2.84476	4.63463	2.2429	3.30437	0	0	1	0.174967	0	0	0.156136	0	0	0	0	0	0	0.448702	0.578553	4.59675	10.4394	16.6742	20.2971	12.3517
KY348373-:88205-88216	88210	M56A RNA	Cl3	Tr4	3	TTCTATTAAAGCTC	TATT	0	0	0	0	0	0	0	0	0	0	0	0.224334	2.93724	5.30917	14.6282	14.464	18.4004	17.7391	14.0836	25.5487	15.1797	13.7874	0	0	1	0	0	0	0.312272	0	0.158562	0	0.149014	0	0.135353	0.448702	0.433915	6.68618	11.1001	22.1338	29.0033	31.2613
KY348373-:90387-90398	90392	M57 RNA #1 (orphan)	Cl3	-	2	CAGGGTGAACACGC	-	0	0	0	0	0	0	0.148111	0	0.196784	0	0	0.436924	0.130158	0.925007	0.590235	0.285874	0.702902	0.296254	0.332572	0.461329	0.679769	0.993695	0.480652	0	0.931051	0	0	0	0	0.143828	0	0.148111	0.149014	0.29654	0.135353	0.448702	1.15711	0.278591	0.925007	0.590235	0.285874	0.764024
KY348373-:91937-91948	91942	M57 RNA	Cl2	Tr2	6	TCACGTATATAAAG	TATA	0	0	0	0	0.287656	0.265814	0.959479	1.3229	0.329787	0.502006	3.66732	4.52403	1.6682	2.86964	2.94882	2.3041	1.3828	0.488254	1.11973	1.29683	0.46413	0.303115	2.89695	0.149198	0.53671	0	0	0	0	0.287656	0.951373	1.92396	1.93718	2.67034	3.24713	8.15141	12.2205	9.88858	12.8166	5.90235	8.0059	4.42497
KY348373-:92420-92431	92425	M57 RNA *1	Cl3	Tr4	1	ACCACAAATCGGTT	-	0	0	0	0	0	0.129973	0	0	0	0	0	0	0	0.289554	0.358745	0.706938	0.552644	0.487442	0.556637	1.05945	0.742247	0.654554	0	0	1	0	0	0	0	0	0.158562	0.296222	0	0	0.135353	0.149567	0	0.278591	0.396432	1.18047	0.857622	1.27337
KY348373+:93457-93468	93462	m59 RNA #1 (orphan)	Cl3	Tr4	5	GGCGGATAAAAGCT	-	0	0	0	0	0	0	0.740554	0.989573	0	0	12.9701	7.4522	42.1482	54.2809	142.588	103.868	93.3277	111.517	155.612	192.742	107.209	168.431	0.764191	0	0.536175	0	0	1.29661	0.312272	0.431484	0.951373	0.740554	1.19211	0.44481	1.08283	18.2472	19.3815	111.297	133.994	184.604	216.978	193.425
KY348373+:94483-94494	94488	m60 RNA (spliced)	Cl3	Tr4	1	CCTCTTTCAAAGGG	-	0	0	0	0	0	0.0683878	0	0.133889	0	0	0.297399	0.244902	0.87706	2.07622	3.19458	2.85165	1.94825	2.23628	1.92659	2.10874	4.62308	3.09358	0	0.0186897	0.954773	0	0	0.324153	0.312272	0.287656	0.158562	0	0.149014	0.14827	0.135353	0.598269	0.433915	3.76098	3.43574	7.5255	10.5773	9.80497
KY348373+:95115-95126	95120	m60 RNA #1 (orphan)	Cl4	Tr5	1	TGGACTTAGGCTCT	-	0	0	0	0	0	0	0	0	0	0	0	0.578553	2.77711	2.56983	5.16456	2.66972	4.55358	5.29166	5.0438	11.9926	10.6471	12.9588	0	0	1	0	0	0	0	0	0	0	0	0	0	0.448702	0.578553	3.34309	3.17145	5.16456	5.28867	7.64024
KY348373+:95995-96006	96000	m68.5 RNA	Cl4	Tr5	5	CGGTGCACATCGGC	-	0	0	0	0	0	0	0	0	0	0	0.0835482	0.0562788	1.44466	1.31615	5.19924	2.82987	8.25229	7.29224	13.6244	15.4983	23.3685	24.2471	0.0866633	0	1	0	0	0	0	0.143828	0	0	0	0	0	0.149567	0.144638	1.95014	1.98216	11.9523	10.8632	19.8659
KY348373+:96779-96790	96784	m68.6-m73.5 RNA (spliced)	Cl4	Tr5	1	CGAGCTCTTTCTCG	-	0	0	0	0	0	0	0	0	0	0	0	0	0	0.264288	0	0	0.232798	0	0	0	2.30521	0.673986	0	0	1	0	0	0.162076	0	0.143828	0	0	0	0	0.135353	0	0	0	0.264288	0	0	0.254675
KY348373-:97224-97235	97229	M69 RNA #2 (orphan)	Cl4	Tr5	2	GTCGGATGACCAGC	-	0	0	0	0	0	0	0	0	0	0	0	0	0	0	0	0	1.0276	1.05615	1.04882	0.264445	0.90368	0.53189	0	0	1	0	0	0	0	0	0	0	0	0	0	0.149567	0	0.157404	0.396432	0.516456	0.750419	1.09892
KY348373+:97277-97288	97282	m68.7-m73.5 RNA (spliced)	Cl4	Tr5	3	TGCTGCTGGTCATC	-	0	0	0	0	0	0	0	0	0	0	0	0	0	0	0	0.296394	0	0.248498	0.121879	1.07222	0.536898	0.0829912	0	0	1	0	0	0	0	0	0	0	0	0	0	0	0	0	0	0	0.428811	0.254675
KY348373-:98243-98254	98248	M69 RNA #1	Cl3	-	1	CCTAGGCGGCGGTG	-	0	0	0	0	0	0	0	0	0	0	0.27553	0	0	0.627313	0.218033	0.533369	0.194329	0.410312	0	0.121874	0.220667	0.859818	0	0	1	0	0	0	0	0	0	0.296222	0.298028	0.14827	0.135353	0.596773	0.433915	0.278591	1.05715	0.295118	0.714685	0.382012
KY348373+:98308-98319	98313	m69.1-m73.5 RNA (spliced);m69.1 RNA #1 (spliced);m69.1 RNA	Cl4	Tr5	2	CCTAGGCTCAGCGT	-	0	0	0	0	0	0	0	0	0	0	0	0	0	0	0	0	0	0	0.141064	0	0.187047	0	0	0	1	0	0	0	0	0	0	0.296222	0	0	0	0	0	0	0.132144	0	0.142937	0.254675
KY348373-:98832-98843	98837	M69 RNA	Cl1	Tr2	3	CGCGATATAAAAAA	TATA	0	0	0	0	0	0.634248	0.591732	0.510672	0.45037	0	0.613001	0.277127	0	0.109653	0	0	0	0.0913648	0	0.174084	0	0	0.410588	0	0.644661	0	0	0.162076	0	0.143828	0.634248	1.62922	1.49014	1.33443	0.541413	1.04697	1.15711	0.417886	0.396432	1.18047	0.428811	0.764024
KY348373-:99569-99580	99574	M70 RNA #1	Cl4	Tr5	4	CCGCGCATGCGCCG	-	0	0	0	0	0	0	0	0	0	0	0	0	0	0	0.295118	0	0.776248	3.15175	2.39745	6.34186	4.31085	5.78739	0	0	1	0	0	0	0	0.143828	0	0	0	0	0	0	0	0.139295	0.132144	0.295118	1.00056	2.0374
KY348373+:99649-99660	99654	m69.5 RNA	Cl4	Tr5	2	TGCAACACCACCTC	-	0	0	0	0	0	0	0	0	0	0	0	0	0	0.132144	0.198408	0.173626	1.98561	1.3639	2.1711	3.2488	2.72014	3.36178	0	0	1	0	0	0	0	0	0	0	0	0.14827	0	0.149567	0	0.278591	0.132144	0.885353	0.428811	2.41941
KY348373+:100442-100453	100447	m70.5-m73.5 RNA (spliced);m70.5 RNA (unspliced)	Cl2	Tr3	3	CCGCGATGTCTTCG	-	0	0	0	0	0	0	0	0	0	0	0.480829	0.122393	0.0600085	0.454271	0	0	0.131106	0.0359208	0.0690648	0.353669	0.0517753	0	0	0	1	0	0	0	0	0	0	0	0	0	0	0.598269	0.289277	0.835773	0.925007	0.147559	0.285874	0.382012
KY348373+:101794-101805	101799	M71 RNA *1	Cl2	Tr2	4	GTCTGAAGTACGAA	-	0	0	0	0	0	0	0.57193	0.130507	0.399528	0	0	0	0.278591	0.414007	0.32851	0	0.448673	0.236707	0.519989	0.273417	0.332914	0.0448523	0	0	0.740073	0	0	0	0	0	0	0.740554	0.298028	0.88962	0.40606	0.448702	0.723192	0.278591	1.32144	0.442677	0.857622	0.636686
KY348373+:101891-101902	101896	M71 RNA	Cl3	Tr4	3	CGATATTTGGGGTG	TATT	0	0	0	0	0	0	0	0	0	0	0	0	0.151888	0.300997	0.856579	0.96851	2.19251	1.09678	1.07122	1.86856	0.845958	1.56867	0	0	1	0	0	0	0	0	0.158562	0	0	0	0	0.149567	0	0.557182	0.925007	1.32803	3.40905	4.05569
KY348373-:102148-102159	102153	M70 RNA	Cl1	Tr2	3	CTATCTATTTCAGA	TATT	0	0	0	0	0	0	0.242028	0.298028	0	0.00633454	0	0	0	0	0	0.381041	0	0	0	0	0.0533005	0.0404249	0	0	0.787384	0	0	0	0	0.143828	0	0.444332	0.298028	0.59308	1.75959	0.598269	0.433915	0	0.396432	0.147559	0.428811	0
KY348373+:102716-102727	102721	m71.5 RNA (unspliced)	Cl4	Tr5	1	TCGACGAGATTTTG	-	0	0	0	0	0	0	0	0	0	0	0	0	0	0	0	0.119638	0.57983	0.0703308	1.96857	3.16608	3.03325	2.81458	0	0	1	0	0	0	0	0	0	0	0	0	0	0	0	0	0.132144	0.147559	0.142937	0.891361
KY348373+:103698-103709	103703	M73 RNA *1	Cl2	Tr3	6	CGCAATAACCCATC	-	0	0	0	0	0	0	0.121777	0.188697	0.253942	0.248265	1.98815	1.39359	0.181196	0.519722	1.42983	0.746217	0.590437	0.488494	0.866103	1.40128	0.521259	1.37369	0.103295	0	0.865623	0	0	0.162076	0	0	0	0.296222	1.0431	0.44481	0.81212	4.41223	3.61596	3.34309	6.07862	3.39385	3.00168	2.67408
KY348373+:103983-103994	103988	M73 RNA;M73-m73.5 RNA (spliced)	Cl3	Tr4	7	ACCTATTTAAGAAC	TATT	0	0	0.144378	0	0	0	0	0	0.29654	0	1.40159	0.232058	12.5043	14.186	18.3634	26.4085	13.1589	13.4381	9.20782	16.5246	14.5258	20.306	0	0	1	0.524902	0	0.648305	0.936816	1.15062	0.634248	0.444332	0.596057	0.29654	0.676767	1.49567	2.02494	30.5057	40.0396	74.076	97.4845	63.5387
KY348373+:104115-104126	104120	M73 RNA #1 (orphan)	Cl3	Tr5	2	TATTAAAGGGATCC	TATT	0	0	0	0	0	0	0	0	0	0	0.151631	0.0238364	0.864064	1.40781	1.56666	2.7335	2.83224	2.81619	3.81747	5.05096	4.12631	3.47382	0.0865843	0	1	0	0	0	0.312272	0	0.317124	0.444332	0.149014	0.14827	0.135353	0.299134	0.289277	4.31816	6.07862	18.74	19.5809	21.0106
KY348373+:104371-104382	104376	M73 RNA #2 (orphan)	Cl4	Tr5	2	GCACAATATCAACG	-	0	0	0	0	0	0	0	0	0	0	0.371794	0.356548	0.346637	0.0370003	0.18225	0.258716	0.837599	0.33139	1.71026	1.6386	1.38736	0.882432	0	0	1	0	0	0	0	0	0	0	0	0	0	0.897403	1.30175	2.08943	2.64288	3.39385	3.57343	4.83882
KY348373-:104419-104430	104424	M72 RNA (late)	Cl2	Tr2	2	CGAACGCACAAATA	-	0	0	0	0	0	0.0377061	0	0.17679	0	0.131875	0.0551903	0.13651	0.0251428	0.305411	0.0616206	0.205601	0.171752	0.101482	0.0963606	0.403012	0.0961924	0.329664	0	0	0.918784	0	0	0	0	0	0.158562	0	0.298028	0	0.135353	0.448702	0.86783	0.696477	2.37859	0.442677	1.1435	2.0374
KY348373-:104504-104515	104509	M72 RNA *1 (early)	Cl2	Tr2	3	TGCCCCACAAAAGG	-	0	0	0	0	0	0.0823889	0.0995305	0.0576238	0.0426128	0.234107	0.224829	0.140675	0	0.139385	0	0.0364775	0	0.165784	0.0664692	0.00943007	0.120729	0.0876355	0.106201	0	0.927147	0	0	0	0	0.287656	0.475686	0.592443	0.447043	0.14827	0.541413	0.598269	0.433915	0.975068	1.18929	1.03291	0.571748	0.254675
KY348373-:104779-104790	104784	m74 RNA #1 (orphan?)	Cl3	Tr5	1	TCTATATCAAAGCA	TATA	0	0	0	0	0	0	0	0	0	0	0.299134	0.17102	0	0.138434	0.0892436	0.385473	0.581677	0.568719	0.347003	0.873592	0.41946	0.222395	0	0	1	0	0	0	0.156136	0	0	0	0	0.14827	0.135353	0.299134	0.578553	1.11436	1.18929	0.590235	1.1435	2.54675
KY348373-:105840-105851	105845	m74 RNA	Cl3	Tr4	5	CTATTAAAACACAA	TATT	0	0	0	0	0	0	0	0	0.13374	0	0.149567	0.137291	0.800336	1.37641	1.87931	3.79995	3.21873	2.76072	2.10131	3.58005	2.23009	2.41356	0	0	1	0	0	0	0.156136	0.143828	0.158562	0	0.149014	0.14827	0	0.149567	0.578553	2.50732	4.09646	5.90235	9.43384	8.91615
KY348373+:105845-105856	105850	m73.6 RNA;m73.5 RNA	Cl3	Tr5	5	CGGGAGGGCTGATC	-	0	0	0	0	0	0	0	0	0	0	0	0.0808818	0.0859174	0.128933	0.0648079	0.0886781	0.221134	0.272228	0.127296	0.225825	0.128274	0.319811	0	0	1	0	0	0	0	0	0	0	0	0	0	0	0.289277	1.11436	1.45358	1.18047	1.71524	2.41941
KY348373+:106536-106547	106541	m74.6 RNA (orphan)	Cl4	Tr5	1	ATCATCAGGTTCCT	-	0	0	0	0	0	0	0	0	0	0	0	0	0	0	0	0	0.493559	0.356868	1.43411	2.50979	3.21408	2.93578	0	0	1	0	0	0	0.156136	0	0	0.148111	0	0	0.135353	0	0	0	0	0	0	0.636686
KY348373+:107345-107356	107350	m74.7 RNA	Cl4	Tr5	2	CGACTGATACCTCG	-	0	0	0	0	0	0	0	0	0	0	0.28346	0.1288	0.125575	0.198639	0.120674	0.0888496	0.515843	0.351328	0.648893	1.14418	1.59291	2.06302	0	0	1	0	0	0.162076	0	0	0	0	0	0	0.135353	0.299134	0.723192	0.417886	0.528575	0.295118	0.571748	0.636686
KY348373+:108300-108311	108305	M76 RNA	Cl3	Tr4	6	AGTATTAATGACAA	TATT	0	0	0	0	0	0	0.148111	0	0	0	0.406972	0.796321	7.22776	8.09968	21.4192	11.9281	12.0932	12.182	10.4748	17.7762	9.28377	17.8658	0	0	0.931051	0.174967	0	0.162076	0.312272	0	0	0.148111	0	0	0.135353	0.448702	1.15711	12.8152	15.3287	29.8069	31.732	22.4114
KY348373-:108308-108319	108313	M75 RNA	Cl3	Tr5	5	GATATTTAAACAGG	TATT	0	0	0	0	0	0	0	0	0	0	0	0	0.0812092	0.0264288	0.111873	0.0171524	0.0704175	0.191706	0.030639	0.122591	0.0716025	0.0808788	0	0	1	0	0	0	0	0	0	0	0	0	0	0	0	0.696477	1.05715	1.59364	1.42937	1.27337
KY348373+:108445-108456	108450	M77 RNA	Cl3	Tr4	4	ATCGTATTTACCTG	TATT	0	0	0	0	0	0	0	0	0	0	0	0	2.31788	1.52256	4.17693	3.09837	3.67987	2.57315	5.37106	6.9171	1.70417	5.15713	0	0	1	0	0	0	0	0.143828	0.158562	0.148111	0.149014	0	0.40606	0	0.144638	3.62168	4.62503	7.8944	8.19458	8.34059
KY348373+:108589-108600	108594	M77 RNA #1	Cl4	Tr5	2	TCGATACGTCTTCT	-	0	0	0	0	0	0	0	0	0	0	0.189053	0.144638	0.0588384	0	0.166358	0.0542875	1.34888	0.552722	1.5417	1.49701	1.72477	3.95975	0	0	1	0	0	0	0	0	0	0.148111	0	0	0	0.299134	0.144638	0.278591	0.396432	0.295118	0.285874	1.91006
KY348373+:108905-108916	108910	M77 RNA #2	Cl4	Tr5	2	CCCAGGGAGTATCG	-	0	0	0	0	0	0	0	0	0	0	0	0	0	0.0123554	0.295118	0	0.337444	0.0706567	0.433489	0.571926	0.868073	0.942549	0	0	1	0	0	0	0	0	0	0	0.149014	0.14827	0	0	0.144638	0.139295	0.132144	0.295118	0	0.509349
KY348373-:108913-108924	108918	m76.5 RNA (orphan)	Cl1	Tr2	1	AAAGGTTTTTAACC	-	0	0	0	0	0	0	0.237007	0	0	0	0.299134	0	0	0	0	0	0.0521573	0.0580066	0	0.106585	0.0126428	0.10235	0	0	0.894052	0	0	0	0	0.143828	0	0.296222	0.149014	0.14827	0	0.299134	0.289277	0.278591	0	0	0.142937	0.509349
KY348373+:110911-110922	110916	M78 RNA	Cl1	Tr1	5	CTGACATATAAGGC	TATA	0	0	0	0	0.143828	0	0.762326	1.43077	0	0.138358	0	0.29862	0	0.229494	0.338559	0.460257	0.0693351	0	0.0258993	0.0566907	0.122388	0.29371	0	0	0.476974	0	0	0	0	0.143828	0	1.48111	2.38423	0.88962	2.57171	1.19654	1.30175	1.11436	2.77502	0.885353	2.00112	1.14604
KY348373+:113098-113109	113103	M80 RNA *1	Cl4	Tr5	2	ATCTCCACCGACAG	-	0	0	0	0	0	0	0	0	0	0	0	0	0.139295	0	0	0	0.158764	0.296254	0.0806602	1.06392	0.722847	0.837276	0	0	1	0	0	0	0	0	0	0	0	0	0	0	0	0.139295	0	0.147559	0.142937	0.382012
KY348373+:113384-113395	113389	M80 RNA	Cl3	Tr4	5	GTAATATTAGATGA	TATT	0	0	0	0	0	0	0	0	0	0	0.149567	0	0.07196	0.365113	0.411306	0.623706	0.366846	0.826875	0.484836	0.613782	0.292939	1.55138	0	0	1	0	0	0.162076	0	0	0	0	0	0	0	0.149567	0	0.975068	1.18929	1.62315	2.14406	1.40071
KY348373-:113648-113659	113653	M79 RNA	Cl3	-	3	CCCCAGAAAGGCGG	-	0	0	0	0	0	0	0	0	0	0	0	0.226851	0	0	0	0	0	0.568986	0.0220059	0.456614	0	0	0.130682	0	1	0	0	0	0	0	0	0	0	0	0	0.448702	0.578553	0.562754	0.264288	0.147559	0.428811	0.764024
KY348373-:113987-113998	113992	M79 RNA *1	Cl4	-	1	GTCCGGCGTAAGAG	-	0	0	0	0	0	0	0	0	0.14827	0	0.395486	0.233533	0	0.336967	0.631434	0.459757	0	0	1.10301	0.827199	0.125331	0.578739	0	0	1	0	0	0	0	0	0	0	0	0.14827	0	0.897403	0.86783	0.139295	1.32144	1.18047	1.00056	0.891361
KY348373+:114294-114305	114299	m80.5 RNA	Cl3	Tr4	7	GAGTATTAGACGCG	TATT	0	0	0	0	0	0	0	0	0	0	0	0	0.321187	0.781908	0.945557	2.00815	0.486377	0.973373	1.69592	1.50135	0.996655	2.10489	0	0	1	0	0	0	0.156136	0	0.158562	0	0.298028	0	0.135353	0.149567	0	0.835773	0.925007	2.95118	4.43105	2.29207
KY348373+:116948-116959	116953	m82.5 RNA (orphan)	Cl4	Tr5	1	CCACGTACGTGTTG	-	0	0	0	0	0	0	0	0	0	0	0.0489982	0	0	0	0.0935818	0.0467833	0	0.554233	1.23944	1.44621	0.869505	2.68073	0	0	1	0	0	0	0	0	0	0	0	0	0	0.149567	0.144638	0.557182	0.132144	0.147559	0.142937	1.78272
KY348373-:117533-117544	117538	M82 RNA	Cl3	Tr4	3	TATTTGACTCGCGA	TATT	0	0	0	0	0	0	0	0	0	0	0.149567	0.144638	0.249562	1.35706	1.83481	0.281729	0.614275	0.794169	1.28221	2.78055	1.13906	1.28758	0	0	1	0	0	0	0.156136	0	0	0	0	0	0	0.149567	0.144638	0.417886	1.58573	2.65606	2.14406	2.54675
KY348373+:118577-118588	118582	m83.5 RNA (orphan)	Cl4	Tr5	3	TCGCCGGCGAACAC	-	0	0	0	0	0	0	0	0	0	0	0	0	0	0.0530954	0.295118	0	1.34152	0.535302	1.12851	1.18003	0.296966	1.08765	0	0	1	0	0	0	0	0	0	0	0	0	0	0	0	0.278591	0.132144	0.295118	0	1.65538
KY348373-:120385-120396	120390	M83 RNA	Cl3	Tr4	2	GCTGTATTTAAGCT	TATT	0	0	0	0	0	0	0.264793	0.0780536	0	0	0.598269	0.342533	2.10332	7.16188	7.9667	8.51762	6.30885	11.5916	4.32112	10.5601	6.6707	5.7319	0	0	0.853663	0	0	0	0.156136	0	0.158562	0.296222	0.149014	0.14827	0.270707	0.598269	0.86783	5.15393	9.77864	14.7559	14.4366	9.67763
KY348373-:121976-121987	121981	M84 RNA	Cl1	Tr1	4	TAACCACTTATAAG	TATA	0	0	0	0	0	0.519592	1.20888	0.375307	0.102455	0	0.299134	0	0	0	0.351662	0	0.127337	0	0	0.0512588	0	0	0	0	0.558006	0	0	0	0	0.143828	1.42706	2.07355	1.0431	0.14827	0.40606	0.299134	0	0	0	0.442677	0.142937	0.127337
KY348373-:123175-123186	123180	M85 RNA	Cl3	Tr4	3	TTATTTAACTCGTG	TATT	0	0	0	0	0	0	0	0	0	0	0	0	0.967825	0.19961	0.694647	1.78391	1.89575	0.270362	0.605375	2.07003	1.45285	1.62993	0	0	1	0	0	0.162076	0	0.143828	0.158562	0	0	0.14827	0	0.149567	0	1.67155	1.01222	3.6388	5.28724	3.94618
KY348373+:127003-127014	127008	M87 RNA	Cl2	Tr3	3	TGTATATAAAAAAG	TATA	0	0	0	0	0	0	0.148111	0.149014	0	0	1.04802	0.96792	1.05029	1.16194	0.72255	1.62531	0.530984	0.798907	0.536761	1.49231	0.301461	0.504834	0.113529	0	0.870654	0	0	0	0	0.143828	0	0.148111	0.149014	0	0	1.64524	2.02494	4.03957	3.96432	2.73279	4.00224	2.92876
KY348373-:127408-127419	127413	M86 RNA	Cl3	Tr4	6	TAACTATTAAAGCC	TATT	0	0	0	0	0	0	0	0	0	0	0	0	0	0.491535	0	0	0.61672	0	0.423191	0.261299	0.322091	0.137089	0	0	1	0	0	0	0	0	0	0	0.149014	0	0	0	0	0.417886	1.18929	1.18047	1.1435	0.764024
KY348373-:129104-129115	129109	m87.5 RNA #1	Cl2	-	1	AAGGCATTGACGGC	-	0	0	0	0	0.287656	0	0	0	0.098822	0.120045	0.553548	0.111646	0.703999	0.657561	1.08473	0.0841613	0.211482	0.194787	0.731697	0.891266	0.252656	0.206378	0.0137094	0	1	0	0	0	0	0.287656	0	0	0	0.14827	0.135353	0.747836	0.433915	0.975068	1.18929	1.18047	0.571748	0.509349
KY348373-:129178-129189	129183	m87.5 RNA	Cl1	Tr2	5	GAGGGACATAAAAC	-	0	0	0	0	0.231908	0.667071	1.8099	1.41732	0.743856	0.870322	0.159798	0.481761	0.825611	0.882457	1.6194	0	1.27815	0.94834	0.883397	0.683267	0.471035	1.15979	0	0	0.382613	0.524902	0.29306	0.324153	0.312272	0.287656	1.58562	3.11033	2.68077	1.03789	1.35353	0.299134	1.59102	1.18401	1.58573	1.91827	1.57231	1.40071
KY348373-:129356-129367	129361	m87.5 RNA *1	Cl3	Tr4	1	TCGATATTAACATA	TATT	0	0	0	0	0	0	0	0.124054	0	0.0228747	0	0.0456334	0.379204	0.399233	0	0.24588	0.125593	0.670038	0.303936	0.114567	0.155406	0.263818	0.121806	0	0.941596	0	0	0	0	0	0	0	0.149014	0.14827	0.135353	0.149567	0.144638	0.975068	0.925007	0.885353	0.857622	0.891361
KY348373+:129765-129776	129770	M88 RNA	Cl3	Tr4	5	AGTTTATTTTATTC	TATT	0	0	0	0	0	0	0	0	0	0	0.0994622	0.0307646	1.16002	1.511	1.79786	3.04256	0.67541	1.67489	1.11739	0.794939	1.57558	1.82115	0	0	1	0	0	0	0.156136	0	0	0.148111	0	0	0	0.299134	0.144638	3.62168	4.62503	5.90235	8.29035	3.69278
KY348373+:129945-129956	129950	M88 RNA #1	Cl1	Tr2	4	ACGTCCCAAAAGTC	-	0	0	0	0	0	0	0.479701	0.411756	0.29654	0.372736	0.369147	0.0360439	0	0	0	0.148111	0.194877	0.392211	0.53339	0.160752	0.441388	0.0565139	0	0	0.691693	0	0	0	0	0.143828	0.158562	0.592443	1.19211	0.29654	0.947473	0.448702	0.144638	0.139295	0.264288	0.295118	0.428811	1.0187
KY348373+:129988-129999	129993	M88 RNA #2	Cl3	Tr4	3	CTACTTAGGGAGGA	-	0	0	0	0	0	0	0.201727	0.0852957	0.143496	0.0747692	0.229825	0.0388643	0.17802	0.943348	1.16769	0.667802	0.290329	0.492241	0.31223	0.279731	0.628328	0.189797	0	0	0.874499	0	0	0	0	0.143828	0.158562	0.296222	0.149014	0.14827	0.270707	0.299134	0.144638	0.417886	1.58573	1.62315	1.1435	0.764024
KY348373+:130187-130198	130192	M88 RNA #3	Cl4	Tr4	2	CGGCGATAGAGATA	-	0	0	0	0	0	0	0	0	0	0	0	0	0.244826	0.132144	0	0.142937	0.0789746	0.100327	0.206771	0	0.447649	0.186875	0	0	1	0	0	0	0	0	0	0	0	0	0	0	0	0.278591	0.132144	0.295118	0.142937	0.127337
KY348373+:131354-131365	131359	m88.6 RNA	Cl3	Tr4	1	CCCCCTGACATCGG	-	0	0	0	0	0	0	0	0	0	0	0	0	0	0.656226	1.06796	0	0	0	0	0	0.365096	0	0	0	1	0	0	0	0	0	0	0.444332	0.745071	0.74135	0.541413	0.897403	0.86783	6.26829	6.87148	11.0669	9.57678	9.55029
KY348373+:132916-132927	132921	M91 RNA *1	Cl1	Tr1	3	ACGACATAAAACAT	-	0	0	0	0	0.502305	0.416067	1.81572	1.91263	0.463107	0.377879	0.208467	0.206717	0.310239	0.349851	0.434044	0.618646	0.204962	0.0473266	0.137227	0.243569	0.0926738	0.354825	0.0648356	0	0.349141	0	0	0	0	0.575312	1.2685	4.73955	4.76845	1.03789	0.81212	0.448702	0.86783	0.835773	0.660719	0.737794	1.00056	0.509349
KY348373+:133761-133772	133766	M91 RNA	Cl2	Tr3	6	TCCAGGTATATAAG	TATA	0	0	0	0	0	0	0	0	0	0	2.24351	0.497715	0.797216	0.823984	0.549627	0	0.941417	0.596301	1.03865	0.742935	1.86777	1.15971	0	0	1	0	0	0	0	0	0	0	0	0.14827	0	2.24351	1.8803	1.95014	3.15824	1.77071	2.7158	1.40071
KY348373-:133918-133929	133923	m90 RNA	Cl4	Tr5	1	GATCAAATAAGGAC	-	0	0	0	0	0	0	0	0	0	0	0.111757	0.144638	0	0.209871	0.442677	0	0.382012	0.560809	0.100691	0.315604	0.264415	1.19083	0	0	1	0	0.14653	0	0	0	0	0	0	0	0	0.149567	0.144638	0.139295	0.396432	0.442677	0.285874	0.382012
KY348373+:134001-134012	134006	M92 RNA	Cl4	Tr5	2	AGTGTATAGGAGAC	TATA	0	0	0	0	0	0	0	0	0	0	0.149567	0	0.278591	0	0.737794	0	0.444356	1.48127	0.33425	1.10667	1.87301	2.02559	0	0	1	0	0	0	0	0	0	0	0	0	0.0189495	0.149567	0	0.278591	0.264288	0.737794	0.285874	0.764024
KY348373-:134083-134094	134088	m90 RNA *1	Cl3	-	2	GCCGATATAGGCTT	TATA	0	0	0	0	0	0.158562	0	0	0.14827	0	0	0	0	0.127228	0.147559	0.264548	0.491955	0.164866	0.195387	0.121695	0.583817	0.197408	0	0	1	0	0	0	0	0	0.158562	0	0	0.14827	0.135353	0.149567	0.289277	0.557182	0.528575	0.147559	0.571748	0.764024
KY348373+:134571-134582	134576	M93 RNA	Cl3	Tr4	3	GATCTATTTTACGT	TATT	0	0	0	0	0	0	0.148111	0	0	0	0.149567	0.00290723	1.60133	0.177681	2.7848	0.869886	0.587534	2.20542	1.06323	2.30381	1.71006	1.79976	0	0	0.931051	0	0	0	0	0	0	0.148111	0.149014	0	0	0.149567	0.144638	1.81084	1.18929	3.68897	3.8593	1.91006
KY348373+:135591-135602	135596	M94 RNA *1	Cl4	Tr5	2	GCCGATCGGACCGC	-	0	0	0	0	0	0	0	0	0	0	0.598269	0	0.259382	0.201176	0	0.152014	0.174006	0.253149	0.445197	0.621172	0.950659	1.77504	0	0	1	0	0	0	0	0	0	0	0	0	0	0.598269	0.433915	1.25366	1.05715	0.590235	0.714685	0.636686
KY348373+:135964-135975	135969	M94 RNA	Cl3	Tr4	7	CATTATTAAGGCGC	TATT	0	0	0	0	0	0	0	0	0	0	0	0.0987012	0.182909	0.266613	0.551398	1.64066	0.63363	1.98616	0.831881	2.50493	1.51666	2.02425	0	0	1	0	0	0	0	0.143828	0	0	0	0	0.135353	0	0.289277	1.25366	1.05715	2.65606	4.14517	2.54675
KY348373-:137897-137908	137902	m89 RNA #2 (orphan)	Cl4	Tr5	2	GACTTATATAGAGA	TATA	0	0	0	0	0	0	0	0	0	0	0.149567	0	0.115309	0	0	0.276655	0.0809865	0	0.242742	0.798247	0.173588	0.3008	0	0	1	0	0	0	0	0	0	0	0	0	0	0.149567	0.144638	0.278591	0.132144	0.442677	0.714685	0.636686
KY348373+:137954-137965	137959	M95 RNA	Cl3	-	4	TCTCTATATAAGTC	TATA	0	0	0	0	0	0	0.296222	0.298028	0	0	1.63471	0.433221	1.69328	4.90489	4.94411	5.15031	4.11248	4.63832	1.93081	4.56384	4.04233	3.88536	0.178633	0	0.770936	0	0	0	0	0.143828	0	0.296222	0.298028	0.14827	0.40606	2.39308	1.73566	8.35773	13.4787	16.2315	18.2959	10.187
KY348373-:138706-138717	138711	m89 RNA #1	Cl3	Tr5	1	TCGCTACATATCCC	-	0	0	0	0	0	0	0	0	0	0	0.149567	0	0	0	0.293982	0	0.0928034	0.562942	0.246128	0.475874	0.0659835	0.17912	0	0	1	0	0	0	0	0	0	0	0	0	0	0.149567	0.144638	0.417886	0.528575	0.442677	0.714685	0.254675
KY348373-:139231-139242	139236	m95.5 RNA (orphan);m89 RNA (spliced)	Cl4	Tr5	5	GATTATATAAAGCA	TATA	0	0	0	0	0	0	0	0	0	0	0	0	1.22332	1.58573	1.78843	1.06036	1.95149	3.2031	4.65309	12.9595	1.66093	4.68505	0	0	1	0	0	0	0	0.215742	0.158562	0	0.149014	0	0.135353	0.373918	0.289277	2.92381	1.58573	2.80362	3.14461	4.83882
KY348373+:139293-139304	139298	M96 RNA	Cl3	Tr4	6	TATATAATCAGAAC	TATA	0	0	0.167976	0	0	0.056575	0	0	0	0.0997419	0	0	1.62916	4.51284	8.89649	7.22775	4.62433	8.65394	4.91579	6.81745	5.44569	6.82831	0	0	1	0	0	0.324153	0.312272	0	0.158562	0.148111	0.298028	0	0.135353	0.149567	0.289277	5.15393	9.38221	26.7082	27.5868	26.9955
KY348373+:139975-139986	139980	M97 RNA	Cl1	Tr2	5	GTCATGAATAAAAG	-	0	0	0	0	0	0.171374	1.80954	0.734491	0	0.221628	0.189891	0.433915	0.543308	0.924769	0.360516	0.413974	0.368489	0.419378	0.387079	1.02866	0.231263	0.471383	0.258647	0	0.440137	0	0	0	0	0.143828	0.317124	2.02319	1.11761	0.59308	0.40606	0.897403	0.433915	0.975068	1.45358	0.442677	0.857622	0.891361
KY348373+:141937-141948	141942	M98 RNA	Cl3	-	4	GTCTATAAAAGAGC	TATA	0	0	0	0	0	0	1.42915	1.61499	1.23497	0.922866	12.4385	6.78282	14.0197	22.4888	25.6305	23.8183	22.0987	26.1274	28.9909	43.9586	30.3323	35.7479	1.95251	0	0.3965	0	0	0.486229	0.156136	0.287656	0.634248	2.51788	2.68226	4.89291	9.88079	23.3325	24.01	56.5539	72.7558	73.927	88.478	57.4291
KY348373+:142221-142232	142226	M98 RNA #1	Cl4	Tr5	1	GGGGATTCGTCACC	-	0	0	0	0	0	0	0	0.0678462	0	0	0	0	0	0.0122676	0.112705	0	0.304489	0	0.6708	1.05992	0.566505	0.926272	0	0	0.96719	0	0	0	0	0	0	0	0.149014	0	0	0.149567	0.0361596	0	0.0594647	0.295118	0.285874	1.0187
KY348373+:142344-142355	142349	M98 RNA #2	Cl3	Tr4	3	TTGATATTTACTGC	TATT	0	0	0	0	0	0	0	0	0	0	0	0.289277	2.10893	1.09953	1.67482	1.58656	1.29703	1.19838	1.2774	1.52963	1.09896	1.0033	0	0	1	0	0	0.162076	0	0.143828	0	0.148111	0	0	0	0.296143	0.289277	2.78591	2.77238	3.09579	3.8593	2.67154
KY348373+:143486-143497	143491	M99 RNA	Cl3	Tr4	5	TACTATATAAACGC	TATA	0	0	0	0	0	0	0	0	0	0	0.234177	0.295062	2.95487	3.75298	8.15978	9.11929	5.09403	6.60748	5.44559	9.70222	4.35215	8.15856	0	0	1	0	0	0.162076	0.19517	0.143828	0.158562	0.167365	0.149014	0.29654	0.135353	0.448702	0.86783	10.482	13.0994	37.7943	44.6149	35.3998
KY348373+:144882-144893	144887	m100.5 RNA	Cl4	Tr5	1	GGCACATAAAGTAC	-	0	0	0	0	0	0	0	0	0	0	0	0	0	0	0	0.105588	0	0.148127	0	0.275733	0.186953	0.452516	0	0	1	0	0	0	0	0	0	0	0.149014	0	0	0	0	0.139295	0	0.295118	0.142937	0
KY348373-:145368-145379	145373	M100 RNA	Cl3	Tr4	4	CTCACTATTTGACC	TATT	0	0	0	0	0	0	0	0	0.14827	0	0	0	0.668827	0.546626	1.08412	0.958478	0.743	1.01637	0.963521	1.41298	1.31098	1.22357	0	0	1	0	0	0.162076	0	0	0	0	0	0.14827	0	0.149567	0.144638	1.53225	1.71787	4.57432	6.86098	4.71148
KY348373+:145546-145557	145551	M102 RNA	Cl1	Tr1	6	GGTACTATAAATCC	TATA	0	0	0	0	0.130006	0.418445	4.49753	4.18235	0.581218	0.769484	0.670689	1.11195	0.208107	0.410518	2.88568	1.02267	0.650948	1.02571	1.32078	1.23946	1.4956	0.720096	0.300723	0	0.187268	0	0	0.162076	0	0.431484	0.792811	12.4413	8.49381	4.74464	6.76767	2.09394	2.60349	1.39295	1.85001	3.98409	3.00168	1.0187
KY348373-:149436-149447	149441	M103 RNA	Cl3	Tr4	2	AGAGATATACCGAC	TATA	0	0	0	0	0	0	0	0	0	0	0	0	0	0	0.442677	0	0.254675	0.0944311	0	0.0955691	0	0	0	0	1	0	0	0	0	0	0	0	0	0	0	0.149567	0.144638	0.139295	0.264288	0.442677	0.142937	0.254675
KY348373+:149445-149456	149450	m103.5 RNA	Cl2	Tr2	2	CCTCTCTAAAAAGG	-	0	0	0	0	0	0	0.148111	0	0	0	0.191775	0	0	0.396432	0.0791358	0.0754707	0	0.0757522	0.0729017	0.0749443	0.368951	0.0549947	0	0	0.931051	0	0	0	0	0	0	0.148111	0.149014	0	0	0.299134	0.289277	0.142081	0.396432	0.147559	0.285874	0.254675
KY348373-:149496-149507	149501	M103 RNA *1	Cl3	Tr4	1	AGTATTTATTTCTG	TATT	0	0	0	0	0	0	0	0	0	0	0	0	0	0	0.885353	0.225254	0.143636	1.02409	0.154719	0.379354	0.139191	0.0604059	0	0	1	0	0	0	0	0	0	0	0	0	0	0	0	0.278591	0.264288	0.885353	1.28643	0.764024
KY348373+:149552-149563	149557	m103.5 RNA #1	Cl4	Tr5	2	ACAGAAATAAATAC	-	0	0	0	0	0	0	0	0	0	0	0.128807	0	0	0.396432	0	0.142937	0.0916828	0	0.135421	0.238564	1.28154	0.482495	0	0	1	0	0	0	0	0	0.158562	0	0	0	0.135353	0.149567	0.144638	0.139295	0.396432	0.295118	0.142937	0.254675
KY348373+:150149-150160	150154	m104.5 RNA	Cl2	Tr3	2	TCAGGTCCTGCAGG	-	0	0	0	0	0	0	0	0	0	0	0.299134	0.123955	0.238056	0	0.136094	0	0.0770136	0	0.035675	0.304092	0	0.139057	0.437423	0	1	0	0	0	0	0	0	0	0	0	0.135353	0.299134	0.723192	0.278591	0.396432	0.147559	0.142937	0.254675
KY348373+:150778-150789	150783	M105 RNA	Cl3	Tr2	5	GTGTATATAAGCTT	TATA	0	0	0	0	0.112229	0	0.724292	3.1293	0	0.0783696	0	0.208569	0.983649	0.386283	3.16791	1.11019	1.20601	1.79175	1.34758	2.30928	1.38175	1.81811	0.131282	0	0.341671	0	0	0.162076	0	0.143828	0.158562	2.07355	3.1293	1.63097	2.0303	1.49567	1.44638	1.95014	2.37859	4.72188	4.28811	4.4568
KY348373-:151504-151515	151509	M104 RNA	Cl4	Tr5	6	CGACTATTAAACCC	TATT	0	0	0	0	0	0	0	0	0	0	0.166528	0.144638	3.80084	2.25575	5.34207	3.43762	6.57819	8.05446	14.9527	19.4392	9.9747	10.508	0	0	1	0	0	0.162076	0.156136	0.287656	0.158562	0.296222	0.149014	0.14827	0	0.299134	0.144638	4.31816	3.10538	6.04991	6.71804	9.04095
KY348373-:152706-152717	152711	m105.6 RNA (orphan)	Cl4	Tr5	1	GGGAGCTGTAAAAG	-	0	0	0	0	0	0	0	0	0	0	0	0	0	0	0	0	0	0.0674275	0.188743	0.097775	0.789832	0.745416	0	0	1	0	0	0	0	0	0	0	0	0	0	0	0	0	0.132144	0	0	0.254675
KY348373-:153797-153808	153802	m105.7 RNA (orphan)	Cl3	Tr5	1	TCGTATAAAGGGGG	TATA	0	0	0	0	0	0	0	0	0	0	0	0	0	0	0	0.275811	0.386087	0.296254	0.154253	0.461026	0.310117	0.182737	0	0	1	0	0	0	0	0.143828	0	0	0.298028	0	0	0	0	0	0	0.147559	0.571748	0.636686
KY348373-:154494-154505	154499	m106 RNA	Cl3	Tr4	2	ATATATACACGTCT	TATA	0	0	0	0	0	0	0	0	0	0	0	0	0	0.0239973	0.142424	0.0492847	0.0949936	0.00758411	0.0469742	0	0.117786	0.00980963	0	0	1	0	0	0	0	0	0	0	0	0	0	0	0	0	0.132144	0.295118	0.285874	0.509349
KY348373+:161598-161609	161603	m107 RNA *1	Cl3	Tr4	3	AACGATAAAAGAGG	-	0	0	0	0	0	0	0	0	0	0	0	0	0	0	0.467762	0.52921	0.982534	0.294358	0.277472	0.968182	0.181575	0.0609412	0	0	1	0	0	0	0	0	0	0	0	0	0.135353	0.299134	0	0.557182	0.792863	1.47559	1.85818	2.54675
KY348373-:161735-161746	161740	m106.5 RNA (encodes 7.2kb stable intron; spliced)	Cl3	Tr5	6	AGAATATATAAACG	TATA	0	0	0	0	0	0	0	0	0	0	0	0	0.260009	1.844	2.4511	3.8041	3.29191	4.76276	4.54571	8.87178	3.32652	3.50646	0	0	1	0	0	0.648305	0.624544	0.287656	0.158562	0	0.298028	0	0	0	0	0.835773	1.98216	10.3291	10.6917	14.1344
KY348373-:161829-161840	161834	m106.5 RNA *1 (encodes 7.2kb stable intron)	Cl3	Tr4	1	CTATTATACTTTGC	TATA / TATT	0	0	0	0	0	0	0	0	0	0	0	0	0.197869	0.473075	1.72172	1.55851	0.879506	1.16872	0.448766	1.29374	0.577837	0.77661	0	0	1	0	0	0.162076	0	0.143828	0	0	0	0	0	0	0	0.696477	1.05715	5.90235	6.43217	4.96615
KY348373+:161889-161900	161894	m107 RNA	Cl3	Tr5	2	AAGTATAATAGCGG	TATA	0	0	0	0	0	0	0	0	0	0	0	0	0.0242792	0.0281995	0.0374209	0.0274439	0.00534816	0.0942533	0.157145	0.00916813	0.0412597	0.0320766	0	0	1	0	0	0	0	0	0	0	0	0	0	0	0	0.139295	0.264288	1.18047	1.1435	0.254675
KY348373-:161929-161940	161934	m106.5 RNA *2	Cl3	Tr4	6	CCGGGTTAAAAAGA	-	0	0	0	0	0	0	0	0	0	0	0.0491478	0	0.106867	0.264341	0.662329	2.49566	0.6824	0.870129	0.181611	0.940998	0.19795	0.384398	0.008292	0	1	0	0	0	0	0	0	0	0	0	0	0.149567	0.144638	1.95014	1.58573	4.86649	9.96271	5.85751
KY348373+:162072-162083	162077	m107 RNA #1	Cl3	-	4	GTGCTCCATCGGCG	-	0	0	0	0	0.126741	0	0	0	0	0	0	0	0.0376516	0.0796827	0.0284493	0.124012	0	0.00636947	0.0111722	0.0426559	0.0511332	0.109179	0	0	1	0	0	0	0	0.287656	0	0	0	0.14827	0	0	0	0.417886	0.792863	0.590235	1.71524	0.891361
KY348373-:162091-162102	162096	m106.5 RNA *3	Cl4	Tr5	2	GTCACTCGACGCGA	-	0	0	0	0	0	0	0	0	0	0	0	0	0.273507	0	0	0	0.0764788	0.0419496	0.0402878	0.718836	0.982454	0	0	0	1	0	0	0.324153	0.312272	0	0	0.148111	0.298028	0.14827	0	0.299134	0.433915	7.66125	9.11793	19.4778	14.8654	19.6099
KY348373+:162109-162120	162114	m107 RNA #2	Cl3	Tr4	2	GTCACTCGTCTCGA	-	0	0	0	0	0	0	0	0	0	0	0	0	0.268074	0.363396	0.439666	0.869057	0	0.216384	0	0.244134	0.902055	0.38761	0	0	1	0	0	0	0	0	0	0	0	0	0	0	0.289277	0.696477	1.45358	1.91827	2.7158	3.43811
KY348373-:162360-162371	162365	m106.5 RNA *4	Cl2	Tr2	3	GGAGCTCCGTTCGT	-	0	0	0	0	0	0	0.132722	0	0	0	0.102753	0.163326	0	0.378962	0.124835	0.0681952	0.0394236	0.283027	0.10134	0.0265531	0.258796	0.123344	0	0	0.937769	0	0	0.162076	0	0	0	0.148111	0	0	0	0.149567	0.289277	1.18401	1.71787	2.21338	1.85818	1.52805
KY348373-:162382-162393	162387	m106.5 RNA *5	Cl3	Tr4	1	CACGTGTAAGTATA	TATA	0	0	0	0	0	0	0	0	0	0	0	0	0.379329	0.837065	0.635861	0.60934	0	0.93569	0.650825	0.29906	0.639165	1.33602	0	0	1	0	0	0.324153	0.156136	0	0	0	0	0	0	0	0.289277	3.2038	5.4179	12.3949	14.0078	14.2618
KY348373-:162732-162743	162737	m108 RNA #1	Cl3	Tr4	4	ATGGTCTATAACCT	TATA	0	0	0	0	0	0	0	0	0	0	0	0.0798693	0.554466	0.14113	0.533573	0.248282	0.714668	0.556484	0.199196	0.699121	0.559669	0.39823	0	0	1	0	0	0	0	0	0	0	0	0	0	0.149567	0.144638	0.696477	0.396432	0.737794	0.857622	1.14604
KY348373-:162772-162783	162777	m108 RNA (encoding 8kb stable Intron);m108.1 RNA	Cl3	-	4	AGGCCAGTAATGTG	-	0	0	0	0	0	0	0	0	0	0	0	1.31737	1.97974	1.4049	2.43344	1.52863	1.34927	2.19483	2.45022	3.28299	1.0529	1.69866	0.340841	0	1	0	0	0.162076	0	0	0	0	0	0.14827	0	0.897403	2.16958	2.08943	3.70003	3.09874	4.57398	2.54675
KY348373+:162795-162806	162800	M112 RNA *3	Cl3	Tr4	4	TAGACCATCTGCTA	-	0	0	0	0	0	0	0	0	0	0	0.321899	0.163557	1.10144	0.547194	0.547665	1.31754	0.719863	1.88942	0.458824	1.62197	0.591925	0.483956	0	0	1	0	0	0	0	0.143828	0	0	0	0	0	0.448702	0.289277	2.22873	1.18929	0.737794	2.00112	1.78272
KY348373+:162825-162836	162830	M112 RNA *2	Cl3	Tr4	1	CAGGCACATTACTG	-	0	0	0	0	0	0	0	0	0	0	0.448702	0.1891	1.2022	1.1154	1.31069	2.83427	1.16198	1.47179	1.30762	3.18356	0.693014	0.949913	0	0	1	0	0	0	0	0	0	0.148111	0	0	0.135353	0.448702	0.433915	3.0645	3.17145	3.68897	4.85986	3.56544
KY348373+:162858-162869	162863	M112 RNA *1	Cl3	Tr4	5	GCGTGTCTAGAGCT	-	0	0	0	0	0	0	0	0	0	0	0.426715	0.535451	1.31548	1.41637	2.04033	3.78932	1.85701	0.999399	1.99062	4.14314	2.11364	0.797907	0	0.200631	1.20063	0	0	0	0	0	0	0	0	0	0	0.448702	0.578553	3.2038	3.83217	8.55841	10.2915	9.04095
KY348373+:162974-162985	162979	M113 RNA (spliced);M112.1 RNA Iso2 (spliced);M112 RNA Iso1 (spliced)	Cl1	Tr1	6	GCAGACTTTATAAA	TATA	0	0	0.237231	0.207661	5.45039	5.81928	12.3809	11.3738	1.70522	5.7343	3.61508	2.96486	1.38396	2.93363	2.75938	2.6847	0.761283	1.11249	0.657766	0.602973	1.03743	0.834296	1.86788	0.887993	0.146614	0	0	0.486229	0.624544	8.05437	14.4292	31.9919	36.0614	9.48928	13.2646	6.43139	7.81047	4.03957	6.73934	7.96818	6.86098	3.64949
KY348373-:163494-163505	163499	m108.5 RNA	Cl4	Tr5	6	CCAGGATGACTTGC	-	0	0	0	0	0	0	0	0	0	0	0	0	0.53573	0.56769	0	0.474551	0.86746	0.527984	0.377444	1.41537	1.43625	1.01279	0	0	1	0	0	0	0	0	0	0	0	0	0	0	0.289277	0.835773	0.792863	1.03291	1.42937	1.40071
KY348373-:164086-164097	164091	m109 RNA	Cl4	Tr5	1	CTGTTCAAAAAGGA	-	0	0	0	0	0	0	0.0338581	0	0	0	0.149567	0	0	0	0	0	0.132227	0.0990971	0.088588	0.339634	0.283119	0.14072	0	0	0.983353	0	0	0	0	0	0	0.148111	0.149014	0	0	0.149567	0.578553	0	0.396432	0.147559	0.428811	0.254675
KY348373-:165673-165684	165678	M114 RNA #1 (orphan)	Cl4	Tr5	2	CACGCGCTCAAGGA	-	0	0	0	0	0	0	0	0	0	0	0	0	0.0738823	0.126858	0.416352	0.565616	1.72527	0.696612	2.84858	3.19917	4.61004	5.10632	0	0	1	0	0	0	0	0	0	0	0	0	0	0.149567	0	0.835773	0.396432	0.590235	1.00056	4.07479
KY348373-:166517-166528	166522	M114 RNA	Cl2	Tr2	5	CGGCACATATAACC	TATA	0	0	0	0	0.196383	0.13833	1.29419	1.30706	0.419812	0.762459	0.524981	1.13801	1.42672	1.80012	2.38083	0.585327	1.09408	0.114132	1.30402	1.22952	0.679902	0.90046	0.603784	0	0.434664	0	0	0	0	0.287656	0.317124	2.96222	2.68226	2.66886	4.46666	4.48702	5.78553	4.31816	5.81433	5.60724	6.00335	7.64024
KY348373+:167223-167234	167228	m115.5 RNA	Cl4	Tr5	4	CAATAATAAAGGCA	-	0	0	0	0	0	0	0	0	0	0	0	0	0	0.201202	0	0.0176956	0.115291	0.0456824	1.03724	0.505888	2.3411	2.54016	0	0	1	0	0	0	0	0	0	0	0	0	0	0	0	0	0.264288	0	0.142937	0.764024
KY348373-:167259-167270	167264	M115 RNA #1	Cl3	Tr4	3	ACGATATATAAAAG	TATA	0	0	0	0	0	0	0	0.149014	0	0	0	0	0.257279	0.188979	0.724735	0.433385	0.540521	0.221954	0.326139	0.546558	0.170805	0.325208	0	0	0.930659	0	0	0	0	0	0	0	0.149014	0	0.270707	0.149567	0.144638	0.696477	0.396432	1.62315	1.42937	1.78272
KY348373-:167315-167326	167320	M115 RNA	Cl3	Tr4	3	CCATATTTAACGAC	TATT	0	0	0	0	0	0	0	0	0	0	0	0	0.433265	0.394489	2.3461	1.33074	0.753837	0.465978	0.141501	0.818734	0.488588	0.497339	0	0	1	0	0	0	0	0	0	0	0	0	0	0.149567	0	0.557182	1.18929	4.86944	4.00224	2.54675
KY348373-:168342-168353	168347	M116 RNA #1	Cl1	Tr2	1	GAGGCGCCATCTTC	-	0	0	0.196047	0	0	0	0.316217	0.566314	0	0	0	0	0.379106	0.290981	0.343163	0.597591	0.00314523	0.142676	0.00138242	0.0589655	0.311669	0.194543	0	0	0.693835	0	0	1.29661	0.78068	1.15062	0.792811	1.48111	1.78817	0.74135	0.947473	0.448702	0.144638	1.11436	0.792863	2.80362	6.86098	2.41941
KY348373+:169115-169126	169120	m117.1 RNA *1	Cl4	Tr5	4	TGTTATGTATACGG	TATA	0	0	0	0	0	0	0	0	0	0	0.0254115	0	0	0.00618433	0.00504651	0.00621776	0.00825145	0.00319955	0.00668642	0.00554224	0.0337142	0.0213265	0	0	1	0	0	0	0	0	0.158562	0	0	0	0	0.149567	0	0	0.264288	0.295118	0.428811	0.509349
KY348373-:169147-169158	169152	M116 RNA Iso2 (spliced);M116 RNA Iso1	Cl3	Tr4	6	CTATTTAACCTCTC	TATT	0	0	0.0399356	0.107546	0	0	0	0	0	0	0	0	4.77393	6.10647	12.0517	10.7402	8.66746	11.9428	6.36021	11.064	6.44745	8.96981	0	0.117592	1.11759	0	0	2.59322	0.936816	0.431484	2.53699	1.62922	1.49014	0.74135	1.21818	0.897403	1.15711	14.2081	25.6359	99.6008	131.782	108.751
KY348373+:169334-169345	169339	m117.1 RNA	Cl3	Tr5	4	CCAGCAGTTCCCGA	-	0	0	0	0	0	0	0	0	0	0	0.0784929	0	0.0667225	0	0	0.062149	0	0.359682	0	0	0.0634148	0.115198	0	0	1	0	0	0	0	0	0	0	0	0	0	0.149567	0.144638	0.139295	0	0.147559	0.142937	0.254675
KY348373+:169868-169879	169873	m117.1 RNA #1 (orphan)	Cl4	Tr5	1	GTACCTTCTTGATG	-	0	0	0	0	0	0	0	0	0	0	0	0	0.330548	0.420297	0.132154	0.622119	3.14235	0.986601	4.23071	4.08847	8.53175	12.286	0	0	1	0	0	0	0	0	0	0	0	0	0.135353	0.149567	0.144638	0.835773	0.792863	0.590235	1.85818	4.20213
KY348373-:170951-170962	170956	m117 RNA	Cl4	-	2	TTTCGAATAAAGTG	-	0	0	0	0	0	0	0.131093	0	0	0	0.113507	0.174521	0.10599	0.0806474	0	0	0	0	0.0528142	0.277649	0.104313	0.347157	0	0	0.938486	0	0	0	0	0	0	0.148111	0.149014	0.14827	0	0.149567	0.289277	0.139295	0.132144	0	0.142937	0.127337
KY348373+:171243-171254	171248	m118.6 RNA (orphan)	Cl4	Tr5	3	CGTCATCAGATAGG	-	0	0	0	0	0	0	0	0	0	0	0	0.0854234	0.354702	0.10109	0.0859383	0.0705394	2.44304	0.725364	3.79545	3.51008	2.87748	4.95357	0	0	1	0	0	0	0	0	0	0	0	0	0	0	0.144638	0.557182	0.264288	0.590235	0.428811	3.05609
KY348373-:171963-171974	171968	M118 RNA (spliced;corrected)	Cl2	Tr2	5	TAAATCTTAAGCCG	-	0	0	0	0	0	0.154122	0.943051	1.00912	0.177761	0.560133	0.628182	0.316932	0.406018	0.412923	0.659647	1.33432	0.794623	0.775446	0.748484	1.05655	1.18468	1.83012	0.101731	0	0.50605	0	0	0	0	0.143828	0.317124	3.55466	2.98028	2.81713	3.92525	1.79481	1.73566	1.67155	2.77502	4.72188	3.57343	3.94746
KY348373+:172026-172037	172031	m118.7 RNA *1	Cl4	Tr5	1	AAGATTTAAATAAG	-	0	0	0	0	0	0	0	0	0	0	0	0	0	0	0	0.011292	0	0	0	0.0326606	0.0860514	0.37129	0	0	1	0	0	0	0	0	0	0.148111	0	0.14827	0	0	0	0.278591	0	0	0.285874	0.636686
KY348373+:172155-172166	172160	m118.7 RNA	Cl4	Tr5	2	ACACTGATGTCATT	-	0	0	0	0	0	0	0	0	0	0.135353	0	0	0	0	0.182161	0	0.135041	0.566453	1.27379	0.739847	0.406617	0.517393	0	0	1	0	0	0	0	0	0	0	0	0	0.135353	0	0.144638	0	0.264288	0.737794	0.285874	0.382012
KY348373-:172837-172848	172842	m119.1 RNA #1	Cl2	Tr2	5	GTTAGTTATATATT	TATA / TATT	0	0	0	0	0	0	0.093843	0.206847	0.0557495	0.390467	0.0851935	0.136177	0	0.283184	0.0772028	0.137734	0.147495	0.0515927	0.132261	0.0153032	0.0664651	0.0763067	0.072022	0	0.869305	0	0	0	0	0	0	0.888665	0.447043	0.74135	1.08283	1.19654	0.723192	0.417886	1.32144	0.885353	0.857622	1.40071
KY348373-:173103-173114	173108	m119.1 RNA	Cl3	Tr4	4	ACTATATGTGATCA	TATA	0	0	0	0	0	0	0	0	0	0	0	0	0.337374	0.147631	0.546307	0.174898	0.617013	0.260052	0.125406	0.688781	0	0.0527376	0	0	1	0	0	0	0	0	0	0	0.149014	0	0	0	0	0.696477	0.528575	1.03291	1.00056	1.40071
KY348373+:173164-173175	173169	m119.5 RNA	Cl1	Tr1	2	CACATATAGTATAG	TATA	0	0	0	0	0	0	0.213413	1.06113	0.0711251	0.203923	0.294348	0.0914693	0	0.372566	0.244313	0.00784724	0.0282179	0.0445715	0.171477	0.169355	0	0.238368	0	0	0.610772	0	0	0	0	0	0.158562	0.444332	1.49014	0.44481	0.81212	0.299134	0.289277	0.139295	0.396432	0.442677	0.142937	0.254675
KY348373-:173529-173540	173534	m119.2 RNA	Cl2	Tr2	2	AGACTATAAACAGT	TATA	0	0	0	0	0.286218	0	3.50526	4.00058	1.1058	1.26739	3.5958	1.86641	1.93766	1.48149	5.18728	2.92413	3.86815	2.86025	2.88058	4.97726	5.08981	5.17194	0.00172158	0.407449	0.296123	0	0	0.162076	0.078068	0.286218	0.317124	8.1461	6.70564	8.15485	10.9636	7.62793	11.5711	8.77561	11.6287	16.0101	17.5098	16.9359
KY348373-:173826-173837	173831	m119.3 RNA #1	Cl2	Tr3	2	AGACCATCTCTTCC	-	0	0	0	0	0	0.0411152	0.0745294	0	0.031626	0.0826874	0.759996	1.08603	0.616173	1.14825	0.930285	1.22823	0.520351	0.900732	0.633517	1.23005	0.703449	1.25485	0.159459	0	0.964074	0	0	0.162076	0	0.143828	0.158562	0.296222	0	0.14827	0.135353	1.04697	1.59102	2.08943	3.03931	3.98409	6.5751	4.07479
KY348373-:173911-173922	173916	m119.3 RNA	Cl3	Tr4	7	GCTATTTAAGGAGC	TATT	0	0	0.325384	0.0988653	0	0.122917	0.260083	0.193569	0	0	0.766023	0	5.29461	10.1861	40.1294	29.4885	27.7793	36.771	24.6257	51.8056	23.8892	44.9054	0	0	0.815112	0	0	0.972458	0.624544	0.287656	0.634248	0.740554	0.298028	0.14827	0.270707	0.897403	1.15711	16.1569	25.768	117.751	143.079	143.636
KY348373-:174420-174431	174425	m119.4 RNA	Cl1	Tr2	2	CGCGTATAAATGGT	TATA	0	0	0	0	0	0	0.444332	0.0926868	0	0.210718	0.167725	0	0	0	0.0647046	0	0.133475	0	0.0896319	0	0.128475	0.23627	0	0	0.788327	0	0	0	0	0.143828	0	0.444332	0.745071	0.29654	1.08283	0.448702	0.144638	0.278591	0.132144	0.147559	0.142937	0.382012
KY348373-:174661-174672	174666	m120 RNA	Cl1	Tr2	5	AAGGTATATAAACC	TATA	0	0	0	0	0	0	1.63137	0.301769	0	0.913148	0.635601	0	0	0	1.01816	0.897016	0.232263	0.426606	0.660897	0.383669	0.276135	0.184126	0.50548	0.173129	0.596536	0	0	0	0	0	0	2.22166	1.63916	2.81713	3.24848	2.39308	3.7606	1.81084	2.1143	3.54141	4.14517	2.41941
KY348373-:175315-175326	175320	m120.1 RNA #2	Cl1	Tr1	3	GGTTACAAGTGTAG	-	0	0	0	0	0	0	1.16726	0.517377	0.135964	0.197372	0	0.0270763	0	0	0.119228	0.152314	0.100647	0.0353135	0.0942023	0.250614	0.105357	0.0307166	0	0	0.542794	0	0	0	0	0.143828	0.317124	2.22166	1.49014	2.07578	3.11313	1.3461	1.15711	0.835773	1.32144	0.295118	1.28643	1.0187
KY348373-:175733-175744	175738	m120.1 RNA #1	Cl4	-	1	CTATTAATTAGCCT	TATT	0	0	0	0	0	0	0.094939	0.184316	0.0838912	0.0925546	0	0	0	0.182041	0	0	0.109306	0.0341285	0.109606	0.336008	0.101704	0.633546	0	0	0.87748	0	0	0	0	0	0	0.148111	0.447043	0.14827	0.270707	0.149567	0	0.278591	0.264288	0.442677	0.857622	0.254675
KY348373-:175874-175885	175879	m120.1 RNA	Cl4	Tr5	2	ACTATAAGCGTGGT	TATA	0	0	0	0	0	0	0	0	0	0	0	0	0.139295	0	0	0.00240134	0.5067	0	0.243645	0.732072	0.628261	1.32321	0	0	1	0	0	0	0.156136	0	0	0	0	0	0	0	0	0.139295	0.132144	0.295118	1.00056	2.0374
KY348373+:176873-176884	176878	m121.5 RNA (orphan)	Cl4	Tr5	1	TGTAGATCAAGGTC	-	0	0	0	0	0	0	0	0	0	0	0	0	0.109737	0	0.0898338	0	0.420009	1.23502	2.83473	2.8816	5.67161	6.56932	0	0	1	0	0	0	0	0	0	0	0	0	0	0	0	0.417886	0.132144	0.147559	0.285874	1.0187
KY348373-:177562-177573	177567	m120.2 RNA	Cl3	Tr4	3	GTGATATATCAGTC	TATA	0	0	0	0	0	0	0	0	0.0488253	0	0.244183	0	0.41517	0.290386	2.14577	2.35687	1.26556	2.17596	3.88796	1.88601	2.28909	0.643688	0	0	1	0	0	0	0	0	0	0	0	0.14827	0	0.448702	0.578553	2.08943	1.98216	5.017	5.57311	4.32819
KY348373-:177810-177821	177815	M121 RNA	Cl3	Tr4	4	CCTATTAAATAAAT	TATT	0	0	0	0	0	0	0	0	0	0	0.0769075	0	0.230116	0.62911	2.44428	1.69964	1.16437	1.81539	1.42548	3.04012	1.81548	1.98167	0	0.0264383	1.02644	0	0	0.162076	0	0	0.158562	0.148111	0.149014	0	0	0.149567	0	1.11436	1.45358	6.19747	7.7186	7.64024
KY348373-:177925-177936	177930	M121 RNA *1	Cl3	Tr4	1	GGTATTAAAGATGA	TATT	0	0	0	0	0	0	0	0	0	0	0.071897	0.142194	0.0507593	0.245127	0.768044	1.17381	1.471	1.21907	0.574284	0.433783	0.516523	2.26041	0	0.0168939	1.01689	0	0	0	0	0	0	0	0	0	0	0.149567	0.144638	0.278591	0.925007	2.21338	1.85818	2.54675
KY348373-:182889-182900	182894	m122 RNA (ie3; spliced);m123 RNA (ie1; spliced)	Cl3	Tr0	5	TGGGTATAAGAGGC	TATA	0.174967	0	1.98462	1.39492	4.68154	3.09117	1.28999	1.42121	0	0.435932	7.02966	6.14606	11.8354	18.8379	36.7422	24.0128	18.4017	25.4835	21.3006	29.1763	52.1663	49.3342	0.794468	50.4549	21.8437	0.174967	0	4.05191	3.12272	6.61609	7.92811	5.62821	6.40761	0.74135	0.947473	7.02966	7.81047	14.626	20.7466	36.7422	28.4445	21.52
KY348373+:184271-184282	184276	m126-m128 RNA (immediate early; spliced ie2)	Cl4	Tr0	5	CCATATAAAAGCTG	TATA	0	0	4.03818	3.72736	3.82784	3.14367	0	0.917436	0	0.610741	7.09218	5.32548	7.49053	9.78668	14.2589	6.59872	12.5605	18.968	14.1991	24.2321	29.9339	30.3572	0.539027	118.456	81.8909	0	0.14653	8.59004	11.7102	10.068	9.98941	2.07355	1.63916	1.18616	0.947473	8.97403	12.8728	14.2081	23.2573	20.5845	20.8688	22.9207
KY348373+:184676-184687	184681	m126-m128 RNA #1 (late; spliced)	Cl4	Tr5	3	GGGCGACCCCTAGC	-	0	0	0	0	0	0	0	0	0	0	0	0	0	0	0	0	0	0.0937349	0	0.217691	0.392556	0.518261	0	0	1	0	0	0	0	0	0.158562	0	0	0	0	0	0	0.139295	0.132144	0.295118	0.142937	0.127337
KY348373-:185161-185172	185166	m126.5 RNA (orphan)	Cl4	Tr5	4	GTCATTATAAGATC	TATA	0	0	0	0	0.233864	0.125486	0.485211	0.156644	0.845732	0.942262	0.713615	0.738871	1.32157	3.263	2.59276	0.320751	3.3452	1.83725	6.00768	8.21547	5.52973	8.27409	1.65835	0.204057	0.911524	0	0	0.324153	0	0.575312	0.317124	2.07355	1.78817	1.4827	1.75959	3.14091	3.90524	4.59675	6.07862	4.42677	4.71692	6.62154
KY348373-:185252-185263	185257	m126.5 RNA *1 (orphan)	Cl4	Tr5	1	ATGAGCAGGAAAAC	-	0	0	0	0	0.0776384	0	0	0.0461348	0	0.136247	0	0	0.0249896	0.322933	1.91827	0.166336	2.90619	3.5255	7.13421	9.20066	6.21818	10.6945	0	0	0.977453	0	0	0	0	0.143828	0.158562	0	0.298028	0	0.270707	0	0	0.417886	0.792863	1.91827	0.428811	4.83882
KY348373-:185725-185736	185730	m127 RNA	Cl1	Tr2	2	ATTGTATAAGATCC	TATA	0	0	0	0	0	0	1.03678	0.0329023	0.15856	0	0	0	0	0.178077	0.737794	0.456341	0.0642798	0	0.0718014	0	0.178484	0.221541	0	0.025557	0.668185	0	0	0	0	0.143828	0	1.03678	0.894085	0.29654	0.40606	0	0.144638	0	0.528575	0.737794	0.857622	0.254675
KY348373+:185837-185848	185842	m128 RNA (ie2; late)	Cl3	Tr5	2	AAGGTAACCTAGGC	-	0	0	0	0	0	0	0	0	0	0	0	0.144638	0	0.315573	0	0.867485	0.625481	1.45962	0	2.8952	0.692947	0.39627	0	0.173595	1.17359	0	0	0.162076	0	0	0	0.148111	0	0	0.135353	0	0.144638	0.557182	1.45358	1.18047	2.00112	0.636686
KY348373+:186108-186119	186113	m128 RNA #1 (ie2; early)	Cl1	Tr1	4	TCTGTAGATATGGA	-	0	0	0	0	0.0868146	0.224461	1.333	1.03341	0.258435	0.306602	0	0.183112	0	0	0.303499	0	0.482761	0	0.282127	0.627638	0.033674	0	0	0.233372	0.564936	0	0	0	0	0.143828	0.317124	1.333	1.49014	0.74135	0.947473	0.448702	0.433915	0.417886	0.264288	0.442677	0.285874	0.509349
KY348373+:187555-187566	187560	m130 RNA	Cl3	Tr5	2	AGGATAATAAAGTT	-	0	0	0	0	0	0	0	0	0	0	0	0	0	0	0	0.228899	0.0839407	1.03668	0.108224	0.0386026	0.0922056	0.0962732	0	0	1	0	0	0	0	0	0.158562	0	0	0	0.135353	0	0	0.139295	0.396432	0.295118	0.428811	0.127337
KY348373-:188287-188298	188292	m129-m131 RNA (MCK-2; spliced)	Cl3	Tr4	2	TATATTTATGTTTT	TATA / TATT	0	0	0	0	0.0717414	0	0.287009	0	0	0	0.125756	0	0.919963	1.52547	1.81184	1.21495	0.623672	0.846295	0.585908	1.51775	1.55286	1.70436	0	0	0.874505	0	0	0	0	0.287656	0.158562	0.296222	0	0	0.270707	0.299134	0	2.64661	2.64288	4.05787	4.14517	2.29207
KY348373+:188704-188715	188709	m131.5 RNA (orphan)	Cl4	Tr5	2	CGACCGTTTCTCGG	-	0	0	0	0	0	0	0	0.149014	0	0	0	0	0	0	0.442677	0	0	0.101008	0.18832	0.695227	1.7057	0.440319	0.286382	0	0.930659	0	0	0	0	0	0	0.148111	0.149014	0	0.135353	0	0	0.139295	0.396432	0.442677	0.142937	0.382012
KY348373-:188892-188903	188897	m133 RNA #1 (orphan)	Cl3	Tr5	4	CTGCTATTAAGCCT	TATT	0	0	0	0	0	0	0	0	0	0	0	0	0	0.257099	0.172821	0.233731	0.388124	0.484642	0.854197	0.52796	0.092045	0.49378	0	0	1	0	0	0	0.156136	0	0	0	0	0	0	0	0.144638	0.696477	1.05715	3.54141	4.00224	2.54675
KY348373-:189817-189828	189822	m133 RNA Iso1 (spliced);m133 RNA Iso2 (spliced)	Cl1	Tr2	6	GGTGTATAAAGAGT	TATA	0	0	0	0	0	0	1.74439	1.18049	0.321627	1.29371	0.499719	0.785907	0.677839	0.475757	0.949394	1.3301	0.428477	0.0759892	0.444492	0.977456	0.0893426	0.702965	0.386644	0.126106	0.457313	0	0	0.324153	0	0.287656	0.317124	2.51788	2.53324	4.29983	6.0909	5.53399	6.94264	4.03957	4.36075	2.95118	5.28867	2.41941
KY348373+:190138-190149	190143	m134.5 RNA (orphan)	Cl4	Tr5	1	CCACCAATATAGCG	TATA	0	0	0	0	0	0	0	0	0	0	0	0	0	0	0	0	0.149519	0	1.27255	0.604517	1.53975	1.64767	0	0	1	0	0	0	0	0	0	0	0	0	0	0	0	0	0	0	0	0.382012
KY348373-:190181-190192	190186	m135 RNA #1 (orphan)	Cl3	Tr4	3	TGGCTATTAACACC	TATT	0	0	0	0	0	0	0.0697306	0	0	0	0.0744546	0.0511875	0	0.142002	0.282162	0.310116	0.250307	0.532369	0.0455636	0.261326	0.480026	0.161642	0	0	0.966309	0	0	0	0	0	0	0.148111	0	0	0	0.299134	0.144638	0	0.396432	0.442677	1.1435	1.40071
KY348373+:190237-190248	190242	m134.5 RNA #1 (orphan)	Cl4	Tr5	1	TGGTGTTAATAGCC	-	0	0	0	0	0	0	0.0222018	0.00599037	0	0	0	0	0	0	0	0	0.0228825	0.0842103	0.5708	0.279924	0.802076	1.1637	0	0	0.9861	0	0	0	0	0	0	0.148111	0.149014	0	0	0	0	0	0	0	0	0.382012
KY348373-:190280-190291	190285	m135 RNA	Cl1	Tr1	3	GGGGGAATAAAAAC	-	0	0	0	0	0.152889	0	3.85003	3.53924	0	2.44196	0.512716	0.233446	0.0965039	1.08256	1.90661	0.741629	0.2043	0.248705	0.0947948	0.174484	0.0720841	0	0	0	0.213009	0	0	0	0	0.287656	0.475686	9.99748	9.68592	11.7133	15.8363	1.19654	2.16958	1.11436	1.84737	2.21338	2.14406	1.52805
KY348373-:191162-191173	191167	m136 RNA	Cl4	Tr5	3	GAACAGTACTTCGT	-	0	0	0	0	0	0	0.226521	0.170696	0	0.302217	0.448702	0.185369	0.705657	0.768919	0.753259	0.643074	1.45753	1.0485	2.67115	1.87665	1.7315	2.3719	0.498941	0	0.834301	0	0	0	0	0.143828	0.158562	0.296222	0.745071	0.14827	0.541413	0.448702	1.73566	0.975068	1.71787	1.32803	1.57231	2.29207
KY348373-:192143-192154	192148	m137 RNA	Cl2	Tr2	3	TAAATAAAAGCTCT	-	0	0	0	0	0.116616	0.195729	2.51077	1.43874	0.612177	0.49428	1.27422	1.0959	0.879053	1.93058	2.10311	1.62284	0.856547	1.55254	0.542249	1.43319	1.10795	0.674231	0.163471	0.857348	0.62437	0	0	0.162076	0.156136	0.287656	0.634248	2.96222	2.92962	1.92751	2.57036	2.69221	3.47132	2.36942	3.56921	3.09874	4.14517	2.29207
KY348373-:192900-192911	192905	m137.5 RNA (orphan)	Cl3	Tr5	3	GATCGTTATACGGC	TATA	0	0	0	0	0	0	0.133004	0	0.0111944	0.0493634	0.176654	0.0441436	0.346442	0.390128	0.487254	0.251283	0.55407	0.207822	0.492296	1.19824	0.640971	0.827915	0	0	0.937645	0	0	0	0	0	0	0.148111	0	0.14827	0.135353	0.448702	0.289277	1.53225	1.71787	1.32803	1.42937	2.67408
KY348373-:193993-194004	193998	m138 RNA	Cl2	Tr2	6	AGTCTATAAAAGCC	TATA	0	0	0.110763	0	0.421013	0	1.93575	2.27384	0.768632	1.98064	1.66079	0.248402	0.511855	2.05792	1.81741	1.89028	1.1701	1.75867	0.942023	1.80696	1.69329	1.26766	0.443172	0.272863	0.409967	0	0	0.486229	0.936816	0.575312	0.475686	5.03577	6.55662	6.67215	9.61009	9.5723	8.96758	5.29323	9.11793	9.29621	8.86209	8.14831
KY348373-:195812-195823	195817	m139 RNA #1	Cl1	Tr1	3	AGCTTTATAAATGA	TATA	0	0	0	0	0.122987	0	1.92544	0.740228	0.624039	0.245098	0.5703	0.578553	0	0.720025	0.425973	0.200525	0.636686	0.592509	0.664833	0.646291	0.206165	0.709505	0	0	0.428663	0	0	0	0	0.143828	0.158562	1.92544	0.745071	1.18616	1.21818	0.897403	0.578553	0.278591	0.925007	1.03291	0.99913	0.636686
KY348373+:195978-195989	195983	m139.5 RNA	Cl4	Tr5	3	CCAAACACCACTCG	-	0	0	0	0	0	0	0	0	0	0	0	0	0	0	0	0	0	0	0.25881	0	0.218821	1.01997	0	0	1	0	0	0	0	0	0	0	0	0	0	0	0	0.139295	0	0	0	0.764024
KY348373-:196130-196141	196135	m139 RNA	Cl1	Tr2	3	ATGTCAGAGAAAAA	-	0	0	0.162076	0	0.0644206	0.268414	0.868937	1.05332	0.0394398	0.298657	0.181275	0.429359	0.187283	0.578076	0.789883	0.794372	0.161909	0.245743	0.16441	0.569996	0.0197201	0.348207	0.0819724	0	0.50991	0	0	0.162076	0	0.143828	0.634248	1.77733	2.53324	1.4827	2.0303	0.897403	1.3003	0.696477	0.792863	1.47559	1.85818	0.636686
KY348373-:197630-197641	197635	m140 RNA	Cl1	Tr1	6	GCGGCATTATCATC	-	0	0	0	0	0.210478	0.399022	4.26697	5.16365	0.727146	0.860644	1.98057	0.53927	0.547849	0.993299	2.62621	0.769173	1.22925	2.5626	1.59763	1.71809	1.28488	2.31759	1.01538	0	0.174969	0	0	0	0	1.29445	0.792811	12.2932	12.9642	9.19274	10.9636	4.48702	5.6409	5.29323	7.13577	6.34503	6.28923	5.4755
KY348373-:199345-199356	199350	m141 RNA	Cl2	Tr2	3	TATTGATAAATAAA	TATT	0	0	0	0	0.186113	0.347061	1.33537	0.768913	0.323599	0.678283	0.382025	0.316758	0.511716	0.887293	0.754129	0.54236	0.716043	0.566912	0.526562	1.2721	0.586627	0.828465	0.369381	0	0.487296	0	0	0	0	0.71914	0.951373	4.1471	3.72535	2.22405	4.87272	1.64524	1.73566	1.11436	2.51073	1.03291	1.71524	1.40071
KY348373-:200838-200849	200843	m142 RNA	Cl2	Tr2	3	GGGCGATAAAACGC	-	0	0	0	0	0.295739	0.177907	2.86808	1.64226	0.923722	0.913906	0.911133	0.526194	1.88767	2.12139	2.97957	1.53486	1.66109	1.01609	0.722613	0.358108	1.42884	0.500956	0.325283	0	0.307204	0	0	0	0.312272	0.862968	1.74418	6.51688	7.15268	4.15156	5.41413	3.29048	2.89277	4.07439	4.888	5.31212	5.0028	3.94746
KY348373-:201209-201220	201214	m142 RNA *1	Cl4	Tr5	1	GGTGGCGAGGCGCC	-	0	0	0	0	0	0	0	0	0	0	0	0	0	0	0	1.00056	0	0	2.09423	3.3088	2.65545	2.72752	0	0	1	0	0	0	0	0	0	0	0	0.14827	0	0	0	0.557182	0.264288	0.885353	1.00056	0.382012
KY348373-:202666-202677	202671	m143 RNA	Cl1	Tr2	6	GGTGTAAAAGAGGG	-	0	0	0	0.156136	0.77775	0.863751	5.98814	4.08165	1.7503	2.33306	1.96531	1.98082	2.00714	3.25371	2.66243	1.88866	1.53441	2.4361	0.910538	0.50273	0.534129	0.594481	0.525634	0.515596	0.251139	0	0	0	0.156136	1.0068	2.21987	12.8116	10.431	5.04118	7.57979	4.48702	4.77307	4.73605	6.47505	5.31212	6.28923	3.18343
KY348373+:203028-203039	203033	m143.5 RNA (orphan)	Cl4	Tr5	1	CCTTGCTCTTCTTT	-	0	0	0	0	0	0	0	0	0	0	0	0	0	0	0	0	1.49597	1.33314	2.506	3.36747	3.75254	5.65032	0	0	1	0	0	0	0	0	0	0	0	0	0	0	0	0.139295	0.132144	0.147559	0.285874	1.65538
KY348373-:203861-203872	203866	m144 RNA #1 (orphan)	Cl4	Tr5	1	GTAATTATGAGGGC	-	0	0	0	0	0	0	0	0	0	0	0	0	0	0	0	0.00578895	1.2266	0.439227	2.93314	2.61527	3.56925	4.94527	0	0	1	0	0	0	0	0	0	0	0	0	0.135353	0	0	0	0	0	0.142937	1.40071
KY348373-:203955-203966	203960	m144 RNA	Cl4	Tr5	2	AAACAGGACATAAT	-	0	0	0	0	0	0	0	0	0.138306	0.0821865	0	0.0856838	0	0	0	0.049056	0.32732	0.115184	0	0.0821685	0.205496	0.349153	0	0	1	0	0	0	0	0	0	0	0.149014	0.29654	0.270707	0.448702	0.289277	0	0.396432	0.590235	0.428811	0.636686
KY348373+:204071-204082	204076	m144.5 RNA (orphan)	Cl3	Tr4	1	ATCGTCTTATACCA	TATA	0	0	0	0	0	0	0	0	0.023916	0	0.108661	0	0.714627	0.0761677	0	0.342763	0.379159	0.454336	0.897391	0.467285	0.195462	1.00405	0.0214486	0	1	0	0	0	0	0	0	0	0.149014	0.14827	0.270707	0.149567	0.433915	0.975068	0.528575	0.737794	0.714685	1.0187
KY348373-:204659-204670	204664	m145 RNA #1	Cl2	Tr2	5	TTCACTATATATAT	TATA	0	0	0	0	0.183755	0	5.57726	6.33291	2.62496	4.47884	1.78182	5.99584	3.48567	5.91085	9.45513	8.6581	7.22048	9.15738	6.01225	9.65364	6.10901	5.66988	2.57542	0.241203	0.17846	0	0	0	0	0.287656	0.158562	8.88665	9.08987	12.3064	18.6774	11.8158	18.2244	11.7008	17.9716	22.8716	27.4425	21.7747
KY348373-:205536-205547	205541	m145 RNA	Cl1	Tr2	3	GGGTTATGTAAACG	-	0	0	0	0	0	0.158562	1.19247	0.289356	0.0785979	0.350565	0.400451	0	0.0899291	0.365061	0.268203	0.474076	0.25675	0.361815	0.272874	0.426146	0.282007	0.0413075	0	0	0.574411	0	0	0	0	0.143828	0.158562	2.36977	2.0862	2.81713	3.78989	1.64524	1.01247	1.11436	2.51073	1.18047	2.85588	1.65538
KY348373-:206798-206809	206803	m146 RNA	Cl3	Tr4	3	CTCAATAAACTTGT	-	0	0	0	0	0	0	0	0	0	0	0	0	0	0.458063	0	0.23323	0.30049	0.466201	0.0802652	0.26691	0.0703716	0.0949855	0	0	1	0	0	0	0	0	0	0	0.149014	0.14827	0	0.299134	0.144638	0.417886	0.925007	0.442677	1.28643	0.764024
KY348373-:207226-207237	207231	m147 RNA #1	Cl1	Tr2	1	GACTGATTTGTGGA	-	0	0	0	0	0	0	0.102711	0.0743801	0.00398846	0.0545379	0.00583312	0	0.0578877	0	0.0582276	0.0972265	0	0.0163218	0.0097853	0.00307442	0.00813796	0.0222004	0	0	0.918657	0	0	0.0810381	0	0.128007	0	0.308071	0.172856	0.14827	0.450727	0.149567	0	0.313415	0	0.281837	0.587471	0.147711
KY348373-:207520-207531	207525	m147.5 RNA (spliced);m147 RNA	Cl1	Tr1	5	TTTGTATATAAAGC	TATA	0	0	0	0	0	0.260581	4.18593	4.48149	0.463981	1.38449	0.577457	0.0422416	0.726621	0.296742	2.05595	2.16651	0.546807	1.42077	0.854191	1.32327	1.1962	1.70594	0.558132	0	0.187487	0	0	0.162076	0	0.431484	0.475686	10.935	8.74266	8.45139	9.65475	3.68982	4.26683	3.2038	3.70003	7.3322	11.2663	8.36096
KY348373+:207708-207719	207713	m149.5 RNA (orphan)	Cl4	Tr5	1	TGATCTGTCTGTGC	-	0	0	0	0	0	0	0	0	0	0	0	0	0	0	0.590235	0	0.250218	0	0.292778	0.405824	0.637787	0.873274	0	0	1	0	0	0	0	0	0	0	0	0	0	0	0.144638	0.139295	0	0.590235	0.285874	0.254675
KY348373-:208764-208775	208769	m150 RNA	Cl4	Tr3	1	CGATCTAATAAAAA	-	0	0	0	0	0	0	0	0	0	0	0	0.175707	0	0	0	0	0	0	0	0	0.0179809	0.0240177	0	0	1	0	0	0	0	0	0	0	0.298028	0.14827	0.270707	0.149567	0.578553	0	0.132144	0.295118	0.428811	0
KY348373+:208809-208820	208814	m150.5 RNA (early; orphan)	Cl1	Tr2	1	CGGGGATACACATT	-	0	0	0	0	0	0	0.238429	0.376365	0.145245	0.559226	0.256568	0.133819	0.0824908	0	0	0	0	0.167117	0	0	0.230942	0	0	0	0.764879	0	0	0	0	0	0	0.888665	0.447043	0.29654	0.81212	0.897403	0.433915	0.139295	0	0.295118	0	0
KY348373+:209001-209012	209006	m150.5 RNA #1 (late; orphan)	Cl4	Tr5	1	GCAAGGAACAAGAT	-	0	0	0	0	0	0	0	0	0	0	0	0	0	0	0	0	0.0722257	0	0.074538	0.299226	1.04012	0.950579	0	0	1	0	0	0	0	0	0	0	0	0	0	0	0	0	0	0	0	0.127337
KY348373-:210045-210056	210050	m151 RNA	Cl1	-	2	TTGTACAATAAAGA	-	0	0	0	0	0.143828	0	0.236563	0.143784	0.109572	0	0.149567	0	0	0	0.15473	0	0.0616694	0.174775	0.0929327	0.38451	0	0.106662	0	0	0.840214	0	0	0	0	0.143828	0.158562	0.888665	0.149014	0.29654	0.541413	0.149567	0	0.139295	0.396432	0.295118	0.142937	0.127337
KY348373+:210556-210567	210561	m151.5 RNA (orphan)	Cl3	Tr4	1	GAATACTTGACCGT	-	0	0	0	0	0	0	0	0	0	0	0	0	0	0.0508225	0	0.1793	0	0.10046	0	0.243969	0.146416	0.110684	0	0	1	0	0	0	0	0	0	0	0.149014	0	0	0	0	0.139295	0.264288	0.590235	1.00056	0.127337
KY348373-:211463-211474	211468	m152 RNA	Cl1	Tr1	5	AGTATAAAAAGAGC	TATA	0	0	0.113551	0	4.08968	5.30864	18.0922	9.68914	4.06334	6.81121	2.40468	1.32535	0.399973	1.8371	6.27944	4.16943	1.12311	0.381813	1.40885	1.05778	0.600393	1.04358	0.411283	0.247954	0.0838078	0	0.14653	0.324153	0	7.62289	14.5084	41.1748	35.4654	13.3443	15.8363	4.18788	3.47132	1.95014	2.51073	9.59133	7.00391	3.11976
KY348373+:211777-211788	211782	m152.5 RNA (orphan)	Cl4	Tr5	1	CCACGAATAACGCG	-	0	0	0	0	0	0	0	0	0	0	0	0	0	0	0	0	0.368718	0.366259	0.0721541	0.436265	0.904463	0.852425	0	0	1	0	0	0	0	0	0	0	0	0	0	0	0	0	0	0	0	0.509349
KY348373-:212897-212908	212902	m153 RNA	Cl1	Tr2	2	AGCTCAATAAAACT	-	0	0	0	0	1.31905	0.510729	5.51541	2.08688	0.408358	0.730705	0.251273	0	0	0	0.590235	0.992269	0.529519	0.230486	0.536268	0.502868	2.40905	1.70696	0.108286	0	0.208284	0	0	0	0	1.43828	0.792811	7.10932	5.06648	1.18468	2.0303	0.598269	0.289277	0.417886	0.396432	0.590235	1.42937	1.0187
KY348373+:213451-213462	213456	m153.5 RNA (orphan)	Cl4	Tr5	1	CGAAGATGTATGAA	-	0	0	0	0	0	0	0	0	0	0	0	0	0	0.0968746	0	0.142937	0.498551	0.603026	0.789957	0.975654	2.12339	2.00993	0	0	1	0	0	0	0	0	0	0	0	0	0	0	0	0.139295	0.132144	0.590235	0.142937	1.0187
KY348373-:213999-214010	214004	m154 RNA #1	Cl3	-	5	GTTACGGATATATG	TATA	0	0	0	0.0210627	0	0	0.145178	0.0193867	0	0.042731	1.37635	0.785213	1.14434	1.33019	1.27677	0.725806	1.68524	1.73602	1.61998	2.80567	2.07222	2.36415	0.217329	0.427402	1.31888	0	0	0.162076	0.156136	0	0	0.296222	0.149014	0.29654	0.135353	3.14091	2.60349	3.90027	5.02147	2.65606	3.71636	5.73018
KY348373-:214111-214122	214116	m154 RNA	Cl1	Tr1	5	AAGGCAATATCTTG	-	0	0	0	0	0	0	0.447073	0.340919	0	0.0497424	0	0	0	0	0	0	0.0418685	0	0	0.0468195	0.00529794	0.0290382	0.0684682	0	0.717362	0	0	0	0	0	0.158562	0.740554	1.04161	0.44481	0.676767	0.598269	1.30175	0.696477	0.264288	0.295118	0.142937	0.382012
KY348373-:214263-214274	214268	m154.3 RNA	Cl3	-	3	GTCTTATATATAAG	TATA	0	0	0	0	0	0	0	0.411234	0	0.279775	0	0	0.467615	0.367888	0.820959	0.992898	0.6749	0.84548	0.581436	0.868284	0.297969	0.589692	0	0	0.829451	0	0	0	0	0	0	0.740554	0.447043	0.88962	2.0303	0.299134	0.86783	0.835773	1.32144	4.13165	5.43161	4.96615
KY348373+:214320-214331	214325	m154.4 RNA #1 (orphan)	Cl4	Tr5	1	CTTATATATAAGAC	TATA	0	0	0	0	0	0	0	0	0.14827	0	0.20733	0	0	0.225966	0.289215	1.76373	3.34724	1.27692	3.60784	3.99689	2.59414	3.85622	0	0	1	0	0	0	0	0	0	0.148111	0.149014	0.14827	0.270707	0.299134	0.289277	0.417886	0.396432	2.06582	2.28699	3.56544
KY348373-:215681-215692	215686	m155 RNA	Cl1	Tr1	5	TCGCATATATTGAA	TATA / TATT	0	0	0	0	0	0.142135	1.9976	1.80167	0.0320263	0.69933	0.0332403	0.387226	0.307564	0	0.478091	0.0967112	0.210807	0.56552	0.400127	0.144415	0.361491	0.0213265	0.0887797	0	0.344871	0	0	0	0	0.287656	0.317124	6.21917	8.04677	6.67215	10.4222	5.83163	6.65336	1.67155	3.70003	3.68897	4.85986	7.00355
KY348373+:215738-215749	215743	m156.5 RNA (orphan)	Cl3	Tr4	1	TTCAATATATGCGA	TATA	0	0	0	0	0	0	0	0	0	0	0	0	0.056749	0	0.221427	0.075871	0.113279	0.348914	0.122641	0.111396	0.0150911	0.0163204	0	0	1	0	0	0	0	0	0	0	0	0	0.135353	0	0	0.417886	0.132144	0.885353	0.571748	0.509349
KY348373-:215881-215892	215886	m156 RNA	Cl3	Tr4	5	GGTATTTATGCGTC	TATT	0	0	0	0	0	0	0	0	0	0	0	0	0.430883	1.05253	1.381	4.62873	1.88813	3.43359	0.858514	3.45598	0.237669	1.94977	0	0	1	0	0	0	0	0.143828	0	0	0	0	0	0	0	1.25366	1.98216	10.3291	18.5818	11.7787
KY348373-:217034-217045	217039	m157 RNA	Cl3	Tr5	2	GCGTCCGTCTCTGT	-	0	0	0	0	0	0	0	0	0	0	0.149567	0	0.204012	0.549454	0.903591	1.02915	2.89336	1.99187	1.20904	2.57094	3.18131	2.44077	0	0	1	0	0	0	0	0	0.158562	0	0	0	0	0.149567	0.144638	0.417886	1.45358	2.06582	1.28643	4.4568
KY348373-:217345-217356	217350	m157 RNA *1	Cl3	Tr4	1	TAATATTATACGTC	TATA / TATT	0	0	0	0	0	0	0	0	0	0	0	0	0	0.111384	0.41585	0.0753564	0	0.0947643	0.0884892	0.160187	0	0.234158	0	0	1	0	0	0	0	0	0	0	0	0	0	0	0	0	0.132144	0.442677	0.571748	0.254675
KY348373-:217458-217469	217463	m158 RNA *2	Cl2	Tr2	3	GCTTGATAAATTAA	-	0	0	0	0	0	0.0862419	0.622776	0.270371	0.134318	0.713506	0.202948	0.224942	0.199214	0.638123	0.0421428	0.161662	0.206796	0.0411201	0.207646	0.112995	0.170845	0.279386	0	0	0.691289	0	0	0	0	0.143828	0.158562	1.333	0.447043	1.03641	1.89359	0.448702	0.433915	0.973675	0.660719	0.885353	0.857622	1.0187
KY348373-:218079-218090	218084	m158 RNA	Cl3	Tr4	1	GTATTAACAATGGA	TATT	0	0	0	0	0	0	0	0	0	0	0	0	0.090946	0	0.172467	0.345707	0.0368132	0.0559032	0	0.0390714	0.0806732	0	0	0	1	0	0	0	0	0	0	0	0	0	0	0	0	0.139295	0.132144	0.295118	0.857622	0.127337
KY348373+:219077-219088	219082	m159.5 RNA (orphan)	Cl1	Tr2	1	AATTATAAAAGGTT	TATA	0	0	0	0	0.372917	0	1.64298	1.83103	0.144385	0.558982	0.191775	0	0	0.164466	1.79948	0.594975	0.347249	0.631111	0.525603	0.237958	0.349343	0.582023	0.0752914	0	0.365363	0	0	0	0	0.575312	0.317124	3.40655	2.53324	0.88962	0.81212	0.299134	0.433915	0.696477	0.925007	2.65606	1.28643	1.14604
KY348373-:219242-219253	219247	m159 RNA #1	Cl3	Tr5	4	AAATCTATATATAA	TATA	0	0	0	0	0	0	0.0625916	0	0	0	0	0.0732449	0	0.193062	0.130516	0.0623205	0.190879	0.262333	0	0.0325089	0.0598427	0	0	0	0.969654	0	0	0	0	0.143828	0	0.148111	0.596057	0.14827	0.270707	0.299134	0.86783	0.278591	0.660719	0.737794	1.1435	1.27337
KY348373-:219418-219429	219423	m159 RNA	Cl3	Tr4	3	TATTTGTCATTGTT	TATT	0	0	0	0	0	0	0	0	0	0	0	0.0851052	1.50553	1.64953	2.95652	3.97852	1.34263	2.01668	1.02785	2.54219	1.6255	2.11107	0.0325362	0	1	0	0	0	0.312272	0.143828	0.475686	0.296222	0	0	0	0.299134	0.289277	3.62168	2.90716	10.4767	17.0095	12.3517
KY348373-:220864-220875	220869	m160 RNA #1	Cl4	Tr5	1	CTTGGTATGTGGAC	-	0	0	0	0	0	0	0.086082	0	0.138306	0	0	0	0	0.0426296	0.501066	0.119553	0.648554	1.52672	0.94799	1.99851	2.46897	0.995026	0	0.0756733	1.03129	0	0	0	0	0	0	0.148111	0	0.14827	0	0	0	0	0.264288	1.62315	0.857622	3.56544
KY348373-:220938-220949	220943	m160 RNA	Cl2	Tr2	5	TAGTTCTCAAAACT	-	0	0	0	0	0	0	0.0409526	0.396929	0.426899	0.299429	0.152514	0.0392838	0.650231	0	0.361726	0	0.382585	0.189958	0.533827	0.147131	0.644422	0.563055	0.035853	0	0.820384	0	0	0	0	0	0	0.148111	0.447043	0.59308	1.21818	1.3461	1.01247	1.39295	1.18929	1.03291	2.00112	1.91006
KY348373-:221305-221316	221310	m161 RNA	Cl4	-	2	TCGCGCTTATCTAC	-	0	0	0	0	0.156053	0	1.43697	0.926451	0.185397	0.0722245	0.572379	0	0.118568	1.45108	0.0675229	1.41107	0.866759	0.186225	1.16907	0.363251	2.99311	3.71736	0.344	0	0.458356	0	0	0	0	0.287656	0.634248	2.07355	2.68226	3.55848	3.92525	1.64524	1.73566	1.11436	1.71787	1.91827	2.85874	1.78272
KY348373+:221358-221369	221363	m161.5 RNA (orphan)	Cl4	Tr5	1	GCGCGTAGATAAGC	-	0	0	0	0	0	0	0	0	0	0	0	0	0	0	0.00885353	0	0.0120843	0.0341285	1.03778	0.348168	2.11931	0.510448	0	0	1	0	0	0	0	0	0	0	0	0	0	0	0	0	0	0.147559	0	0.127337
KY348373-:221623-221634	221628	m162 RNA #1	Cl3	-	3	ATCTCTATAATAAC	TATA	0	0	0	0	0	0	0.296222	0.0903622	0	0.0700589	0.82579	0.412914	1.62173	1.37522	2.56068	3.0943	1.2682	0.536724	0.601129	0.668984	0.342975	0.553911	0.273304	0	0.838018	0	0	0	0.156136	0	0	0.296222	0.298028	0	0.135353	0.897403	0.578553	3.0645	3.96432	6.49259	7.86154	2.80142
KY348373-:221751-221762	221756	m162 RNA	Cl4	Tr5	3	ACCTTAAGTGTCAC	-	0	0	0	0	0	0	0	0	0	0	0	0	0.0643545	0.107697	0.224924	0	0	0.474598	0.456369	0.506081	0.765793	0.259738	0.014436	0	1	0	0	0.162076	0	0	0	0	0.447043	0	0.135353	0	0.289277	0.417886	0.264288	0.442677	1.28643	1.65538
KY348373+:221884-221895	221889	m162.5 RNA	Cl3	Tr4	2	TATTAGAAACACGT	TATT	0	0	0	0	0	0	0	0	0	0	0	0	0	0.132144	0.668663	0.239705	0.139307	0	0	0.429317	0	0.00875343	0	0	1	0	0	0	0	0	0	0	0	0	0	0	0	0.417886	0.132144	0.737794	0.714685	0.509349
KY348373-:222431-222442	222436	m163 RNA	Cl3	Tr4	6	GGTATTTTACTGGT	TATT	0	0	0	0.117633	0	0	0.252944	0	0.0767446	0	0	0.1775	0.536002	0.15593	4.5475	3.92751	1.39931	3.303	0.926997	1.70643	2.0088	1.60415	0	0	0.887727	0	0	0.486229	0.312272	0.575312	0.158562	0.296222	0.596057	0.14827	0	0.149567	0.289277	3.55203	3.3036	22.5795	20.8688	14.1344
KY348373-:223826-223837	223831	m164 RNA	Cl3	Tr5	6	ATATATACAGTGAG	TATA	0	0	0	0	0.320204	0	0.227602	0.350973	0.21941	0.571083	1.03013	0.838584	0.0956124	1.21995	1.40616	0.834638	1.1182	1.6287	1.58288	3.0665	1.46928	1.54465	0.0370218	0	0.775622	0	0	0	0	0.431484	0.158562	1.62922	1.34113	1.03789	2.16565	1.94437	1.30175	1.67155	2.64288	2.21338	2.57287	2.92876
KY348373-:224350-224361	224355	m165 RNA	Cl3	Tr4	2	TATTATTAAACCGT	TATT	0	0	0	0	0	0	0	0	0	0	0	0	0.634184	0.676206	1.0222	1.11114	0.499353	0.80753	0.442065	1.18414	0.428892	0.677125	0	0.0259893	1.02599	0	0	0	0	0.143828	0	0.148111	0.298028	0	0	0	0.144638	1.11436	1.45358	2.80362	3.43049	2.92876
KY348373+:224597-224608	224602	m165.5 RNA (orphan)	Cl4	Tr5	1	CCACGAACCACGTG	-	0	0	0	0	0	0	0	0	0	0	0	0	0	0	0	0	0.102201	0.279827	0.37554	0.769943	0.362909	0.880074	0	0	1	0	0	0	0	0	0	0	0	0	0	0	0	0	0	0	0	0.254675
KY348373-:225665-225676	225670	m166 RNA	Cl4	Tr5	6	ATCTAGAAAAGAGC	-	0	0	0	0	0	0	0	0	0	0	0	0	0.348239	0	0	0	0.254675	0	0	0.514909	0.990876	0.187584	0	0	1	0	0	0	0	0.143828	0	0.740554	0.894085	0.29654	0.947473	0.299134	0.86783	0.348239	0.528575	1.03291	0.857622	0.254675
KY348373-:226070-226081	226075	m166 RNA *1	Cl4	-	1	GACCTCCGCCCGTG	-	0	0	0.0398999	0	0	0.0523255	0.101345	0.466479	0	0.0972568	0.186058	0.158944	0.173481	0.279062	0.524959	0.932055	0.58276	0.603184	0.371005	1.24626	1.0823	1.49288	0.0705588	0.808013	1.40821	0	0	0.10697	0.078068	0.143828	0.0523255	0.678348	1.16678	1.07496	1.31428	0.635661	1.07177	0.927708	1.07829	1.85629	2.7301	2.05777
KY348373-:226889-226900	226894	m166.5 RNA	Cl3	Tr0	4	CCGTATATAACAAC	TATA	0.174967	0	4.48005	4.80651	7.93128	6.8547	2.79275	1.4511	0.278629	0.149511	4.78465	4.44282	4.35102	8.0139	24.9352	16.6457	9.9054	14.5703	12.3146	14.2805	24.9931	23.6318	0.327258	65.4455	21.2835	0.174967	0	11.8332	11.3979	20.9989	26.0042	4.29521	2.98028	0.59308	0.947473	4.78465	6.07192	9.75347	12.4189	30.8413	27.5911	19.1668
KY348373-:229094-229105	229099	m169 RNA (spliced)	Cl2	Tr2	7	AGTGTATAAAAGCT	TATA	0	0	0.164929	0.196544	0.943871	1.25349	10.3332	7.49464	2.09046	4.45917	10.1344	7.42932	9.67736	17.3717	21.9166	20.8837	9.96119	10.1674	5.49425	11.4862	11.8218	16.1899	1.95408	2.00405	0.303014	0	0	0.648305	0.624544	2.15742	4.27959	22.07	18.9978	20.7593	31.6253	34.2494	37.7506	35.1011	65.1112	93.1037	106.332	55.7737
KY348373+:229199-229210	229204	m169.5 RNA	Cl4	Tr5	4	GCGGGGATTTCCGA	-	0	0	0	0	0	0	0	0	0	0	0	0	0	0	0.115981	0.0688099	0.133348	0.109451	0.310411	0.159236	0.224627	0.15053	0	0	1	0	0	0	0	0	0	0	0	0	0	0	0	0	0	0.442677	0.285874	0.509349
KY348373-:229313-229324	229318	m169 RNA *1	Cl3	Tr2	2	AGGTACCAGGTAAT	-	0	0	0	0	0	0	0	0.149014	0	0	0.0219116	0	0.10996	0.0985	0	0.16159	0.118271	0.137936	0.0337424	0.0883449	0.306317	0.10154	0	0	0.930659	0	0	0	0	0	0.158562	0.148111	0.149014	0	0	0.149567	0	0.278591	0.264288	1.62315	1.00056	1.14604
[truncated: 8 more columns]
