# Supplementary material for: Decoding murine cytomegalovirus
Source: PLoS Pathog. 2023 May 12;19(5):e1010992. doi: 10.1371/journal.ppat.1010992 (PMC10208470; doi:10.1371/journal.ppat.1010992)
Supplement: S5 Table — List of all MCMV ORFs including their name, ORF type, coordinates, strand and length of predicted protein products. ORF types included previously annotated ORFs from Rawlinson et al [22]. (CDS), novel large ORFs (>100aa) and ORFs validated from previously studies (ORFs), ORFs <100 aa annotated as short ORFs (sORFs), upstream/upstream overlapping ORFs (uORFs/uoORFs), internal ORFs (iORFs), downstream ORFs (dORFs). N-terminally truncated or extended ORFs were annotated with a ‘#1’,’#2’,… or ‘*1’,’*2’,…, respectively. All coordinates are shown in the 0-based system. (XLSX) [file ppat.1010992.s008.xlsx]

## Sheet: S5 Table
S5 Table: List of all MCMV ORFs.
List of all MCMV ORFs including their name, ORF type, coordinates, strand and length of predicted protein products. ORF types included previously annotated ORFs from Rawlinson et al. (CDS), novel large ORFs (>100aa) and ORFs validated from previously studies (ORFs), ORFs <100 aa annotated as short ORFs (sORFs), upstream/upstream overlapping ORFs (uORFs/uoORFs), internal ORFs (iORFs), downstream O…
Name	ID	Gene	Transcript	Length (aa)	Start codon	Stop codon	Location	Strand	TiSS	Stop	Type
m02 CDS	m02_CDS	m02	m02_RNA	326	AUG	UGA	KY348373+:998-1979	+	998	1978	CDS
m03 uORF RNA *1 (30aa)	m03_uORF_RNA_*1	m03	m03_RNA_*1	30	AUG	UGA	KY348373+:2035-2128	+	2035	2127	uORF
m03 CDS	m03_CDS	m03	m03_RNA	288	AUG	UGA	KY348373+:2235-3102	+	2235	3101	CDS
m04 CDS	m04_CDS	m04	m04_RNA	266	AUG	UAA	KY348373+:3269-4070	+	3269	4069	CDS
m05 CDS	m05_CDS	m05	m05_RNA	341	AUG	UAA	KY348373+:4184-5210	+	4184	5209	CDS
m06 uORF RNA *1 (12aa)	m06_uORF_RNA_*1	m06	m06_RNA_*1	12	AUG	UAA	KY348373+:5240-5279	+	5240	5278	uORF
m06 CDS (corrected)	m06_CDS	m06	m06_RNA	336	AUG	UAA	KY348373+:5326-6337	+	5326	6336	CDS
m07 uORF (15aa initiating from TTG)	m07_uORF	m07	m07_RNA	15	UUG	UGA	KY348373+:6410-6458	+	6410	6457	uORF
m07 CDS	m07_CDS	m07	m07_RNA	314	AUG	UAA	KY348373+:6462-7407	+	6462	7406	CDS
m08 CDS	m08_CDS	m08	m08_RNA	356	AUG	UAA	KY348373+:7458-8529	+	7458	8528	CDS
m09 CDS	m09_CDS	m09	m09_RNA	293	AUG	UAA	KY348373+:8631-9513	+	8631	9512	CDS
m10 CDS	m10_CDS	m10	m10_RNA	291	AUG	UGA	KY348373+:9623-10499	+	9623	10498	CDS
m11 CDS	m11_CDS	m11	m11_RNA	299	AUG	UAA	KY348373+:10714-11614	+	10714	11613	CDS
m11 iORF RNA #1 (15aa)	m11_iORF_RNA_#1	m11	m11_RNA_#1	15	AUG	UGA	KY348373+:11259-11307	+	11259	11306	iORF
m12 uoORF (27aa)	m12_uoORF	m12	m12_RNA	27	AUG	UAG	KY348373+:11677-11761	+	11677	11760	uoORF
m12 CDS (corrected)	m12_CDS	m12	m12_RNA	240	AUG	UGA	KY348373+:11781-12504	+	11781	12503	CDS
m12 iORF 1 RNA #1 (14aa)	m12_iORF_1_RNA_#1	m12	m12_RNA_#1	14	AUG	UGA	KY348373+:12197-12242	+	12197	12241	iORF
m12 iORF 2 RNA #1 (19aa)	m12_iORF_2_RNA_#1	m12	m12_RNA_#1	19	AUG	UAA	KY348373+:12281-12341	+	12281	12340	iORF
m13 CDS	m13_CDS	m13	m13_RNA	133	AUG	UAG	KY348373+:12598-13000	+	12598	12999	CDS
m14 uORF (41aa initiating from ACG)	m14_uORF	m14	m14_RNA	41	ACG	UAG	KY348373+:12874-13000	+	12874	12999	uORF
m14 CDS	m14_CDS	m14	m14_RNA	301	AUG	UAA	KY348373+:13084-13990	+	13084	13989	CDS
m15 CDS	m15_CDS	m15	m15_RNA	326	AUG	UAA	KY348373+:14084-15065	+	14084	15064	CDS
m16 uORF (29aa)	m16_uORF	m16	m16_RNA	28	AUG	UAG	KY348373+:14868-14955	+	14868	14954	uORF
m16 CDS	m16_CDS	m16	m16_RNA	210	AUG	UAA	KY348373+:15043-15676	+	15043	15675	CDS
m17.4 sORF (31aa; orphan)	m17.4_sORF	m17.4	-	31	AUG	UAG	KY348373+:16676-16772	+	16676	16771	sORF
m17.5 sORF 1 (74aa)	m17.5_sORF_1	m17.5	m17.5_RNA	74	ACG	UGA	KY348373+:17146-17371	+	17146	17370	sORF
m17.5 sORF 2 (27aa)	m17.5_sORF_2	m17.5	m17.5_RNA	27	AUG	UGA	KY348373+:17604-17688	+	17604	17687	sORF
m17.5 sORF 3 (38aa)	m17.5_sORF_3	m17.5	m17.5_RNA	38	AUG	UAG	KY348373+:17684-17801	+	17684	17800	sORF
m18.5 ORF *1 (33aa N-terminal extension initiating at CUG)	m18.5_ORF_*1	m18.5	m18.5_RNA	167	CUG	UGA	KY348373+:17860-18364	+	17860	18363	ORF
m18.5 ORF	m18.5_ORF	m18.5	m18.5_RNA	133	AUG	UGA	KY348373+:17962-18364	+	17962	18363	ORF
m18.6 ORF (orphan)	m18.6_ORF	m18.6	-	196	AUG	UGA	KY348373+:18448-19039	+	18448	19038	ORF
m18.6 sORF (50aa; orphan)	m18.6_sORF	m18.6	-	50	AUG	UGA	KY348373+:18936-19089	+	18936	19088	sORF
m19 CDS (not expressed)	m19_CDS	m19	m19_RNA	147	AUG	UGA	KY348373+:20337-20781	+	20337	20780	CDS
m21 CDS (not expressed)	m21_CDS	m21	m21_RNA	229	AUG	UAA	KY348373+:22643-23333	+	22643	23332	CDS
m22 CDS (not expressed)	m22_CDS	m22	m22_RNA	104	AUG	UAA	KY348373+:23584-23899	+	23584	23898	CDS
m22.5 uORF 1 (13aa)	m22.5_uORF_1	m22.5	m22.5_RNA	13	AUG	UGA	KY348373+:23933-23975	+	23933	23974	uORF
m22.5 uORF 2 (8aa)	m22.5_uORF_2	m22.5	m22.5_RNA	8	AUG	UGA	KY348373+:24020-24047	+	24020	24046	uORF
m22.5 sORF (90aa)	m22.5_sORF	m22.5	m22.5_RNA	90	AUG	UAG	KY348373+:24080-24353	+	24080	24352	sORF
m23.1 uORF 1 RNA *1 (24aa)	m23.1_uORF_1_RNA_*1	m23.1	m23.1_RNA_*1	24	AUG	UAG	KY348373+:24362-24437	+	24362	24436	uORF
m23.1 uORF 2 RNA *1 (76aa)	m23.1_uORF_2_RNA_*1	m23.1	m23.1_RNA_*1	76	AUG	UGA	KY348373+:24515-24746	+	24515	24745	uORF
m23.1 CDS	m23.1_CDS	m23.1	m23.1_RNA	111	AUG	UGA	KY348373+:24824-25160	+	24824	25159	CDS
m23.1 dORF (26aa)	m23.1_dORF	m23.1	m23.1_RNA	26	AUG	UAG	KY348373+:25207-25288	+	25207	25287	dORF
M25 uORF 1 RNA *1 (6aa)	M25_uORF_1_RNA_*1	M25	M25_RNA_*1	6	AUG	UGA	KY348373+:25642-25663	+	25642	25662	uORF
M25 uORF 2 RNA *1 (11aa)	M25_uORF_2_RNA_*1	M25	M25_RNA_*1	11	AUG	UAG	KY348373+:25687-25723	+	25687	25722	uORF
M25 uORF 3 RNA *1 (8aa)	M25_uORF_3_RNA_*1	M25	M25_RNA_*1	8	AUG	UAA	KY348373+:25726-25753	+	25726	25752	uORF
M25 uoORF RNA *1 (63aa)	M25_uoORF_RNA_*1	M25	M25_RNA_*1	63	AUG	UGA	KY348373+:25825-26017	+	25825	26016	uoORF
M25 CDS (corrected)	M25_CDS	M25	M25_RNA	847	AUG	UAA	KY348373+:26268-28812	+	26268	28811	CDS
M25 ORF #1 RNA #1 (includes 91aa N-terminal truncation initiating at AUG)	M25_ORF_#1_RNA_#1	M25	M25_RNA_#1	757	AUG	UAA	KY348373+:26538-28812	+	26538	28811	ORF
m25.5 uORF (24aa; orphan)	m25.5_uORF	m25.5	-	24	AUG	UAG	KY348373+:30709-30784	+	30709	30783	uORF
m25.5 ORF (orphan)	m25.5_ORF	m25.5	-	222	AUG	UAG	KY348373+:30832-31501	+	30832	31500	ORF
m26.5 sORF 1 (38aa; orphan)	m26.5_sORF_1	m26.5	-	38	AUG	UAG	KY348373+:32366-32483	+	32366	32482	sORF
m26.6 sORF 1 (10aa; orphan)	m26.6_sORF_1	m26.6	-	10	AUG	UAG	KY348373+:33488-33521	+	33488	33520	sORF
m26.6 sORF 2 (42aa; orphan)	m26.6_sORF_2	m26.6	-	42	AUG	UAG	KY348373+:33575-33704	+	33575	33703	sORF
m29 uORF RNA *1 (19aa)	m29_uORF_RNA_*1	m29	m29_RNA_*1	19	AUG	UAG	KY348373+:35076-35136	+	35076	35135	uORF
m29 CDS	m29_CDS	m29	m29_RNA	388	AUG	UAG	KY348373+:35307-36474	+	35307	36473	CDS
m30 uORF (22aa initiating at GUG)	m30_uORF	m30	m30_RNA	22	GUG	UGA	KY348373+:36791-36860	+	36791	36859	uORF
m30 CDS	m30_CDS	m30	m30_RNA	728	AUG	UGA	KY348373+:36883-39070	+	36883	39069	CDS
M31 CDS	M31_CDS	M31	M31_RNA	596	AUG	UGA	KY348373+:37279-39070	+	37279	39069	CDS
m32.5 sORF 1 (17aa)	m32.5_sORF_1	m32.5	m32.5_RNA	17	AUG	UAG	KY348373+:40716-40770	+	40716	40769	sORF
m32.5 sORF 2 (16aa)	m32.5_sORF_2	m32.5	m32.5_RNA	16	AUG	UGA	KY348373+:40920-40971	+	40920	40970	sORF
m32.5 sORF 3 (5aa)	m32.5_sORF_3	m32.5	m32.5_RNA	5	AUG	UAG	KY348373+:41298-41316	+	41298	41315	sORF
M33 uORF (6aa initiating from GUG)	M33_uORF	M33	M33_RNA	6	GUG	UGA	KY348373+:41379-41400	+	41379	41399	uORF
M33 CDS (spliced)	M33_CDS	M33	M33_RNA	377	AUG	UGA	KY348373+:41487-41520|41681-42782	+	41487	42781	CDS
M34 CDS	M34_CDS	M34	M34_RNA	854	AUG	UAA	KY348373+:43084-45649	+	43084	45648	CDS
M35 uoORF (50aa)	M35_uoORF	M35	M35_RNA	50	AUG	UAA	KY348373+:45882-46035	+	45882	46034	uoORF
M35 CDS	M35_CDS	M35	M35_RNA	519	AUG	UGA	KY348373+:45910-47470	+	45910	47469	CDS
m36.5 sORF (58aa)	m36.5_sORF	m36.5	m36.5_RNA	58	AUG	UAG	KY348373+:48358-48535	+	48358	48534	sORF
m43.6 sORF (40aa; orphan)	m43.6_sORF	m43.6	-	40	AUG	UAA	KY348373+:57758-57881	+	57758	57880	sORF
m44.4 ORF (orphan)	m44.4_ORF	m44.4	-	388	AUG	UAG	KY348373+:58943-60110	+	58943	60109	ORF
m44.5 ORF	m44.5_ORF	m44.5	m44.5_RNA	171	AUG	UAG	KY348373+:59594-60110	+	59594	60109	ORF
m44.6 sORF 1 (11aa; orphan)	m44.6_sORF_1	m44.6	-	11	AUG	UAG	KY348373+:60234-60270	+	60234	60269	sORF
m44.6 sORF 2 (24aa; orphan)	m44.6_sORF_2	m44.6	-	24	AUG	UAG	KY348373+:60312-60387	+	60312	60386	sORF
m44.6 sORF 3 (86aa; orphan)	m44.6_sORF_3	m44.6	-	86	AUG	UGA	KY348373+:60432-60693	+	60432	60692	sORF
m44.6 sORF 4 (11aa; orphan)	m44.6_sORF_4	m44.6	-	11	AUG	UAG	KY348373+:60768-60804	+	60768	60803	sORF
m44.7 sORF 1 (11aa)	m44.7_sORF_1	m44.7	m44.7_RNA	11	AUG	UAG	KY348373+:60864-60900	+	60864	60899	sORF
m44.7 sORF 2 (15aa)	m44.7_sORF_2	m44.7	m44.7_RNA	15	AUG	UAG	KY348373+:60972-61020	+	60972	61019	sORF
m44.7 sORF 3 (40aa)	m44.7_sORF_3	m44.7	m44.7_RNA	40	AUG	UAG	KY348373+:61080-61203	+	61080	61202	sORF
m44.7 sORF 4 (21aa)	m44.7_sORF_4	m44.7	m44.7_RNA	21	AUG	UAG	KY348373+:61431-61497	+	61431	61496	sORF
m44.7 sORF 5 (11aa)	m44.7_sORF_5	m44.7	m44.7_RNA	11	AUG	UAG	KY348373+:61533-61569	+	61533	61568	sORF
m44.8 sORF 1 (11aa)	m44.8_sORF_1	m44.8	m44.8_RNA	11	AUG	UAG	KY348373+:61707-61743	+	61707	61742	sORF
m44.8 sORF 2 (26aa)	m44.8_sORF_2	m44.8	m44.8_RNA	26	AUG	UAG	KY348373+:61797-61878	+	61797	61877	sORF
m44.8 sORF 3 (38aa)	m44.8_sORF_3	m44.8	m44.8_RNA	38	AUG	UGA	KY348373+:61959-62076	+	61959	62075	sORF
M47 uORF (7aa)	M47_uORF	M47	M47_RNA	7	AUG	UAG	KY348373+:63580-63604	+	63580	63603	uORF
M47 CDS	M47_CDS	M47	M47_RNA	1040	AUG	UGA	KY348373+:63925-67048	+	63925	67047	CDS
M48 uoORF (59aa)	M48_uoORF	M48	M48_RNA	58	AUG	UGA	KY348373+:66871-67048	+	66871	67047	uoORF
M48 CDS	M48_CDS	M48	M48_RNA	2149	AUG	UGA	KY348373+:67044-73494	+	67044	73493	CDS
m48.1 CDS (not expressed; orphan)	m48.1_CDS	m48.1	-	103	AUG	UAA	KY348373+:73564-73876	+	73564	73875	CDS
m48.5 sORF (13aa; orphan)	m48.5_sORF	m48.5	-	13	AUG	UGA	KY348373+:74264-74306	+	74264	74305	sORF
m49.5 sORF 1 (27aa; orphan)	m49.5_sORF_1	m49.5	-	27	AUG	UAG	KY348373+:75260-75344	+	75260	75343	sORF
m49.5 sORF 2 (5aa; orphan)	m49.5_sORF_2	m49.5	-	5	AUG	UAG	KY348373+:75392-75410	+	75392	75409	sORF
M52 uORF RNA *3 (32aa)	M52_uORF_RNA_*3	M52	M52_RNA_*3	32	AUG	UAG	KY348373+:76101-76200	+	76101	76199	uORF
M52 uORF RNA *2 (64aa)	M52_uORF_RNA_*2	M52	M52_RNA_*2	64	AUG	UGA	KY348373+:76473-76668	+	76473	76667	uORF
M52 uORF RNA *1 (15aa)	M52_uORF_RNA_*1	M52	M52_RNA_*1	15	AUG	UAA	KY348373+:76646-76694	+	76646	76693	uORF
M52 CDS	M52_CDS	M52	M52_RNA	517	AUG	UAG	KY348373+:76917-78471	+	76917	78470	CDS
M53 uoORF (47aa)	M53_uoORF	M53	M53_RNA	47	AUG	UAG	KY348373+:78327-78471	+	78327	78470	uoORF
M53 CDS	M53_CDS	M53	M53_RNA	333	AUG	UGA	KY348373+:78463-79465	+	78463	79464	CDS
m58 CDS (not expressed; orphan)	m58_CDS	m58	-	234	AUG	UAG	KY348373+:91763-92468	+	91763	92467	CDS
m59 CDS (not expressed; orphan)	m59_CDS	m59	-	340	AUG	UAG	KY348373+:93243-94266	+	93243	94265	CDS
m60-m73.5 ORF (splices to m73.5_Ex2 ORF Frame 1)	m60-m73.5_ORF	m60-m73.5	-	72	AUG	UAA	KY348373+:95041-95066|105881-106075	+	95041	106074	ORF
m68.5 uORF (24aa)	m68.5_uORF	m68.5	m68.5_RNA	24	AUG	UAG	KY348373+:96235-96310	+	96235	96309	uORF
m68.5 ORF	m68.5_ORF	m68.5	m68.5_RNA	188	AUG	UGA	KY348373+:96364-96931	+	96364	96930	ORF
m68.6-m73.5 ORF (splices to m73.5_Ex2 ORF Frame 3)	m68.6-m73.5_ORF	m68.6-m73.5	m68.6-m73.5_RNA	80	AUG	UAG	KY348373+:97173-97377|105881-105920	+	97173	105919	ORF
m68.7-m73.5 ORF (splices to m73.5_Ex2 ORF Frame 2)	m68.7-m73.5_ORF	m68.7-m73.5	m68.7-m73.5_RNA	51	AUG	UGA	KY348373+:97327-97377|105881-105987	+	97327	105986	ORF
m69.1 uORF 1 (19aa)	m69.1_uORF_1	m69.1	m69.1_RNA	19	AUG	UGA	KY348373+:98401-98461	+	98401	98460	uORF
m69.1-m73.5 uORF 1 (splices to m73.5_Ex2 ORF Frame 2)	m69.1-m73.5_uORF_1	m69.1-m73.5	m69.1-m73.5_RNA	53	AUG	UGA	KY348373+:98401-98457|105881-105987	+	98401	105986	uORF
m69.1 uORF 2 (6aa)	m69.1_uORF_2	m69.1	m69.1_RNA	6	AUG	UGA	KY348373+:98510-98531	+	98510	98530	uORF
m69.1 CDS (not expressed)	m69.1_CDS	m69.1	m69.1_RNA	119	AUG	UGA	KY348373+:98532-98892	+	98532	98891	CDS
m69.1 ORF (splices to m73.5_Ex2 ORF Frame 3)	m69.1_ORF	m69.1	-	27	AUG	UAG	KY348373+:98532-98577|105881-105920	+	98532	105919	ORF
m69.4 sORF 1 (37aa; orphan)	m69.4_sORF_1	m69.4	-	37	AUG	UAG	KY348373+:98954-99068	+	98954	99067	sORF
m69.4 sORF 2 (12aa; orphan)	m69.4_sORF_2	m69.4	-	12	AUG	UAG	KY348373+:99136-99175	+	99136	99174	sORF
m69.5 sORF 1 (29aa)	m69.5_sORF_1	m69.5	m69.5_RNA	29	AUG	UAG	KY348373+:99757-99847	+	99757	99846	sORF
m69.5 sORF 2 (15aa)	m69.5_sORF_2	m69.5	m69.5_RNA	15	AUG	UGA	KY348373+:99880-99928	+	99880	99927	sORF
m69.5 sORF 3 (42aa)	m69.5_sORF_3	m69.5	m69.5_RNA	42	AUG	UAG	KY348373+:99934-100063	+	99934	100062	sORF
m70.5 sORF 1 (30aa initiating at CUG)	m70.5_sORF_1	m70.5	m70.5_RNA	30	CUG	UAG	KY348373+:100528-100621	+	100528	100620	sORF
m70.5-m73.5 ORF (splices to m73.5_Ex2 ORF Frame 2; initiating at CUG)	m70.5-m73.5_ORF	m70.5-m73.5	m70.5-m73.5_RNA	64	CUG	UGA	KY348373+:100528-100617|105881-105987	+	100528	105986	ORF
m70.5 sORF 2 (9aa)	m70.5_sORF_2	m70.5	m70.5_RNA	9	AUG	UAG	KY348373+:100798-100828	+	100798	100827	sORF
M71 uORF 1 (31aa, orphan)	M71_uORF_1	M71	-	31	AUG	UAG	KY348373+:101574-101670	+	101574	101669	uORF
M71 ORF *1 (includes 15aa N-terminal extension initiating at ACG; orphan)	M71_ORF_*1	M71	-	314	ACG	UGA	KY348373+:101860-102805	+	101860	102804	ORF
M71 CDS	M71_CDS	M71	M71_RNA	299	AUG	UGA	KY348373+:101905-102805	+	101905	102804	CDS
m71.5 ORF	m71.5_ORF	m71.5	m71.5_RNA	127	AUG	UGA	KY348373+:103148-103532	+	103148	103531	ORF
M73 uORF RNA *1 (11aa)	M73_uORF_RNA_*1	M73	M73_RNA_*1	11	AUG	UGA	KY348373+:103712-103748	+	103712	103747	uORF
M73 CDS	M73_CDS	M73	M73_RNA	139	AUG	UGA	KY348373+:104102-104522	+	104102	104521	CDS
M73-m73.5 ORF (splices to m73.5_Ex2 ORF Frame 1)	M73-m73.5_ORF	M73-m73.5	M73-m73.5_RNA	84	AUG	UAA	KY348373+:104102-104163|105881-106075	+	104102	106074	ORF
m73.5 sORF (28aa)	m73.5_sORF	m73.5	m73.5_RNA	28	AUG	UGA	KY348373+:105900-105987	+	105900	105986	sORF
m73.6 sORF 1 (13aa)	m73.6_sORF_1	m73.6	m73.6_RNA	13	AUG	UAG	KY348373+:106152-106194	+	106152	106193	sORF
m73.6 sORF 2 (15aa)	m73.6_sORF_2	m73.6	m73.6_RNA	15	AUG	UAG	KY348373+:106221-106269	+	106221	106268	sORF
m73.6 sORF 3 (56aa)	m73.6_sORF_3	m73.6	m73.6_RNA	56	AUG	UAG	KY348373+:106293-106464	+	106293	106463	sORF
m74.7 sORF 1 (26aa)	m74.7_sORF_1	m74.7	m74.7_RNA	26	AUG	UAG	KY348373+:107391-107472	+	107391	107471	sORF
m74.7 sORF 2 (36aa)	m74.7_sORF_2	m74.7	m74.7_RNA	36	AUG	UGA	KY348373+:107646-107757	+	107646	107756	sORF
M76 CDS	M76_CDS	M76	M76_RNA	254	AUG	UGA	KY348373+:108386-109151	+	108386	109150	CDS
M77 CDS	M77_CDS	M77	M77_RNA	628	AUG	UGA	KY348373+:108933-110820	+	108933	110819	CDS
M78 CDS	M78_CDS	M78	M78_RNA	471	AUG	UGA	KY348373+:110991-112407	+	110991	112406	CDS
m79.5 sORF (56aa; orphan)	m79.5_sORF	m79.5	-	56	AUG	UGA	KY348373+:112966-113137	+	112966	113136	sORF
M80 uORF RNA *1 (26aa)	M80_uORF_RNA_*1	M80	M80_RNA_*1	26	AUG	UGA	KY348373+:113287-113368	+	113287	113367	uORF
M80 CDS	M80_CDS	M80	M80_RNA	697	AUG	UGA	KY348373+:113416-115510	+	113416	115509	CDS
m80.5 ORF	m80.5_ORF	m80.5	m80.5_RNA	395	AUG	UGA	KY348373+:114322-115510	+	114322	115509	ORF
m84.5 sORF (46aa; orphan)	m84.5_sORF	m84.5	-	46	AUG	UAG	KY348373+:122204-122345	+	122204	122344	sORF
m84.5 sORF #1 (includes 29aa N-termination truncation initiating at AUG; orphan)	m84.5_sORF_#1	m84.5	-	17	AUG	UAG	KY348373+:122291-122345	+	122291	122344	sORF
M87 CDS	M87_CDS	M87	M87_RNA	926	AUG	UAG	KY348373+:127385-130166	+	127385	130165	CDS
M88 uORF RNA #1 (70aa initiating at CUG)	M88_uORF_RNA_#1	M88	M88_RNA_#1	70	CUG	UAG	KY348373+:129953-130166	+	129953	130165	uORF
M88 uORF RNA #2 (7aa)	M88_uORF_RNA_#2	M88	M88_RNA_#2	7	AUG	UGA	KY348373+:130020-130044	+	130020	130043	uORF
M88 CDS	M88_CDS	M88	M88_RNA	426	AUG	UAA	KY348373+:130245-131526	+	130245	131525	CDS
m88.6 sORF 1 (45aa)	m88.6_sORF_1	m88.6	m88.6_RNA	45	AUG	UAA	KY348373+:131688-131826	+	131688	131825	sORF
m88.6 sORF 2 (54aa)	m88.6_sORF_2	m88.6	m88.6_RNA	54	AUG	UAG	KY348373+:132015-132180	+	132015	132179	sORF
m88.6 sORF 3 (27aa)	m88.6_sORF_3	m88.6	m88.6_RNA	27	AUG	UAG	KY348373+:132423-132507	+	132423	132506	sORF
m88.6 sORF 4 (94aa)	m88.6_sORF_4	m88.6	m88.6_RNA	94	AUG	UGA	KY348373+:132654-132939	+	132654	132938	sORF
M91 uORF RNA *1 (61aa)	M91_uORF_RNA_*1	M91	M91_RNA_*1	61	AUG	UGA	KY348373+:133068-133254	+	133068	133253	uORF
M91 CDS (corrected)	M91_CDS	M91	M91_RNA	92	AUG	UGA	KY348373+:133796-134075	+	133796	134074	CDS
M92 CDS	M92_CDS	M92	M92_RNA	230	AUG	UAG	KY348373+:134077-134770	+	134077	134769	CDS
M93 uORF (3aa)	M93_uORF	M93	M93_RNA	3	AUG	UGA	KY348373+:134645-134657	+	134645	134656	uORF
M93 CDS	M93_CDS	M93	M93_RNA	515	AUG	UAG	KY348373+:134735-136283	+	134735	136282	CDS
M94 uORF 1 (9aa)	M94_uORF_1	M94	M94_RNA	9	AUG	UGA	KY348373+:135993-136023	+	135993	136022	uORF
M94 uORF 2 (12aa)	M94_uORF_2	M94	M94_RNA	12	AUG	UGA	KY348373+:136086-136125	+	136086	136124	uORF
M94 CDS	M94_CDS	M94	M94_RNA	345	AUG	UGA	KY348373+:136236-137274	+	136236	137273	CDS
M95 uORF (23aa initiating at ATA)	M95_uORF	M95	M95_RNA	23	AUA	UAG	KY348373+:138176-138248	+	138176	138247	uORF
M95 CDS	M95_CDS	M95	M95_RNA	417	AUG	UGA	KY348373+:138284-139538	+	138284	139537	CDS
M96 uORF (5aa)	M96_uORF	M96	M96_RNA	5	AUG	UGA	KY348373+:139353-139371	+	139353	139370	uORF
M96 CDS	M96_CDS	M96	M96_RNA	129	AUG	UGA	KY348373+:139537-139927	+	139537	139926	CDS
M97 CDS	M97_CDS	M97	M97_RNA	643	AUG	UGA	KY348373+:140143-142075	+	140143	142074	CDS
M97 iORF (26aa; orphan)	M97_iORF	M97	M97_RNA	26	AUG	UGA	KY348373+:140930-141011	+	140930	141010	iORF
M98 CDS	M98_CDS	M98	M98_RNA	561	AUG	UGA	KY348373+:142103-143789	+	142103	143788	CDS
M98 iORF 1 RNA #2 (55aa)	M98_iORF_1_RNA_#2	M98	M98_RNA_#2	55	AUG	UGA	KY348373+:142434-142602	+	142434	142601	iORF
M98 iORF 2 (16aa; orphan)	M98_iORF_2	M98	M98_RNA	16	AUG	UAG	KY348373+:143307-143358	+	143307	143357	iORF
M99 CDS	M99_CDS	M99	M99_RNA	112	AUG	UGA	KY348373+:143725-144064	+	143725	144063	CDS
M99 iORF (33aa; orphan)	M99_iORF	M99	M99_RNA	33	AUG	UGA	KY348373+:143751-143853	+	143751	143852	iORF
m99.5 sORF 1 (21aa; orphan)	m99.5_sORF_1	m99.5	-	21	AUG	UAG	KY348373+:144395-144461	+	144395	144460	sORF
m99.5 sORF 2 (16aa; orphan)	m99.5_sORF_2	m99.5	-	16	AUG	UAG	KY348373+:144488-144539	+	144488	144538	sORF
m99.5 sORF 3 (57aa; orphan)	m99.5_sORF_3	m99.5	-	57	AUG	UAG	KY348373+:144578-144752	+	144578	144751	sORF
m99.5 sORF 4 (13aa; orphan)	m99.5_sORF_4	m99.5	-	13	AUG	UGA	KY348373+:144887-144929	+	144887	144928	sORF
m100.5 sORF 1 (19aa)	m100.5_sORF_1	m100.5	m100.5_RNA	19	AUG	UAG	KY348373+:144977-145037	+	144977	145036	sORF
m100.5 sORF 2 (32aa)	m100.5_sORF_2	m100.5	m100.5_RNA	32	AUG	UAA	KY348373+:145109-145208	+	145109	145207	sORF
m100.5 sORF 3 (88aa)	m100.5_sORF_3	m100.5	m100.5_RNA	88	AUG	UAA	KY348373+:145259-145526	+	145259	145525	sORF
M102 CDS	M102_CDS	M102	M102_RNA	812	AUG	UGA	KY348373+:145598-148037	+	145598	148036	CDS
m103.5 sORF 1	m103.5_sORF_1	m103.5	m103.5_RNA	38	AUG	UAG	KY348373+:149497-149614	+	149497	149613	sORF
m103.5 sORF 2 RNA #1	m103.5_sORF_2_RNA_#1	m103.5	m103.5_RNA_#1	89	AUG	UAG	KY348373+:149626-149896	+	149626	149895	sORF
m104.5 sORF 1	m104.5_sORF_1	m104.5	m104.5_RNA	55	AUG	UAG	KY348373+:150202-150370	+	150202	150369	sORF
M105 uORF (11aa)	M105_uORF	M105	M105_RNA	10	AUG	UAG	KY348373+:150913-150946	+	150913	150945	uORF
M105 CDS	M105_CDS	M105	M105_RNA	948	AUG	UGA	KY348373+:151030-153877	+	151030	153876	CDS
m107 uORF RNA *1 (49aa)	m107_uORF_RNA_*1	m107	m107_RNA_*1	49	AUG	UAG	KY348373+:161687-161837	+	161687	161836	uORF
m107 CDS	m107_CDS	m107	m107_RNA	231	AUG	UGA	KY348373+:161985-162681	+	161985	162680	CDS
m107 CDS #1 RNA #2 (includes 100aa N-terminal truncation initiating at AUG)	m107_CDS_#1_RNA_#2	m107	m107_RNA_#2	131	AUG	UGA	KY348373+:162285-162681	+	162285	162680	CDS
M112 uORF 1 RNA *1 (12aa; unclear RNA)	M112_uORF_1_RNA_*1	M112	M112_RNA_*1	12	AUG	UAA	KY348373+:162918-162957	+	162918	162956	uORF
M112 uORF 2 RNA *1 (8aa; unclear RNA)	M112_uORF_2_RNA_*1	M112	M112_RNA_*1	8	AUG	UAG	KY348373+:163019-163046	+	163019	163045	uORF
M112 CDS RNA Iso1 (spliced)	M112_CDS_RNA_Iso1	M112	M112_RNA_Iso1	305	AUG	UGA	KY348373+:163099-163892|163985-164087|164488-164511	+	163099	164510	CDS
M112.1 CDS RNA Iso2 (spliced)	M112.1_CDS_RNA_Iso2	M112.1	M112.1_RNA_Iso2	330	AUG	UGA	KY348373+:163099-163892|163985-164162|164488-164511	+	163099	164510	CDS
M113 CDS (spliced)	M113_CDS	M113	M113_RNA	629	AUG	UGA	KY348373+:163099-163892|163985-165082	+	163099	165081	CDS
M113 ORF #1 (includes 477aa N-terminal truncation initiating at AUG)	M113_ORF_#1	M113	M113_RNA	183	AUG	UGA	KY348373+:164530-165082	+	164530	165081	ORF
m114.5 sORF 1 (25aa; orphan)	m114.5_sORF_1	m114.5	-	25	AUG	UGA	KY348373+:166355-166433	+	166355	166432	sORF
m114.5 sORF 2 (56aa; orphan)	m114.5_sORF_2	m114.5	-	56	AUG	UAG	KY348373+:166531-166702	+	166531	166701	sORF
m114.5 sORF 3 (7aa; orphan)	m114.5_sORF_3	m114.5	-	7	AUG	UAG	KY348373+:166909-166933	+	166909	166932	sORF
m114.5 sORF 4 (47aa; orphan)	m114.5_sORF_4	m114.5	-	47	AUG	UGA	KY348373+:167071-167215	+	167071	167214	sORF
m115.5 ORF	m115.5_ORF	m115.5	m115.5_RNA	213	AUG	UGA	KY348373+:167334-167976	+	167334	167975	ORF
m117.1 uORF RNA *1 (14aa)	m117.1_uORF_RNA_*1	m117.1	m117.1_RNA_*1	14	AUG	UAG	KY348373+:169143-169188	+	169143	169187	uORF
m117.1 CDS (not expressed)	m117.1_CDS	m117.1	m117.1_RNA	471	AUG	UAA	KY348373+:169543-170959	+	169543	170958	CDS
m118.5 ORF (orphan)	m118.5_ORF	m118.5	-	202	AUG	UAA	KY348373+:171036-171645	+	171036	171644	ORF
m118.7 sORF *1 RNA *1 (includes 15aa N-terminal extension initiating from AUG)	m118.7_sORF_*1_RNA_*1	m118.7	m118.7_RNA_*1	93	AUG	UAA	KY348373+:172158-172440	+	172158	172439	sORF
m118.7 sORF (78aa)	m118.7_sORF	m118.7	m118.7_RNA	78	AUG	UAA	KY348373+:172203-172440	+	172203	172439	sORF
m119.5 uORF 1 (71aa)	m119.5_uORF_1	m119.5	m119.5_RNA	71	AUG	UAG	KY348373+:173217-173433	+	173217	173432	uORF
m119.5 uORF 2 (38aa)	m119.5_uORF_2	m119.5	m119.5_RNA	38	AUG	UGA	KY348373+:173775-173892	+	173775	173891	uORF
m119.5 CDS (not expressed)	m119.5_CDS	m119.5	m119.5_RNA	111	AUG	UGA	KY348373+:174156-174492	+	174156	174491	CDS
m124 CDS (spliced;corrected; orphan)	m124_CDS	m124	-	132	AUG	UAG	KY348373+:181804-181922|182002-182283	+	181804	182282	CDS
m125 CDS (not expressed; orphan)	m125_CDS	m125	-	109	AUG	UGA	KY348373+:183438-183768	+	183438	183767	CDS
m126 CDS (not expressed)	m126_CDS	m126	-	91	AUG	UAG	KY348373+:184537-184813	+	184537	184812	CDS
m126-m128 uORF RNA #1 (spliced;64aa)	m126-m128_uORF_RNA_#1	m126-m128	m126-m128_RNA_#1	64	AUG	UAG	KY348373+:184730-184800|185596-185721	+	184730	185720	uORF
m126-m128 uORF *1 (includes 10aa N-terminal extension initiating at AUG)	m126-m128_uORF_*1	m126-m128	m126-m128_RNA	23	CUG	UAA	KY348373+:185649-185720|186085-186086	+	185649	186085	uORF
m126-m128 uORF (13aa)	m126-m128_uORF	m126-m128	m126-m128_RNA	13	AUG	UAA	KY348373+:185679-185720|186085-186086	+	185679	186085	uORF
m128 CDS (ie2 Exon 3)	m128_CDS	m128	m128_RNA	404	AUG	UGA	KY348373+:186087-187302	+	186087	187301	CDS
m128 CDS #1 RNA #1 (includes 25aa N-terminal truncation initiating at AUG)	m128_CDS_#1_RNA_#1	m128	m128_RNA_#1	380	AUG	UGA	KY348373+:186159-187302	+	186159	187301	CDS
m130 CDS (not expressed)	m130_CDS	m130	m130_RNA	157	AUG	UGA	KY348373+:187808-188282	+	187808	188281	CDS
m134 CDS (not expressed; orphan)	m134_CDS	m134	-	137	AUG	UGA	KY348373+:189869-190283	+	189869	190282	CDS
m139.5 sORF (26aa)	m139.5_sORF	m139.5	m139.5_RNA	26	AUG	UAG	KY348373+:197213-197294	+	197213	197293	sORF
m148 CDS (not expressed; orphan)	m148_CDS	m148	-	119	AUG	UAG	KY348373+:206930-207290	+	206930	207289	CDS
m149 CDS (not expressed; orphan)	m149_CDS	m149	-	229	AUG	UAA	KY348373+:207328-208018	+	207328	208017	CDS
m162.5 sORF (72aa)	m162.5_sORF	m162.5	m162.5_RNA	72	AUG	UAG	KY348373+:221989-222208	+	221989	222207	sORF
m168 CDS (not expressed; orphan)	m168_CDS	m168	-	181	AUG	UGA	KY348373+:227922-228468	+	227922	228467	CDS
m169.5 sORF (45aa initiating at TTG)	m169.5_sORF	m169.5	m169.5_RNA	45	UUG	UAA	KY348373+:229291-229429	+	229291	229428	sORF
m01 CDS (not expressed)	m01_CDS	m01	m01_RNA	118	AUG	UGA	KY348373-:479-836	-	835	479	CDS
m03.5 sORF (8aa)	m03.5_sORF	m03.5	m03.5_RNA	8	AUG	UAA	KY348373-:3512-3539	-	3538	3512	sORF
m05.5 sORF (22aa)	m05.5_sORF	m05.5	m05.5_RNA	22	AUG	UAG	KY348373-:4534-4603	-	4602	4534	sORF
m09.5 sORF (18aa)	m09.5_sORF	m09.5	m09.5_RNA	18	AUG	UAG	KY348373-:9956-10013	-	10012	9956	sORF
m13.5 sORF 4 (35aa)	m13.5_sORF_4	m13.5	m13.5_RNA	35	AUG	UAA	KY348373-:12810-12918	-	12917	12810	sORF
m13.5 sORF 3 (12aa)	m13.5_sORF_3	m13.5	m13.5_RNA	12	AUG	UAA	KY348373-:13074-13113	-	13112	13074	sORF
m13.5 sORF 2 (18aa)	m13.5_sORF_2	m13.5	m13.5_RNA	18	AUG	UGA	KY348373-:13271-13328	-	13327	13271	sORF
m13.5 sORF 1 (13aa)	m13.5_sORF_1	m13.5	m13.5_RNA	13	AUG	UAG	KY348373-:13388-13430	-	13429	13388	sORF
m14.5 sORF 2 (60aa)	m14.5_sORF_2	m14.5	m14.5_RNA	60	AUG	UGA	KY348373-:14266-14449	-	14448	14266	sORF
m14.5 sORF 1 (17aa)	m14.5_sORF_1	m14.5	m14.5_RNA	17	AUG	UGA	KY348373-:14486-14540	-	14539	14486	sORF
m17 CDS	m17_CDS	m17	m17_RNA	400	AUG	UGA	KY348373-:15748-16951	-	16950	15748	CDS
m18 CDS #1 (includes 688aa N-terminal truncation initiating from AUG)	m18_CDS_#1	m18	m18_RNA	352	AUG	UGA	KY348373-:17070-18129	-	18128	17070	CDS
m18 CDS	m18_CDS	m18	m18_RNA	1040	AUG	UGA	KY348373-:17070-20193	-	20192	17070	CDS
m18 iORF RNA #1 (54aa initiating at AUG)	m18_iORF_RNA_#1	m18	m18_RNA_#1	54	AUG	UGA	KY348373-:17549-17714	-	17713	17549	iORF
m18A ORF (172aa)	m18A_ORF	m18A	m18A_RNA	172	AUG	UGA	KY348373-:17893-18412	-	18411	17893	ORF
m20 CDS #1 RNA #3 (includes 208aa N-terminal truncation initiating at AUG)	m20_CDS_#1_RNA_#3	m20	m20_RNA_#3	613	AUG	UGA	KY348373-:20578-22420	-	22419	20578	CDS
m20 CDS	m20_CDS	m20	m20_RNA	821	AUG	UGA	KY348373-:20578-23044	-	23043	20578	CDS
m19.5 ORF (148aa)	m19.5_ORF	m19.5	m19.5_RNA	148	AUG	UGA	KY348373-:20766-21213	-	21212	20766	ORF
m20 iORF RNA #3 (30aa)	m20_iORF_RNA_#3	m20	m20_RNA_#3	30	AUG	UGA	KY348373-:22257-22350	-	22349	22257	iORF
M23 CDS #1 RNA #1 (includes 149aa N-terminal truncation initiating at AUG)	M23_CDS_#1_RNA_#1	M23	M23_RNA_#1	242	AUG	UGA	KY348373-:23776-24505	-	24504	23776	CDS
M23 CDS	M23_CDS	M23	M23_RNA	391	AUG	UGA	KY348373-:23776-24952	-	24951	23776	CDS
M24 CDS	M24_CDS	M24	M24_RNA	323	AUG	UAG	KY348373-:25146-26118	-	26117	25146	CDS
M23 uORF (54aa)	M23_uORF	M23	M23_RNA	54	AUG	UAG	KY348373-:25277-25442	-	25441	25277	uORF
m24.5 ORF	m24.5_ORF	m24.5	m24.5_RNA	182	AUG	UAG	KY348373-:25991-26540	-	26539	25991	ORF
m24.5 uORF (9aa initiating at CUG)	m24.5_uORF	m24.5	m24.5_RNA	9	CUG	UGA	KY348373-:26541-26571	-	26570	26541	uORF
m25.1 CDS #1 (early)	m25.1_CDS_#1	m25.1	m25.1_RNA	427	AUG	UAA	KY348373-:28996-30280	-	30279	28996	CDS
m25.1 CDS	m25.1_CDS	m25.1	m25.1_RNA	534	AUG	UAA	KY348373-:28996-30601	-	30600	28996	CDS
m25.1 iORF RNA #1 (41aa; orphan)	m25.1_iORF_RNA_#1	m25.1	m25.1_RNA_#1	41	AUG	UAA	KY348373-:30096-30222	-	30221	30096	iORF
m25.2 CDS	m25.2_CDS	m25.2	m25.2_RNA	323	AUG	UGA	KY348373-:30243-31215	-	31214	30243	CDS
m25.2 CDS *1 (orphan)	m25.2_CDS_*1	m25.2	-	470	AUG	UGA	KY348373-:30243-31656	-	31655	30243	CDS
M26 CDS	M26_CDS	M26	M26_RNA	192	AUG	UGA	KY348373-:31345-31924	-	31923	31345	CDS
M26 uoORF (52aa)	M26_uoORF	M26	M26_RNA	52	AUG	UGA	KY348373-:31905-32064	-	32063	31905	uoORF
M27 CDS	M27_CDS	M27	M27_RNA	682	AUG	UGA	KY348373-:32245-34294	-	34293	32245	CDS
m28 CDS	m28_CDS	m28	m28_RNA	430	AUG	UGA	KY348373-:34484-35777	-	35776	34484	CDS
m28 uoORF (61aa; orphan)	m28_uoORF	m28	-	61	AUG	UGA	KY348373-:35773-35959	-	35958	35773	uoORF
m29.1 CDS	m29.1_CDS	m29.1	m29.1_RNA	210	AUG	UAG	KY348373-:36027-36660	-	36659	36027	CDS
M32 CDS (corrected)	M32_CDS	M32	M32_RNA	701	AUG	UGA	KY348373-:39281-41387	-	41386	39281	CDS
M32 iORF (41aa; orphan)	M32_iORF	M32	M32_RNA	41	AUG	UAG	KY348373-:40342-40468	-	40467	40342	iORF
m32.6 sORF 3 (28aa)	m32.6_sORF_3	m32.6	m32.6_RNA	28	AUG	UAG	KY348373-:41692-41779	-	41778	41692	sORF
m32.6 sORF 2 (9aa)	m32.6_sORF_2	m32.6	m32.6_RNA	9	AUG	UAG	KY348373-:41839-41869	-	41868	41839	sORF
m32.6 sORF 1 (40aa)	m32.6_sORF_1	m32.6	m32.6_RNA	40	AUG	UAA	KY348373-:42097-42220	-	42219	42097	sORF
m33.6 sORF 1 (orphan;20aa)	m33.6_sORF_1	m33.6	-	20	AUG	UGA	KY348373-:43489-43552	-	43551	43489	sORF
M36 CDS (spliced)	M36_CDS	M36	M36_RNA	507	AUG	UAG	KY348373-:47619-48911|49037-49269	-	49268	47619	CDS
M37.5 ORF	M37.5_ORF	M37.5	M37.5_RNA	176	AUG	UGA	KY348373-:49442-49973	-	49972	49442	ORF
M37 CDS (not expressed; orphan)	M37_CDS	M37	-	345	AUG	UGA	KY348373-:49442-50480	-	50479	49442	CDS
M37.5 uORF 2 (20aa; orphan)	M37.5_uORF_2	M37.5	-	20	AUG	UAG	KY348373-:49987-50050	-	50049	49987	uORF
M37.5 uORF 1 (40aa; orphan)	M37.5_uORF_1	M37.5	-	40	AUG	UGA	KY348373-:50083-50206	-	50205	50083	uORF
M38 CDS	M38_CDS	M38	M38_RNA	497	AUG	UAA	KY348373-:50463-51957	-	51956	50463	CDS
m38.5 ORF	m38.5_ORF	m38.5	m38.5_RNA	196	AUG	UAG	KY348373-:51778-52369	-	52368	51778	ORF
m39 CDS #1 RNA #1 (includes 44aa N-terminal truncation initiating at AUG)	m39_CDS_#1_RNA_#1	m39	m39_RNA_#1	194	AUG	UGA	KY348373-:52485-53070	-	53069	52485	CDS
m39 CDS	m39_CDS	m39	m39_RNA	238	AUG	UGA	KY348373-:52485-53202	-	53201	52485	CDS
m40 CDS	m40_CDS	m40	m40_RNA	121	AUG	UGA	KY348373-:53266-53632	-	53631	53266	CDS
m41 CDS	m41_CDS	m41	m41_RNA	138	AUG	UGA	KY348373-:53784-54201	-	54200	53784	CDS
m41.1 ORF (orphan)	m41.1_ORF	m41.1	-	57	AUG	UAG	KY348373-:54017-54191	-	54190	54017	ORF
m41 uORF RNA *2 (6aa)	m41_uORF_RNA_*2	m41	m41_RNA_*2	6	AUG	UGA	KY348373-:54298-54319	-	54318	54298	uORF
m42 CDS	m42_CDS	m42	m42_RNA	163	AUG	UAG	KY348373-:54353-54845	-	54844	54353	CDS
m42 iORF (93 aa)	m42_iORF	m42	m42_RNA	93	AUG	UGA	KY348373-:54496-54778	-	54777	54496	iORF
m42 uORF RNA *1 (62aa initiating at GUG)	m42_uORF_RNA_*1	m42	m42_RNA_*1	62	GUG	UGA	KY348373-:54865-55054	-	55053	54865	uORF
m42 uORF 2 RNA *2 (23aa initiating at CUG)	m42_uORF_2_RNA_*2	m42	m42_RNA_*2	23	CUG	UGA	KY348373-:55079-55151	-	55150	55079	uORF
m42 uORF 1 RNA *2 (7aa initiating at ACG)	m42_uORF_1_RNA_*2	m42	m42_RNA_*2	7	ACG	UAA	KY348373-:55193-55217	-	55216	55193	uORF
M43 CDS	M43_CDS	M43	M43_RNA	597	AUG	UAA	KY348373-:55352-57146	-	57145	55352	CDS
M44 CDS	M44_CDS	M44	M44_RNA	411	AUG	UGA	KY348373-:57886-59122	-	59121	57886	CDS
M44 CDS *1 (includes 18aa N-terminal extension initiating at GUG)	M44_CDS_*1	M44	M44_RNA	429	GUG	UGA	KY348373-:57886-59176	-	59175	57886	CDS
M45 CDS (corrected)	M45_CDS	M45	M45_RNA	1174	AUG	UGA	KY348373-:59516-63041	-	63040	59516	CDS
m45.5 ORF	m45.5_ORF	m45.5	m45.5_RNA	180	AUG	UAA	KY348373-:62179-62722	-	62721	62179	ORF
M46 CDS	M46_CDS	M46	M46_RNA	294	AUG	UGA	KY348373-:63042-63927	-	63926	63042	CDS
m47.3 uORF (7aa; orphan)	m47.3_uORF	m47.3	-	7	AUG	UAG	KY348373-:64917-64941	-	64940	64917	uORF
m47.4 sORF (29aa)	m47.4_sORF	m47.4	m47.4_RNA	29	AUG	UAG	KY348373-:65313-65403	-	65402	65313	sORF
m47.5 sORF 1 (54aa; orphan)	m47.5_sORF_1	m47.5	-	54	AUG	UAG	KY348373-:66027-66192	-	66191	66027	sORF
m47.6 ORF #1 (includes 126aa N-terminal truncation initiating at AUG; orphan)	m47.6_ORF_#1	m47.6	-	75	AUG	UAG	KY348373-:66267-66495	-	66494	66267	ORF
m47.6 ORF (orphan)	m47.6_ORF	m47.6	-	201	AUG	UAG	KY348373-:66267-66873	-	66872	66267	ORF
m47.8 ORF	m47.8_ORF	m47.8	m47.8_RNA	112	AUG	UGA	KY348373-:71096-71435	-	71434	71096	ORF
m47.8 uORF (4aa)	m47.8_uORF	m47.8	m47.8_RNA	4	AUG	UGA	KY348373-:71489-71504	-	71503	71489	uORF
m48.2 CDS	m48.2_CDS	m48.2	m48.2_RNA	98	AUG	UAA	KY348373-:73573-73870	-	73869	73573	CDS
M49 CDS	M49_CDS	M49	M49_RNA	536	AUG	UGA	KY348373-:73921-75532	-	75531	73921	CDS
M50 CDS	M50_CDS	M50	M50_RNA	316	AUG	UGA	KY348373-:75503-76454	-	76453	75503	CDS
M51 CDS #1 RNA #1 (includes 107aa N-terminal truncation initiating at AUG)	M51_CDS_#1_RNA_#1	M51	M51_RNA_#1	126	AUG	UGA	KY348373-:76517-76898	-	76897	76517	CDS
M51 CDS	M51_CDS	M51	M51_RNA	233	AUG	UGA	KY348373-:76517-77219	-	77218	76517	CDS
M51 iORF (26aa; orphan)	M51_iORF	M51	M51_RNA	26	AUG	UGA	KY348373-:76966-77047	-	77046	76966	iORF
m52.3 sORF 2 (48aa; orphan)	m52.3_sORF_2	m52.3	-	48	AUG	UAG	KY348373-:77258-77405	-	77404	77258	sORF
m52.3 sORF 1 (18aa; orphan)	m52.3_sORF_1	m52.3	-	18	AUG	UAG	KY348373-:77441-77498	-	77497	77441	sORF
m52.4 sORF 2 (82 aa;orphan)	m52.4_sORF_2	m52.4	-	82	AUG	UAG	KY348373-:77666-77915	-	77914	77666	sORF
m52.4 sORF 1 (15aa;orphan)	m52.4_sORF_1	m52.4	-	15	AUG	UAG	KY348373-:77921-77969	-	77968	77921	sORF
m52.5 sORF (64aa)	m52.5_sORF	m52.5	m52.5_RNA	64	AUG	UGA	KY348373-:78134-78329	-	78328	78134	sORF
M54 CDS	M54_CDS	M54	M54_RNA	1097	AUG	UGA	KY348373-:79703-82997	-	82996	79703	CDS
m54.5 ORF	m54.5_ORF	m54.5	m54.5_RNA	227	AUG	UGA	KY348373-:80262-80946	-	80945	80262	ORF
M55 CDS	M55_CDS	M55	M55_RNA	937	AUG	UGA	KY348373-:83005-85819	-	85818	83005	CDS
M55 uoORF (35aa initiating from ACG)	M55_uoORF	M55	M55_RNA	35	ACG	UGA	KY348373-:85718-85826	-	85825	85718	uoORF
M56 CDS	M56_CDS	M56	M56_RNA	798	AUG	UGA	KY348373-:85718-88115	-	88114	85718	CDS
M55 uORF 2 (10aa)	M55_uORF_2	M55	M55_RNA	10	AUG	UGA	KY348373-:85839-85872	-	85871	85839	uORF
M55 uORF 1 (6aa)	M55_uORF_1	M55	M55_RNA	6	AUG	UAA	KY348373-:86023-86044	-	86043	86023	uORF
M56A ORF (559aa)	M56A_ORF	M56A	M56A_RNA	559	AUG	UGA	KY348373-:86490-88170	-	88169	86490	ORF
M57 CDS	M57_CDS	M57	M57_RNA	1191	AUG	UGA	KY348373-:88321-91897	-	91896	88321	CDS
M69 CDS	M69_CDS	M69	M69_RNA	842	AUG	UGA	KY348373-:96195-98724	-	98723	96195	CDS
M70 CDS #1 RNA #1 (includes 784aa N-terminal truncation initiating at AUG)	M70_CDS_#1_RNA_#1	M70	M70_RNA_#1	180	AUG	UAG	KY348373-:99012-99555	-	99554	99012	CDS
M70 CDS	M70_CDS	M70	M70_RNA	964	AUG	UAG	KY348373-:99012-101907	-	101906	99012	CDS
M72 CDS	M72_CDS	M72	M72_RNA	401	AUG	UGA	KY348373-:103033-104239	-	104238	103033	CDS
M72 ORF *1 (includes 29aa N-terminal extension initiating at CUG)	M72_ORF_*1	M72	M72_RNA	430	CUG	UGA	KY348373-:103033-104326	-	104325	103033	ORF
M72 uORF RNA *1 (27aa)	M72_uORF_RNA_*1	M72	M72_RNA_*1	27	AUG	UAG	KY348373-:104386-104470	-	104469	104386	uORF
m74 CDS	m74_CDS	m74	m74_RNA	438	AUG	UGA	KY348373-:104498-105815	-	105814	104498	CDS
M75 CDS	M75_CDS	M75	M75_RNA	725	AUG	UAA	KY348373-:106112-108290	-	108289	106112	CDS
M79 CDS	M79_CDS	M79	M79_RNA	258	AUG	UGA	KY348373-:112641-113418	-	113417	112641	CDS
M82 CDS	M82_CDS	M82	M82_RNA	598	AUG	UGA	KY348373-:115713-117510	-	117509	115713	CDS
M83 CDS	M83_CDS	M83	M83_RNA	809	AUG	UGA	KY348373-:117616-120046	-	120045	117616	CDS
M83 uORF (41 aa initiating at CUG)	M83_uORF	M83	M83_RNA	41	CUG	UGA	KY348373-:120084-120210	-	120209	120084	uORF
M84 CDS	M84_CDS	M84	M84_RNA	587	AUG	UGA	KY348373-:120084-121848	-	121847	120084	CDS
M85 CDS	M85_CDS	M85	M85_RNA	311	AUG	UGA	KY348373-:122191-123127	-	123126	122191	CDS
M86 CDS	M86_CDS	M86	M86_RNA	1353	AUG	UGA	KY348373-:123201-127263	-	127262	123201	CDS
m87.4 sORF 5 (59aa initiating at ACG; orphan)	m87.4_sORF_5	m87.4	-	59	ACG	UAG	KY348373-:127495-127675	-	127674	127495	sORF
m87.4 sORF 4 (16aa; orphan)	m87.4_sORF_4	m87.4	-	16	AUG	UAG	KY348373-:127756-127807	-	127806	127756	sORF
m87.4 sORF 3 (35aa; orphan)	m87.4_sORF_3	m87.4	-	35	AUG	UAG	KY348373-:127828-127936	-	127935	127828	sORF
m87.4 sORF 2 (29aa; orphan)	m87.4_sORF_2	m87.4	-	29	AUG	UAG	KY348373-:127981-128071	-	128070	127981	sORF
m87.4 sORF 1 (24aa; orphan)	m87.4_sORF_1	m87.4	-	24	AUG	UAG	KY348373-:128206-128281	-	128280	128206	sORF
m87.5 ORF	m87.5_ORF	m87.5	m87.5_RNA	243	AUG	UAA	KY348373-:128288-129020	-	129019	128288	ORF
m87.5 uORF RNA #1 (6aa)	m87.5_uORF_RNA_#1	m87.5	m87.5_RNA_#1	6	AUG	UAA	KY348373-:129061-129082	-	129081	129061	uORF
m87.5 uORF RNA *1 (39aa)	m87.5_uORF_RNA_*1	m87.5	m87.5_RNA_*1	39	AUG	UAA	KY348373-:129061-129181	-	129180	129061	uORF
m88.5 sORF 2 (56aa; orphan)	m88.5_sORF_2	m88.5	-	56	AUG	UGA	KY348373-:130190-130361	-	130360	130190	sORF
m88.5 sORF 1 (24aa;orphan)	m88.5_sORF_1	m88.5	-	24	AUG	UAG	KY348373-:130871-130946	-	130945	130871	sORF
m89 CDS (spliced)	m89_CDS	m89	m89_RNA	671	AUG	UAA	KY348373-:131648-132773|137395-138286	-	138285	131648	CDS
m90 CDS	m90_CDS	m90	m90_RNA	318	AUG	UGA	KY348373-:132922-133879	-	133878	132922	CDS
m90 uORF RNA *1 (15aa initiating at ACG)	m90_uORF_RNA_*1	m90	m90_RNA_*1	15	ACG	UGA	KY348373-:133957-134005	-	134004	133957	uORF
m89 uORF (37aa initiating at CUG)	m89_uORF	m89	m89_RNA	37	CUG	UGA	KY348373-:138325-138439	-	138438	138325	uORF
m95.5 sORF (7aa)	m95.5_sORF	m95.5	m95.5_RNA	7	AUG	UAG	KY348373-:139138-139162	-	139161	139138	sORF
m96.5 ORF (orphan)	m96.5_ORF	m96.5	-	135	AUG	UAG	KY348373-:139420-139828	-	139827	139420	ORF
m96.5 uoORF (41aa; orphan)	m96.5_uoORF	m96.5	-	41	AUG	UGA	KY348373-:139824-139950	-	139949	139824	uoORF
M100 CDS (corrected)	M100_CDS	M100	M100_RNA	353	AUG	UGA	KY348373-:144298-145360	-	145359	144298	CDS
m102.2 sORF 2 (47aa; orphan)	m102.2_sORF_2	m102.2	-	47	AUG	UAA	KY348373-:145416-145560	-	145559	145416	sORF
m102.2 sORF 1 (10aa; orphan)	m102.2_sORF_1	m102.2	-	10	AUG	UAG	KY348373-:145642-145675	-	145674	145642	sORF
m102.2 sORF *1 (includes 20aa N-terminal extension initiating at ACG; orphan)	m102.2_sORF_*1	m102.2	-	30	ACG	UAG	KY348373-:145642-145735	-	145734	145642	sORF
m102.3 sORF 2 (17aa; orphan)	m102.3_sORF_2	m102.3	-	17	AUG	UGA	KY348373-:146131-146185	-	146184	146131	sORF
m102.3 sORF 1 (79aa; orphan)	m102.3_sORF_1	m102.3	-	79	AUG	UAG	KY348373-:146248-146488	-	146487	146248	sORF
m102.4 sORF 2 (18aa; orphan)	m102.4_sORF_2	m102.4	-	18	AUG	UAG	KY348373-:146803-146860	-	146859	146803	sORF
m102.4 sORF 1 (42aa; orphan)	m102.4_sORF_1	m102.4	-	42	AUG	UAG	KY348373-:146902-147031	-	147030	146902	sORF
m102.5 ORF #1 (includes 58aa N-terminal truncation initiating at AUG; orphan)	m102.5_ORF_#1	m102.5	-	55	AUG	UAA	KY348373-:147148-147316	-	147315	147148	ORF
m102.5 ORF (orphan)	m102.5_ORF	m102.5	-	113	AUG	UAA	KY348373-:147148-147490	-	147489	147148	ORF
m102.6 sORF (77aa; orphan)	m102.6_sORF	m102.6	-	77	AUG	UAG	KY348373-:147691-147925	-	147924	147691	sORF
M103 CDS	M103_CDS	M103	M103_RNA	317	AUG	UGA	KY348373-:148184-149138	-	149137	148184	CDS
M104 CDS	M104_CDS	M104	M104_RNA	704	AUG	UAG	KY348373-:149115-151230	-	151229	149115	CDS
M104 CDS *1 (includes 82aa N-terminal extension initiating at CUG)	M104_CDS_*1	M104	M104_RNA	786	CUG	UAG	KY348373-:149115-151476	-	151475	149115	CDS
m105.4 sORF (42aa; orphan)	m105.4_sORF	m105.4	-	42	AUG	UAG	KY348373-:151650-151779	-	151778	151650	sORF
m105.5 sORF (94aa; orphan)	m105.5_sORF	m105.5	-	94	AUG	UAG	KY348373-:151908-152193	-	152192	151908	sORF
m106 CDS	m106_CDS	m106	m106_RNA	147	AUG	UGA	KY348373-:153915-154359	-	154358	153915	CDS
m106 uoORF #1 (includes 24aa N-terminal truncation initiating at AUG)	m106_uoORF_#1	m106	m106_RNA	32	AUG	UGA	KY348373-:154195-154294	-	154293	154195	uoORF
m106 uoORF (56aa)	m106_uoORF	m106	m106_RNA	56	AUG	UGA	KY348373-:154195-154366	-	154365	154195	uoORF
m106.5 ORF (initiating at ACG; spliced)	m106.5_ORF	m106.5	m106.5_RNA	89	ACG	UGA	KY348373-:154195-154367|161625-161723	-	161722	154195	ORF
m106.5 uORF 2 RNA *1 (18aa initiating at GUG)	m106.5_uORF_2_RNA_*1	m106.5	m106.5_RNA_*1	18	GUG	UGA	KY348373-:161701-161758	-	161757	161701	uORF
m106.5 uORF 1 RNA *1 (5aa initiating at CUG)	m106.5_uORF_1_RNA_*1	m106.5	m106.5_RNA_*1	5	CUG	UAG	KY348373-:161774-161792	-	161791	161774	uORF
m106.5 uORF 1 RNA *2	m106.5_uORF_1_RNA_*2	m106.5	m106.5_RNA_*2	20	AUG	UGA	KY348373-:161842-161905	-	161904	161842	uORF
m108 CDS #1 (includes 67aa N-terminal truncation initiating at AUG)	m108_CDS_#1	m108	m108_RNA	119	AUG	UAA	KY348373-:162212-162572	-	162571	162212	CDS
m108 CDS	m108_CDS	m108	m108_RNA	186	AUG	UAA	KY348373-:162212-162773	-	162772	162212	CDS
m108 uORF #1 RNA #1 (includes 19aa N-terminal truncation initiating at AUG)	m108_uORF_#1_RNA_#1	m108	m108_RNA_#1	26	AUG	UAG	KY348373-:162604-162685	-	162684	162604	uORF
m108 uORF (45aa)	m108_uORF	m108	m108_RNA	45	AUG	UAG	KY348373-:162604-162742	-	162741	162604	uORF
m109 ORF	m109_ORF	m109	m109_RNA	285	AUG	UGA	KY348373-:162916-163774	-	163773	162916	ORF
m108.5 sORF (67aa)	m108.5_sORF	m108.5	m108.5_RNA	67	AUG	UAG	KY348373-:163221-163425	-	163424	163221	sORF
m108.5 ORF (102aa; orphan)	m108.5_ORF	m108.5	-	102	AUG	UAG	KY348373-:163221-163530	-	163529	163221	ORF
M114 CDS	M114_CDS	M114	M114_RNA	262	AUG	UAA	KY348373-:165598-166387	-	166386	165598	CDS
M115 CDS	M115_CDS	M115	M115_RNA	274	AUG	UGA	KY348373-:166386-167211	-	167210	166386	CDS
M116 CDS RNA Iso1	M116_CDS_RNA_Iso1	M116	M116_RNA_Iso1	645	AUG	UGA	KY348373-:167207-169145	-	169144	167207	CDS
M116 CDS RNA Iso2 (spliced; M116.1p)	M116_CDS_RNA_Iso2	M116	M116_RNA_Iso2	400	AUG	UGA	KY348373-:167859-168015|168098-169145	-	169144	167859	CDS
m117 CDS	m117_CDS	m117	m117_RNA	565	AUG	UAG	KY348373-:169215-170913	-	170912	169215	CDS
M118 CDS (spliced;corrected)	M118_CDS	M118	M118_RNA	287	AUG	UAA	KY348373-:170982-171584|171686-171948	-	171947	170982	CDS
m119.1 CDS #1 RNA #1 (includes 60aa N-terminal truncation initiating at AUG)	m119.1_CDS_#1_RNA_#1	m119.1	m119.1_RNA_#1	251	AUG	UGA	KY348373-:172058-172814	-	172813	172058	CDS
m119.1 CDS	m119.1_CDS	m119.1	m119.1_RNA	311	AUG	UGA	KY348373-:172058-172994	-	172993	172058	CDS
m119.2 CDS	m119.2_CDS	m119.2	m119.2_RNA	122	AUG	UGA	KY348373-:173024-173393	-	173392	173024	CDS
m119.3 CDS	m119.3_CDS	m119.3	m119.3_RNA	103	AUG	UGA	KY348373-:173412-173724	-	173723	173412	CDS
m119.3 uORF #1 (includes 16aa N-terminal truncation initiating at AUG)	m119.3_uORF_#1	m119.3	m119.3_RNA	30	AUG	UGA	KY348373-:173754-173847	-	173846	173754	uORF
m119.3 uORF	m119.3_uORF	m119.3	m119.3_RNA	46	AUG	UGA	KY348373-:173754-173895	-	173894	173754	uORF
m119.4 CDS	m119.4_CDS	m119.4	m119.4_RNA	93	AUG	UGA	KY348373-:174056-174338	-	174337	174056	CDS
m120 CDS	m120_CDS	m120	m120_RNA	91	AUG	UAA	KY348373-:174301-174577	-	174576	174301	CDS
m120.1 ORF #1 RNA #2 (includes 120aa N-terminal truncation initiating from AUG)	m120.1_ORF_#1_RNA_#2	m120.1	m120.1_RNA_#2	222	AUG	UGA	KY348373-:174639-175308	-	175307	174639	ORF
m120.1 ORF	m120.1_ORF	m120.1	m120.1_RNA	342	AUG	UGA	KY348373-:174639-175668	-	175667	174639	ORF
M121 CDS	M121_CDS	M121	M121_RNA	698	AUG	UGA	KY348373-:175681-177778	-	177777	175681	CDS
m120.2 ORF	m120.2_ORF	m120.2	m120.2_RNA	357	AUG	UGA	KY348373-:176052-177126	-	177125	176052	ORF
M121 iORF (14aa)	M121_iORF	M121	M121_RNA	14	AUG	UGA	KY348373-:177462-177507	-	177506	177462	iORF
m122 CDS (ie3; spliced)	m122_CDS	m122	m122_RNA	611	AUG	UGA	KY348373-:177982-179520|181374-181565|181662-181769	-	181768	177982	CDS
m123 CDS ( ie1; spliced)	m123_CDS	m123	m123_RNA	595	AUG	UGA	KY348373-:179762-181252|181374-181565|181662-181769	-	181768	179762	CDS
m124.1 CDS (not expressed)	m124.1_CDS	m124.1	-	135	AUG	UGA	KY348373-:182013-182421	-	182420	182013	CDS
m127 CDS	m127_CDS	m127	m127_RNA	133	AUG	UAA	KY348373-:185192-185594	-	185593	185192	CDS
m127 uORF (16aa initiating at CUG)	m127_uORF	m127	m127_RNA	16	CUG	UGA	KY348373-:185597-185648	-	185647	185597	uORF
m129-m131 CDS (MCK-2; spliced)	m129-m131_CDS	m129-m131	m129-m131_RNA	136	AUG	UGA	KY348373-:187780-187949|188031-188273	-	188272	187780	CDS
m133 CDS RNA Iso1 (spliced)	m133_CDS_RNA_Iso1	m133	m133_RNA_Iso1	440	AUG	UGA	KY348373-:188380-188603|188697-189797	-	189796	188380	CDS
m133 CDS RNA Iso2 (spliced)	m133_CDS_RNA_Iso2	m133	m133_RNA_Iso2	312	AUG	UAA	KY348373-:188579-188603|188882-189797	-	189796	188579	CDS
m135 CDS	m135_CDS	m135	m135_RNA	108	AUG	UGA	KY348373-:189896-190223	-	190222	189896	CDS
m136 CDS	m136_CDS	m136	m136_RNA	253	AUG	UAA	KY348373-:190311-191073	-	191072	190311	CDS
m137 CDS	m137_CDS	m137	m137_RNA	334	AUG	UGA	KY348373-:191089-192094	-	192093	191089	CDS
m138 CDS	m138_CDS	m138	m138_RNA	569	AUG	UAA	KY348373-:192234-193944	-	193943	192234	CDS
m139 CDS #1 (includes 83aa N-terminal truncation initiating at AUG)	m139_CDS_#1	m139	m139_RNA	561	AUG	UAG	KY348373-:194083-195769	-	195768	194083	CDS
m139 CDS	m139_CDS	m139	m139_RNA	644	AUG	UAG	KY348373-:194083-196018	-	196017	194083	CDS
m140 CDS	m140_CDS	m140	m140_RNA	484	AUG	UGA	KY348373-:196063-197518	-	197517	196063	CDS
m141 CDS	m141_CDS	m141	m141_RNA	508	AUG	UAG	KY348373-:197706-199233	-	199232	197706	CDS
m142 CDS	m142_CDS	m142	m142_RNA	435	AUG	UGA	KY348373-:199442-200750	-	200749	199442	CDS
m142 uoORF RNA *1 (83aa)	m142_uoORF_RNA_*1	m142	m142_RNA_*1	83	AUG	UGA	KY348373-:200665-200917	-	200916	200665	uoORF
m143 CDS	m143_CDS	m143	m143_RNA	543	AUG	UGA	KY348373-:200964-202596	-	202595	200964	CDS
m144 CDS	m144_CDS	m144	m144_RNA	383	AUG	UGA	KY348373-:202744-203896	-	203895	202744	CDS
m145 ORF #2 RNA #1 (includes 368 aa N-terminal truncation initiating at AUG)	m145_ORF_#2_RNA_#1	m145	m145_RNA_#1	119	AUG	UGA	KY348373-:204031-204391	-	204390	204031	ORF
m145 ORF #1 RNA #1 (includes 340aa N-terminal truncation initiating at AUG)	m145_ORF_#1_RNA_#1	m145	m145_RNA_#1	147	AUG	UGA	KY348373-:204031-204475	-	204474	204031	ORF
m145 CDS	m145_CDS	m145	m145_RNA	487	AUG	UGA	KY348373-:204031-205495	-	205494	204031	CDS
m146 CDS	m146_CDS	m146	m146_RNA	377	AUG	UAA	KY348373-:205644-206778	-	206777	205644	CDS
m147 CDS	m147_CDS	m147	m147_RNA	145	AUG	UAA	KY348373-:206864-207302	-	207301	206864	CDS
m147.5 ORF (spliced)	m147.5_ORF	m147.5	m147.5_RNA	145	AUG	UAA	KY348373-:206864-207266|207469-207505	-	207504	206864	ORF
m147 iORF RNA #1 (66aa)	m147_iORF_RNA_#1	m147	m147_RNA_#1	66	AUG	UAA	KY348373-:206904-207105	-	207104	206904	iORF
m147.5 uoORF (4aa)	m147.5_uoORF	m147.5	m147.5_RNA	4	AUG	UGA	KY348373-:207497-207512	-	207511	207497	uoORF
m150 CDS	m150_CDS	m150	m150_RNA	372	AUG	UGA	KY348373-:207625-208744	-	208743	207625	CDS
m151 CDS	m151_CDS	m151	m151_RNA	389	AUG	UAA	KY348373-:208816-209986	-	209985	208816	CDS
m152 CDS	m152_CDS	m152	m152_RNA	378	AUG	UGA	KY348373-:210243-211380	-	211379	210243	CDS
m153 CDS	m153_CDS	m153	m153_RNA	405	AUG	UGA	KY348373-:211589-212807	-	212806	211589	CDS
m153 CDS *1 (includes 6aa N-terminal extension initiating at CUG)	m153_CDS_*1	m153	m153_RNA	411	CUG	UGA	KY348373-:211589-212825	-	212824	211589	CDS
m154 CDS #1 RNA #1 (includes 36aa N-terminal truncation initiating at AUG)	m154_CDS_#1_RNA_#1	m154	m154_RNA_#1	331	AUG	UGA	KY348373-:212944-213940	-	213939	212944	CDS
m154 CDS	m154_CDS	m154	m154_RNA	368	AUG	UGA	KY348373-:212944-214051	-	214050	212944	CDS
m154.3 ORF	m154.3_ORF	m154.3	m154.3_RNA	106	AUG	UAG	KY348373-:213887-214208	-	214207	213887	ORF
m155 CDS	m155_CDS	m155	m155_RNA	377	AUG	UGA	KY348373-:214436-215570	-	215569	214436	CDS
m156 ORF #1 (includes 66aa N-terminal truncation initiating at AUG)	m156_ORF_#1	m156	m156_RNA	81	AUG	UGA	KY348373-:215536-215782	-	215781	215536	ORF
m156 CDS (not expressed; orphan)	m156_CDS	m156	-	147	AUG	UGA	KY348373-:215536-215980	-	215979	215536	CDS
m156 iORF (31aa)	m156_iORF	m156	m156_RNA	31	AUG	UGA	KY348373-:215778-215874	-	215873	215778	iORF
m157 CDS	m157_CDS	m157	m157_RNA	329	AUG	UGA	KY348373-:215897-216887	-	216886	215897	CDS
m158 CDS	m158_CDS	m158	m158_RNA	356	AUG	UGA	KY348373-:216934-218005	-	218004	216934	CDS
m159 CDS #1 RNA #1 (includes 52aa N-terminal truncation initiating at AUG)	m159_CDS_#1_RNA_#1	m159	m159_RNA_#1	346	AUG	UGA	KY348373-:218172-219213	-	219212	218172	CDS
m159 CDS	m159_CDS	m159	m159_RNA	398	AUG	UGA	KY348373-:218172-219369	-	219368	218172	CDS
m160 CDS	m160_CDS	m160	m160_RNA	308	AUG	UAA	KY348373-:219600-220527	-	220526	219600	CDS
m161 CDS	m161_CDS	m161	m161_RNA	225	AUG	UAA	KY348373-:220474-221152	-	221151	220474	CDS
m160 uORF (6aa)	m160_uORF	m160	m160_RNA	6	AUG	UAG	KY348373-:220878-220899	-	220898	220878	uORF
m162 CDS #1 RNA #1 (includes 59aa N-terminal truncation initiating at CUG)	m162_CDS_#1_RNA_#1	m162	m162_RNA_#1	100	CUG	UAG	KY348373-:221188-221491	-	221490	221188	CDS
m162 CDS	m162_CDS	m162	m162_RNA	159	AUG	UAG	KY348373-:221188-221668	-	221667	221188	CDS
m162 uoORF (24aa initiating at ACG)	m162_uoORF	m162	m162_RNA	24	ACG	UAA	KY348373-:221654-221729	-	221728	221654	uoORF
m163 CDS	m163_CDS	m163	m163_RNA	179	AUG	UAA	KY348373-:221877-222417	-	222416	221877	CDS
m164 CDS	m164_CDS	m164	m164_RNA	427	AUG	UGA	KY348373-:222368-223652	-	223651	222368	CDS
m165 CDS	m165_CDS	m165	m165_RNA	332	AUG	UGA	KY348373-:223282-224281	-	224280	223282	CDS
m166 CDS	m166_CDS	m166	m166_RNA	382	AUG	UGA	KY348373-:224415-225564	-	225563	224415	CDS
m166.5 ORF	m166.5_ORF	m166.5	m166.5_RNA	446	AUG	UAG	KY348373-:225443-226784	-	226783	225443	ORF
m167 CDS (orphan)	m167_CDS	m167	-	436	AUG	UGA	KY348373-:225781-227092	-	227091	225781	CDS
m167.5 sORF (50aa; orphan)	m167.5_sORF	m167.5	-	50	AUG	UGA	KY348373-:227616-227769	-	227768	227616	sORF
m169 CDS (spliced)	m169_CDS	m169	m169_RNA	147	AUG	UGA	KY348373-:228186-228248|228329-228711	-	228710	228186	CDS
m169 uORF (MATp1)	m169_uORF	m169	m169_RNA	87	AUG	UAA	KY348373-:228745-229009	-	229008	228745	uORF
m170l iORF 3 RNA #1 (19aa)	m170l_iORF_3_RNA_#1	m170l	m170l_RNA_#1	18	AUG	UGA	KY348373-:229279-229336	-	229335	229279	iORF
m170l CDS	m170l_CDS	m170l	m170l_RNA	148	AUG	UGA	KY348373-:229279-229311|229634-230049	-	230048	229279	CDS
m170l iORF 2 RNA #1 (24aa)	m170l_iORF_2_RNA_#1	m170l	m170l_RNA_#1	24	AUG	UAA	KY348373-:229341-229416	-	229415	229341	iORF
m170l iORF 1 RNA #1 (8aa)	m170l_iORF_1_RNA_#1	m170l	m170l_RNA_#1	8	AUG	UGA	KY348373-:229541-229568	-	229567	229541	iORF
m170l uoORF (25aa)	m170l_uoORF	m170l	m170l_RNA	25	AUG	UAA	KY348373-:230035-230113	-	230112	230035	uoORF
