# Supplementary material for: Decoding murine cytomegalovirus
Source: PLoS Pathog. 2023 May 12;19(5):e1010992. doi: 10.1371/journal.ppat.1010992 (PMC10208470; doi:10.1371/journal.ppat.1010992)
Supplement: S6 Table — List of all CDS predicted by Rawlinson et al. that were not observed in our data. Their respective CDS were nevertheless included in our revised MCMV genome annotation as ‘not expressed/orphan’ CDS. * CDS that are overlapping other MCMV genes by greater than 60% and are thus less likely to be protein coding and have no homologs in herpesviruses or cellular proteins as described by Rawlinson et al. All coordinates are shown in the 0-based system. (XLSX) [file ppat.1010992.s009.xlsx]

## Sheet: S6 Table
S6 Table: List of all previously annotated CDS not observed in our Ribo-seq data
List of all CDS predicted by Rawlinson et al that were not observed in our data. There respective CDS were nevertheless included in our revised MCMV genome annotation as ‘not expressed/orphan’ CDS. * CDS that are overlapping other MCMV genes by greater than 60% and are thus less likely to be protein coding and have no homologs in herpesviruses or cellular proteins as described by Rawlinson et al …
ORF	Coordinates	Strand	Comments
m01 CDS	479-836	-	Not expressed (Sequencing bias at the end of the genome).
m19 CDS	20377-20781	+	Not expressed.
m21 CDS	22643-23333	+	*
m22 CDS	23584-23899	+	Not expressed.
M37 CDS	49442-50480	-	Not expressed.
m48.1 (orphan)	73564-73876	+	*
m58 CDS (orphan)	91763-92468	+	Not expressed.
m59 CDS (orphan)	93243-94266	+	Not expressed.
m69.1 CDS	98532-98892	+	*
m117.1 CDS	169543-170959	+	*
m119.5 CDS	174156-174492	+	*
m125 CDS (orphan)	183438-183768	+	Expressed in macrophages [2].
m126 CDS	184537-184813	+	Not expressed.
m124.1 CDS (orphan)	182013-182421	-	*
m130 CDS	187808-188282	+	*
m134 CDS (orphan)	189869-190283	+	*
m148 CDS (orphan)	206930-207290	+	*
m149 CDS (orphan)	207328-208018	+	Expressed in macrophages [2].
m156 CDS (orphan)	215536-215980	-	Not expressed.
m168 CDS (orphan)	227922-228468	+	Not expressed (Sequencing bias at the end of the genome).
References
1. Rawlinson WD, Farrell HE, Barrell BG. Analysis of the complete DNA sequence of murine cytomegalovirus. Journal of virology. 1996;70(12):8833-49. Epub 1996/12/01. doi: 10.1128/jvi.70.12.8833-8849.1996. PubMed PMID: 8971012; PubMed Central PMCID: PMCPMC190980.
2. Tang Q, Murphy EA, Maul GG. Experimental confirmation of global murine cytomegalovirus open reading frames by transcriptional detection and partial characterization of newly described gene products. Journal of virology. 2006;80(14):6873-82. Epub 2006/07/01. doi: 10.1128/jvi.00275-06. PubMed PMID: 16809293; PubMed Central PMCID: PMCPMC1489029.
