# Supplementary material for: Decoding murine cytomegalovirus
Source: PLoS Pathog. 2023 May 12;19(5):e1010992. doi: 10.1371/journal.ppat.1010992 (PMC10208470; doi:10.1371/journal.ppat.1010992)
Supplement: S7 Table — Table of all MCMV ORFs that have been identified by other studies and that were confirmed by our data. All coordinates are shown in the 0-based system. (XLSX) [file ppat.1010992.s010.xlsx]

## Sheet: S7 Table
S7 Table: List of previously unannotated ORFs confirmed by us and validated in several studies. Gene names were taken from the respective studies.
Table of all MCMV ORFs that have been identified by others and that were confirmed by our data. All coordinates are shown in the 0-based system.
ORF	Coordinates	Strand	Comments
M25 ORF #1 RNA #1	26538-28812	+	Kutle et al. [1]
m38.5 ORF	51778-52369	-	Jurak et al. [2]
m41.1 ORF	54017-53191	-	Crosby et al. [3]
M56A ORF	86490-88170	-	Wang J.B. and McVoy M.A. [4]
m80.5 ORF	114322-115510	+	Studied by Chen SJ and Chen YC. [5]
m120.1 ORF	174639-175668	-	Tang et al. [6]
m147.5 ORF	206864-207266+207469-207505	-	Loewendorf et al. [7]
m154.3 ORF	213887-214208	-	Tang et al. [6]
m166.5 ORF	225443-226784	-	Tang et al. [6]and Kattenhorn et al. [8]
m169 uORF (MATp1)	228745-229009	-	Železnjak et al. [9]
M116 CDS (M116.1p)	167859-168015+168098-169145	-	Ružić et al. [10]
References
1. Kutle I, Sengstake S, Templin C, Glaß M, Kubsch T, Keyser KA, et al. The M25 gene products are critical for the cytopathic effect of mouse cytomegalovirus. Scientific reports. 2017;7(1):15588. Epub 2017/11/16. doi: 10.1038/s41598-017-15783-x. PubMed PMID: 29138436; PubMed Central PMCID: PMCPMC5686157
2. Jurak I, Schumacher U, Simic H, Voigt S, Brune W. Murine cytomegalovirus m38.5 protein inhibits Bax-mediated cell death. Journal of virology. 2008;82(10):4812-22. Epub 2008/03/07. doi: 10.1128/jvi.02570-07. PubMed PMID: 18321965; PubMed Central PMCID: PMCPMC2346748.
3. Crosby LN, McCormick AL, Mocarski ES. Gene products of the embedded m41/m41.1 locus of murine cytomegalovirus differentially influence replication and pathogenesis. Virology. 2013;436(2):274-83. Epub 2013/01/09. doi: 10.1016/j.virol.2012.12.002. PubMed PMID: 23295021; PubMed Central PMCID: PMCPMC3557549.
m12 RNA
5. Chen SJ, Chen YC. Potential Application of TALENs against Murine Cytomegalovirus Latent Infections. Viruses. 2019;11(5). Epub 2019/05/07. doi: 10.3390/v11050414. PubMed PMID: 31058862; PubMed Central PMCID: PMCPMC6563206.
6. Tang Q, Murphy EA, Maul GG. Experimental confirmation of global murine cytomegalovirus open reading frames by transcriptional detection and partial characterization of newly described gene products. Journal of virology. 2006;80(14):6873-82. Epub 2006/07/01. doi: 10.1128/jvi.00275-06. PubMed PMID: 16809293; PubMed Central PMCID: PMCPMC1489029.
7. Loewendorf A, Krüger C, Borst EM, Wagner M, Just U, Messerle M. Identification of a mouse cytomegalovirus gene selectively targeting CD86 expression on antigen-presenting cells. Journal of virology. 2004;78(23):13062-71. Epub 2004/11/16. doi: 10.1128/jvi.78.23.13062-13071.2004. PubMed PMID: 15542658; PubMed Central PMCID: PMCPMC524971.
8. Kattenhorn LM, Mills R, Wagner M, Lomsadze A, Makeev V, Borodovsky M, et al. Identification of proteins associated with murine cytomegalovirus virions. Journal of virology. 2004;78(20):11187-97. Epub 2004/09/29. doi: 10.1128/jvi.78.20.11187-11197.2004. PubMed PMID: 15452238; PubMed Central PMCID: PMCPMC521832.
9. Železnjak J, Lisnić VJ, Popović B, Lisnić B, Babić M, Halenius A, et al. The complex of MCMV proteins and MHC class I evades NK cell control and drives the evolution of virus-specific activating Ly49 receptors. The Journal of experimental medicine. 2019;216(8):1809-27. Epub 2019/05/31. doi: 10.1084/jem.20182213. PubMed PMID: 31142589; PubMed Central PMCID: PMCPMC6683999.
10. Ružić T, Juranić Lisnić V, Mahmutefendić Lučin H, Lenac Roviš T, Železnjak J, Cokarić Brdovčak M, et al. Characterization of M116.1p, a Murine Cytomegalovirus Protein Required for Efficient Infection of Mononuclear Phagocytes. Journal of virology. 2022;96(2):e0087621. Epub 2021/10/28. doi: 10.1128/jvi.00876-21. PubMed PMID: 34705561; PubMed Central PMCID: PMCPMC8791281.
