# Supplementary material for: Decoding murine cytomegalovirus
Source: PLoS Pathog. 2023 May 12;19(5):e1010992. doi: 10.1371/journal.ppat.1010992 (PMC10208470; doi:10.1371/journal.ppat.1010992)
Supplement: S8 Table — Table of all previously reported MCMV CDS that required minor corrections based on our data. * Initiation at a downstream AUG. All coordinates are shown in the 0-based system. (XLSX) [file ppat.1010992.s011.xlsx]

## Sheet: S8 Table
S8 Table: Detected CDS with minor corrections, i.e., ‘CDS (corrected)’ as verified by previous studies.
Table of all previously reported MCMV CDS that required minor corrections based on our data. * Initiation at a downstream AUG. All coordinates are shown in the 0-based system.
ORF	Coordinates	Strand	Comments
m06 CDS	5326-6337	+	* Reusch et al. [1]
m12 CDS	11781-12504	+	* Aguilar et al. [2]
M25 CDS	26268-28812	+	* Kutle et al. [3]
M91 CDS	133796-134075	+	* Pan et al. [4]
m124 CDS (orphan; spliced)	181804-181922+182002-182283	+	This study. Splicing observed.
m25.1 CDS #1	28996-30280	-	Rawlinson et al. [5] and this study (Re-annotated in this study)
m25.1 CDS	28996-30601	-	Rawlinson et al. [5] and this study (Re-annotated in this study)
m25.2 CDS	30243-31215	-	Rawlinson et al. [5]and this study (Re-annotated in this study)
m25.2 CDS *1 (orphan)	30243-31656	-	Rawlinson et al. [5]and this study (Re-annotated in this study)
M32 CDS	39281-41387	-	* This study
M100 CDS	144298-145360	-	* Scalzo et al. [6]
M118 CDS (spliced)	170982-171584+171686-171948	-	This study. Splicing observed.
References
1. Reusch U, Muranyi W, Lucin P, Burgert HG, Hengel H, Koszinowski UH. A cytomegalovirus glycoprotein re-routes MHC class I complexes to lysosomes for degradation. The EMBO journal. 1999;18(4):1081-91. Epub 1999/02/18. doi: 10.1093/emboj/18.4.1081. PubMed PMID: 10022849; PubMed Central PMCID: PMCPMC1171199.
2. Aguilar OA, Berry R, Rahim MMA, Reichel JJ, Popović B, Tanaka M, et al. A Viral Immunoevasin Controls Innate Immunity by Targeting the Prototypical Natural Killer Cell Receptor Family. Cell. 2017;169(1):58-71.e14. Epub 2017/03/25. doi: 10.1016/j.cell.2017.03.002. PubMed PMID: 28340350.
m12 RNA
4. Pan D, Han T, Tang S, Xu W, Bao Q, Sun Y, et al. Murine Cytomegalovirus Protein pM91 Interacts with pM79 and Is Critical for Viral Late Gene Expression. Journal of virology. 2018;92(18). Epub 2018/07/13. doi: 10.1128/jvi.00675-18. PubMed PMID: 29997217; PubMed Central PMCID: PMCPMC6146718.
5. Rawlinson WD, Farrell HE, Barrell BG. Analysis of the complete DNA sequence of murine cytomegalovirus. Journal of virology. 1996;70(12):8833-49. Epub 1996/12/01. doi: 10.1128/jvi.70.12.8833-8849.1996. PubMed PMID: 8971012; PubMed Central PMCID: PMCPMC190980.
6. Scalzo AA, Forbes CA, Davis-Poynter NJ, Farrell HE, Lyons PA. DNA sequence and transcriptional analysis of the glycoprotein M gene of murine cytomegalovirus. The Journal of general virology. 1995;76 ( Pt 11):2895-901. Epub 1995/11/01. doi: 10.1099/0022-1317-76-11-2895. PubMed PMID: 7595401.
