# Supplementary material for: Decoding murine cytomegalovirus
Source: PLoS Pathog. 2023 May 12;19(5):e1010992. doi: 10.1371/journal.ppat.1010992 (PMC10208470; doi:10.1371/journal.ppat.1010992)
Supplement: S9 Table — (XLSX) [file ppat.1010992.s012.xlsx]

## Sheet: S9 Table
S9 Table: List of primers and gene constructs used.
List of all primers and gene constructs used in this study.
Primer number	Primer name	Purpose	Primer Sequence	Template	Comments
1	3’kanPep-Kan-S	Used for all 1st step PCR reactions for BAC mutagenesis to insert Kanamycin resistance cassette.	GTATATCTGGCCCGTACATCGATCT	pEP-Kan-S	Contains homology to the 3' end of the Kanamycin cassette
2	5’long-m145V5	Used as forward primer to amplify kanamycin cassette for the C5X MCMV m145-V5 virus.	ttattgtctcacgacagacatacagagattcggacagtcaTGTACTGTCCAGTCCCAGGAGGGGATTTGGTATAGGTTTACCcgcctctatcg tagggataacagggtaatcgattt	pEP-Kan-S	Capital letters indicate the mutation i.e. the V5 tag insertion on the C-terminus of the m145 BAC. Sequences flanking the tag include homologies to the m145 locus in the MCMV BAC. Underlined sequence indicates the 5' homology to the kanamycin cassette from pEP-Kan-S
3	5’short-m145V5	Used as forward primer to amplify the first PCR product formed from primers 1 and 2.	ttattgtctcacgacagacatacagagat	PCR product from primers 1 and 2
4	3’long-m145V5	Used as reverse primer to amplify the first PCR product formed from primers 1 and 2.	attgtctactgtggtgtcttggtataagacgatagaggcgGGTAAACCTATACCAAATCCCCTCCTGGGACTGGACAGTACAtgactgtccgaatctctgtagtatatctggcccgtacatcgatct	PCR product from primers 1 and 2	Capital letters indicate the mutation i.e. the V5 tag insertion on the C-terminus of the m145 BAC. Sequences flanking the tag include homologies to the m145 locus in the MCMV BAC. Underlined sequence indicates the 3' homology to the kanamycin cassette from pEP-Kan-S
5	5’long-∆m145 CDS	Used as forward primer to amplify kanamycin cassette for the C5X MCMV ∆m145 CDS virus.	tacacgtcgaagcttagcatcgataaaaccagtgtcaggttcacgcggtcTCAatgcatctcttcgaacccgcgagcacattc tagggataacagggtaatcgattt	pEP-Kan-S	Capital letters indicate the mutation i.e. the STOP codon insertion for m145 CDS. Sequences flanking the tag include homologies to the m145 locus in the MCMV BAC. Underlined sequence indicates the 5' homology to the kanamycin cassette from pEP-Kan-S
6	3’long-∆m145 CDS	Used as reverse primer to amplify the first PCR product formed from primers 1 and 5.	cccccggcgacgtagatcccgaatgtgctcgcgggttcgaagagatgcatTGAgaccgcgtgaacctgacactggttttatcg gtatatctggcccgtacatcgatct	PCR product from primers 1 and 5	Capital letters indicate the mutation i.e. the STOP codon insertion for m145 CDS. Sequences flanking the tag include homologies to the m145 locus in the MCMV BAC. Underlined sequence indicates the 3' homology to the kanamycin cassette from pEP-Kan-S
7	5’short-∆m145 CDS	Used as forward primer to amplify the first PCR product formed from primers 1 and 5.	tacacgtcgaagcttagcatcga	PCR product from primers 1 and 5
8	5’long-∆m145 TATA RNA #1	Used as forward primer to amplify kanamycin cassette for the C5X MCMV ∆m145 ORF #1 virus.	tacagatgctcttagacagatcggagtctgatgtttggttttgtacgcgcATGTAGATAgtgaaccagctcttggatacttcgcctttt tagggataacagggtaatcgattt	pEP-Kan-S	Capital letters indicate the mutation i.e. the TATA box mutation to abrogate m145 ORF #1. Sequences flanking the tag include homologies to the m145 locus in the MCMV BAC. Underlined sequence indicates the 5' homology to the kanamycin cassette from pEP-Kan-S
9	3’long-∆m145 TATA RNA #1	Used as reverse primer to amplify the first PCR product formed from primers 1 and 8.	gtcgccggactccctcccgtaaaaggcgaagtatccaagagctggttcacTATCTACATgcgcgtacaaaaccaaacatcagactccga gtatatctggcccgtacatcgatct	PCR product from primers 1 and 8	Capital letters indicate the mutation i.e. the TATA box mutation to abrogate m145 ORF #1. Sequences flanking the tag include homologies to the m145 locus in the MCMV BAC. Underlined sequence indicates the 3' homology to the kanamycin cassette from pEP-Kan-S
10	5’short-∆m145 TATA RNA #1	Used as forward primer to amplify the first PCR product formed from primers 1 and 8.	tacagatgctcttagacagatcggag	PCR product from primers 1 and 8
11	5’long-∆m145 ORF#1 mut	Used as forward primer to amplify kanamycin cassette for the C5X MCMV ∆m145 ORF #1 mut2 virus.	atagtcggccttgtcggtcctagagtactgacggtcaagagtgtcgtgttTATactcgagaacggtgtttctggcgtagtatgtagggataacagggtaatcgattt	pEP-Kan-S	Capital letters indicate the mutation i.e. the start codon mutation to delete m145 ORF #1. Sequences flanking the tag include homologies to the m145 locus in the MCMV BAC. Underlined sequence indicates the 5' homology to the kanamycin cassette from pEP-Kan-S
12	3’long-∆m145 ORF#1 mut	Used as reverse primer to amplify the first PCR product formed from primers 1 and 11.	ttactgacactacaccgtttcatactacgccagaaacaccgttctcgagtATAaacacgacactcttgaccgtcagtactctagtatatctggcccgtacatcgatct	PCR product from primers 1 and 11	Capital letters indicate the mutation i.e. the start codon mutation to delete m145 ORF #1. Sequences flanking the tag include homologies to the m145 locus in the MCMV BAC. Underlined sequence indicates the 3' homology to the kanamycin cassette from pEP-Kan-S
13	5’short-∆m145 ORF#1 mut	Used as forward primer to amplify the first PCR product formed from primers 1 and 11.	atagtcggccttgtcggt	PCR product from primers 1 and 11
14	5'long-m152TATAmut	Used as forward primer to amplify kanamycin cassette for the TATA>TATT Δm152-eGFP-SCP-IRES-mCherry virus	ggagtagcccgcgtctgagttctctgtgagcgcctctgctcttttAatactatgtgtccatgtttacctatagggataacagggtaatcgattt	pEP-Kan-S	Capital letters indicate the mutation i.e. m152 TATA box mutation. Sequences flanking the tag include homologies to the m152 locus in the MCMV BAC. Underlined sequence indicates the 3' homology to the kanamycin cassette from pEP-Kan-S
15	3'long-m152TATAmut	Used as reverse primer to amplify the first PCR product formed from primers 1 and 14.	cggactttcgctttcgatgttaggtaaacatggacacatagtatTaaaagagcagaggcgctcacagagagtatatctggcccgtacatcgatct	PCR product from primers 1 and 14	Capital letters indicate the mutation i.e. m152 TATA box mutation. Sequences flanking the tag include homologies to the m152 locus in the MCMV BAC. Underlined sequence indicates the 5' homology to the kanamycin cassette from pEP-Kan-S
16	5'short-m152TATAmut	Used as forward primer to amplify the first PCR product formed from primers 1 and 14.	ggagtagcccgcgtctg	PCR product from primers 1 and 14
17	BstBI-psicheck	Used as forward primer containing homology to BstBI site in psiCheck 2 vector for double fragment infusion cloning for uORF mutagenesis	GTCATTGGCGAATTCGAAC	psiCheck-2	The primer contains a 15 bp sequence upstream of the BstBI site for infusion cloning homology
18	ApaI-psicheck	Used as reverse primer containing homology to ApaI site in psiCheck2 vector for double fragment infusion cloning for uORF mutagenesis	gagggtagaagggagcag	psiCheck-2	The primer contains a 15 bp sequence upstream of the ApaI site for infusion cloning homology
19	M35uoORF ATG>ATA FP	Used to amplify first fragment to mutate M35 uoORF start codon with primer 18	gtgggcatatatcggaccggcc	psiCheck-2 vector containing M35 uoORF
20	M35uoORF ATG>ATA RP	Used to amplify second fragment to mutate M35 uoORF start codon with primer 17	tccgatatatgcccacccgca	psiCheck-2 vector containing M35 uoORF
21	M48uoORF ATG>ATA FP	Used to amplify first fragment to mutate M48 uoORF start codon with primer 18	gacgaaacataagcggacgtcc	psiCheck-2 vector containing M48 uoORF
22	M48uoORF ATG>ATA RP	Used to amplify second fragment to mutate M48 uoORF start codon with primer 17	cgcttatgtttcgtcggcgc	psiCheck-2 vector containing M48 uoORF
23	m119.3uORF ATG>ATA FP Met1 FP	Used to amplify first fragment to mutate m119.3 uORF start codon Met1 with primer 18	ggattatatcatcgagatctcggcat	psiCheck-2 vector containing m119.3 uORF
24	m119.3uORF ATG>ATA FP Met1 RP	Used to amplify second fragment to mutate m119.3 uORF start codon Met1 with primer 17	tcgatgatataatcctgtcgacgagt	psiCheck-2 vector containing m119.3 uORF
25	m119.3uORF ATG>ATA FP Met2 FP	Used to amplify first fragment to mutate m119.3 uORF start codon Met2 with primer 18	tcgagataagaccatccgacaca	psiCheck-2 vector containing m119.3 uORF (with or without the first ATG mutated)
26	m119.3uORF ATG>ATA FP Met2 RP	Used to amplify second fragment to mutate m119.3 uORF start codon Met2 with primer 17	atggtcttatctcgacggaagaga	psiCheck-2 vector containing m119.3 uORF (with or without the first ATG mutated)
27	m145CDSV5-pCREL-FP	Used to clone MCMV m145 CDS into pCREL-IRES-Neon vector between SpeI and ClaI sites	taacgtaatctagcactagtgccacc	pCREL-IRES-Neon	Primer shares homology to SpeI site in plasmid
28	m145ORF#1V5-pCREL-FP	Used to clone MCMV m145 ORF #1 into pCREL-IRES-Neon vector between SpeI and ClaI sites	taacgtaatctagcactagtgccaccatgaacacgacactcttgaccg	pCREL-IRES-Neon	Primer shares homology to SpeI site in plasmid
29	m145V5-pCREL-RP	Used to clone MCMV m145 CDS and m145 ORF #1 into pCREL-IRES-Neon vector between SpeI and ClaI sites	agaactgtccttcatcgattcaTGTACTGTCCAGTCCCAGGAGGGGATTTGGTATAGGTTTACCcgcctctatcgtcttataccaagacac	pCREL-IRES-Neon	Primer shares homology to ClaI site in plasmid and contains V5 tag (capital letters)
30	m169 uORF FP long BstBI	Used to amplify the m169 uORF comprising the 5' UTR upto the TATA box and upto the start codon of the m169 ORF.	gtcattggcgaattcgaacacgcagatgcagtcggggcggcgcggtcccaggtccacttcgcatataaaagctgagtgtggagcggtc	MCMV BAC genome	The 5' end of this primer comprises homologies to the HSV TK promoter in the psiCheck-2 vector till the BstBI site (+ 15 bp for infusion cloning homology)
31	m169 uORF RP long ApaI	Used to amplify the m169 uORF (along with primer 30) comprising the 5' UTR upto the TATA box and upto the start codon of the m169 ORF.	gagggtagaagggagcagggcccttcttaatgttcttagcatcggccatcgcgagtccggcgtc	MCMV BAC genome	The 5' end of this primer comprises homologies to the firefly luc-gene till the ApaI restriction site (+ 15bp for infusion cloning homology)
32	m169 uORF ATG>ACG Met1 FP	Used to amplify first fragment to mutate m169 uoORF start codon (1) with primer 18	gtcacgaggtccaggtcgtgt	psiCheck-2 vector containing m169 uORF
33	m169 uORF ATG>ACG Met1 RP	Used to amplify second fragment to mutate m169 uoORF start codonn (1) with primer 17	tggacctcgtgacggacgc	psiCheck-2 vector containing m169 uORF
34	m169 uORF ATG>TTA Met2 FP	Used to amplify first fragment to mutate m169 uoORF start codon (1) with primer 18	gctaaacttagccatcgataacggtg	psiCheck-2 vector containing m169 uORF (first ATG mutated)
35	m169 uORF ATG>TTA Met2 RP	Used to amplify second fragment to mutate m169 uoORF start codonn (1) with primer 17	atggctaagtttagcgtgtcacac	psiCheck-2 vector containing m169 uORF (first ATG mutated)
36	m169 uORF ATG>TTG Met3 FP	Used to amplify first fragment to mutate m169 uoORF start codon (1) with primer 18	acggtgcttgtatcacacaaacc	psiCheck-2 vector containing m169 uORF (1-2 ATG mutated)
37	m169 uORF ATG>TTG Met3 RP	Used to amplify second fragment to mutate m169 uoORF start codonn (1) with primer 17	tgatacaagcaccgttatcgatggc	psiCheck-2 vector containing m169 uORF (1-2 ATG mutated)
38	m169 ORF ATG>AAG & ATG>ACG Met4 and 5 FP	Used to amplify first fragment to mutate m169 uoORF start codon (1) with primer 18	tggaaagaccacgcgtaagaccgaaa	psiCheck-2 vector containing m169 uORF(1-3 ATG mutated)
39	m169 uORF ATG>AAG & ATG>ACG Met4 and 5 RP	Used to amplify second fragment to mutate m169 uoORF start codonn (1) with primer 17	cgcgtggtctttccactgcac	psiCheck-2 vector containing m169 uORF(1-3 ATG mutated)
40	GAPDH FP	qPCR	CTTACTCCTTGGAGGCCATGTAG	cDNA from MCMV infected NIH-3T3 cells
41	GAPDH RP	qPCR	TGTCAAGCTCATTTCCTGGTATGA	cDNA from MCMV infected NIH-3T3 cells
42	MCMV m152 FP	qPCR	CTCATAAACCGAGGCGAGAC	cDNA from MCMV infected NIH-3T3 cells
43	MCMV m152 RP	qPCR	CCC GCT CAT CCT CGA ATA	cDNA from MCMV infected NIH-3T3 cells
44	MCMV m166.5 FP	qPCR	GCTTTCGAATCGTTCGGCTC	cDNA from MCMV infected NIH-3T3 cells
45	MCMV m166.5 RP	qPCR	CGGTGGTTGTTCTGCTGTTG	cDNA from MCMV infected NIH-3T3 cells
46	MCMV IE1 FP	qPCR	ACAGCCGTATATCATCTTGCGT	cDNA from MCMV infected NIH-3T3 cells
47	MCMV IE1 RP	qPCR	CAAGCATGCTGCAGTGAGGAG	cDNA from MCMV infected NIH-3T3 cells
48	MCMV IE2 FP	qPCR	CCTGTTGTTACTAATATGGAGCGTG	cDNA from MCMV infected NIH-3T3 cells
49	MCMV IE2 RP	qPCR	CAATCCAGCTTGAAGGTCGC	cDNA from MCMV infected NIH-3T3 cells
Gene construct number	Gene construct name	Purpose	Information	Sequence	Comments
1	IRES-mCherry-I-Sce-I Zeo	For inserting the mCherry reporter tagging the SCP protein (m48.2 ORF) in C5X MCMV virus	Construct is a plasmid ordered from Geneart encoding IRES-eGFP-I-Sce-I-Zeo flanked by sequences containing homologies to the SCP locus. Blunt end digestion with EcoRV produced the fragment used for Tischer cloning.		5' homology included: 5'-atcctctacctgcactgacacacaaacaaaaaacccacaccacacacaga-3'; 3' homology: 5'-ttgtatgacggtggcttttttagcgatcgagagcatccgcagaaggtcca-3'. The inner homology flanked both 5' and 3' sites of the zeomicin casette which contained I-Sce-I sites to allow elimination of the casette upon selection of successful clones. Inner homology: 5'-ggtttatttttttatgaataaaagttttatttttctgtat-3'
2	eGFP-I-Sce-I	For replacing the m152 ORF with eGFP in C5X SCP-IRES-mCherry virus to produce Δm152-eGFP-SCP-IRES-mCherry dual reporter virus	Construct is a plasmid ordered from Geneart encoding IRES-eGFP-I-Sce-I-Zeo flanked by sequences containing homologies to the m152 locus. Blunt end digestion with EcoRV produced the fragment directly used for Tischer cloning		5' homology: 5'-atcattgtccagttagtgtatgtggcccgacgggcggctcgagcgag-3'; 3' homology: 5'-tgtacaggctagcgatcgggagaccgacggtgaaacgtggagcggtgacacggcttgtgat-3'. The inner homology flanked both 5' and 3' sites of the zeomicin cassette which contained I-Sce-I sites to allow elimination of the cassette upon selection of successful mutants. (Inner homology: 5'-agcacccgacgatctgacattgtccagtgtgccggtcgcacgaaca-3')
3	M35 uoORF gene block	For cloning the M35 uoORF upstream of firefly luc to study regulatory functions of uoORF via luciferase assays	The gene block contains the M35 uoORF along with the M35 5' UTR (including TATA box) flanked by BstBI and ApaI sites to be cloned into psiCheck-2 vector by infusion cloning. the M35 uoORF is cloned up to the start codon of the M35 ORF which is replaced by firefly luc gene	tcattggcgaattcgaacacgcagatgcagtcggggcggcgcggtcccaggtccacttcgcaattatttaacccatccatcgggggctggcgccacacgccgcgtgcgggtgggcatgtatcggaccggccgcacgggacgcgatggccgctccgacggaggccgatgcaaagaacatcaagaagggccctgctcccttctacc
4	M48 uoORF gene block	For cloning the M48 uoORF upstream of firefly luc to study regulatory functions of uoORF via luciferase assays	The gene block contains the M48 uoORF along with the M48 5' UTR (including the TATA box) flanked by BstBI and ApaI sites to be cloned into psiCheck-2 vector by infusion cloning. the M48 uoORF is cloned upto the start codon of the M48 ORF which is replaced by firefly luc gene	tgtcattggcgaattcgaacacgcagatgcagtcggggcggcgcggtcccaggtccacttcgcatattaaagaagctcttcgatccgtaccggaatcgcgaggaggcgccggcgccgccgctgcgccgacgaaacatgagcggacgtccgagggacgcgtccgttgatttccggtacgaggcggagaggtacgtgccggtgaaatcgccgaacgacctgcgcgagtggtacgtggagacgaaggagaaggtacaacaagacctgacgaacccgctacgcctggccagaaacgtacagaaggcgacagcatgaagatcgtccgcgcagccgatgctaagaacattaagaagggccctgctcccttctacc
5	m119.3 uORF gene block	For cloning the m119.3 uORF upstream of firefly luc to study regulatory functions of uORF via luciferase assays	The gene block contains the m119.3 uORF along with the m119.3 5' UTR (including the TATA box) flanked by BstBI and ApaI sites to be cloned into psiCheck-2 vector by infusion cloning. The m119.3 uORF is cloned upto the start codon of the m119.3 ORF which is replaced by firefly luc gene	tcattggcgaattcgaacacgcagatgcagtcggggcggcgcggtcccaggtccacttcgcatatttaaggagccgtcattcggacgaaagggttacccccactcgtcgacaggattatgtcatcgagatctcggcatcatccggagaccatctcttccgtcgagatgagaccatccgacacaattcggtcggacgcgcggcgacataggaggtggacgaggacgaattcgtgccatctatttaacgaaacgacgtgatcgaccgacctccccgccgaagatacggtgatgcgggtcgctataccggccgatgctaagaacattaagaagggccctgctcccttctacc
