# Supplementary material for: Decoding murine cytomegalovirus
Source: PLoS Pathog. 2023 May 12;19(5):e1010992. doi: 10.1371/journal.ppat.1010992 (PMC10208470; doi:10.1371/journal.ppat.1010992)
Supplement: S10 Table — List of all MCMV poly(A) sites that were annotated based on untemplated adenines on sequencing reads. All coordinates are shown in the 0-based system. (XLSX) [file ppat.1010992.s013.xlsx]

## Sheet: S10 Table
S10 File: List of MCMV poly(A) sites.
List of all MCMV poly(A) sites that were annotated based on untemplated adenins on sequencing reads
"Read count" represents the number of poly(A)-tail containing reads for the indicated poly(A) site. All coordinates are shown in the 0-based system.
Location	Read count
KY348373+:3139-3140	10
KY348373+:4102-4103	12
KY348373+:6346-6347	2
KY348373+:6361-6362	6
KY348373+:6363-6364	20
KY348373+:6368-6369	9
KY348373-:15699-15700	1
KY348373-:15702-15703	7
KY348373+:19285-19286	9
KY348373-:20426-20427	42
KY348373-:20432-20433	66
KY348373-:20433-20434	1
KY348373-:20434-20435	2
KY348373-:20435-20436	4
KY348373-:20453-20454	1
KY348373-:23323-23324	17
KY348373+:28964-28965	2
KY348373+:28966-28967	3
KY348373+:28969-28970	8
KY348373+:28971-28972	4
KY348373+:28973-28974	1
KY348373-:28974-28975	1
KY348373-:28979-28980	36
KY348373-:28981-28982	17
KY348373-:28984-28985	7
KY348373-:28989-28990	5
KY348373-:32126-32127	3
KY348373-:34333-34334	6
KY348373-:34335-34336	8
KY348373+:39183-39184	1
KY348373+:39188-39189	7
KY348373+:39191-39192	4
KY348373-:39194-39195	2
KY348373-:39195-39196	19
KY348373-:39197-39198	13
KY348373-:39199-39200	1
KY348373-:39221-39222	1
KY348373+:39306-39307	4
KY348373+:45813-45814	3
KY348373-:47511-47512	5
KY348373-:47513-47514	2
KY348373-:47523-47524	1
KY348373-:47524-47525	114
KY348373-:47525-47526	1
KY348373-:47526-47527	1
KY348373-:47527-47528	9
KY348373-:47528-47529	95
KY348373-:47530-47531	35
KY348373-:47532-47533	49
KY348373+:47578-47579	448
KY348373+:47580-47581	106
KY348373+:47581-47582	2
KY348373-:49379-49380	1
KY348373-:49382-49383	1
KY348373-:49383-49384	1
KY348373-:49385-49386	2
KY348373-:49387-49388	51
KY348373-:49388-49389	1
KY348373-:49391-49392	1
KY348373-:49392-49393	1
KY348373-:53668-53669	3
KY348373-:53675-53676	1
KY348373-:53677-53678	69
KY348373-:53679-53680	7
KY348373-:53680-53681	3
KY348373-:53682-53683	2
KY348373-:53683-53684	1
KY348373-:55312-55313	8
KY348373-:55315-55316	1
KY348373-:55316-55317	143
KY348373-:55317-55318	3
KY348373-:55318-55319	146
KY348373-:55319-55320	1
KY348373-:55320-55321	2
KY348373-:59270-59271	21
KY348373-:59271-59272	1
KY348373-:59274-59275	1
KY348373-:65178-65179	2
KY348373-:65180-65181	2
KY348373-:73498-73499	1
KY348373-:73502-73503	10
KY348373-:73526-73527	1
KY348373-:73527-73528	133
KY348373-:73528-73529	1
KY348373-:73530-73531	1
KY348373-:73531-73532	55
KY348373-:73532-73533	1
KY348373-:73536-73537	1
KY348373-:73549-73550	1
KY348373+:73561-73562	16
KY348373+:73563-73564	3
KY348373+:73565-73566	129
KY348373+:73568-73569	1
KY348373+:73597-73598	40
KY348373+:73614-73615	1
KY348373+:74456-74457	5
KY348373+:79536-79537	1
KY348373+:79541-79542	2
KY348373+:79544-79545	1
KY348373+:79546-79547	13
KY348373+:79549-79550	10
KY348373-:82892-82893	3
KY348373-:82893-82894	2
KY348373-:82894-82895	96
KY348373-:82895-82896	13
KY348373-:85486-85487	2
KY348373-:85488-85489	5
KY348373-:88216-88217	1
KY348373-:88220-88221	4
KY348373-:88221-88222	15
KY348373-:96078-96079	2
KY348373-:96080-96081	2
KY348373-:96081-96082	32
KY348373+:106090-106091	1
KY348373+:106092-106093	7
KY348373+:106094-106095	216
KY348373+:106095-106096	4
KY348373+:106096-106097	36
KY348373+:106097-106098	4
KY348373+:106098-106099	665
KY348373+:106099-106100	28
KY348373+:112581-112582	2
KY348373+:112593-112594	1
KY348373+:112594-112595	3
KY348373+:112596-112597	103
KY348373+:112598-112599	240
KY348373+:112627-112628	79
KY348373+:115520-115521	5
KY348373+:115525-115526	2
KY348373+:115526-115527	3
KY348373-:115527-115528	2
KY348373+:115527-115528	395
KY348373+:115528-115529	6
KY348373+:115531-115532	1
KY348373-:115535-115536	1
KY348373-:121886-121887	3
KY348373-:121889-121890	6
KY348373-:121891-121892	1
KY348373-:121895-121896	2
KY348373-:129716-129717	5
KY348373-:129718-129719	3
KY348373-:129721-129722	11
KY348373-:129728-129729	1
KY348373+:131902-131903	1
KY348373+:131903-131904	23
KY348373+:131911-131912	1
KY348373-:137319-137320	5
KY348373-:137322-137323	1
KY348373-:137325-137326	50
KY348373+:137347-137348	11
KY348373+:137348-137349	180
KY348373+:137349-137350	97
KY348373+:137350-137351	1
KY348373+:137356-137357	105
KY348373+:137357-137358	2
KY348373+:139964-139965	1
KY348373+:139976-139977	1
KY348373+:139979-139980	2
KY348373+:139980-139981	6
KY348373+:139981-139982	9
KY348373+:139982-139983	1
KY348373+:139983-139984	247
KY348373+:139984-139985	14
KY348373+:139985-139986	2
KY348373+:139986-139987	96
KY348373+:139987-139988	2
KY348373+:139992-139993	1
KY348373+:142430-142431	1
KY348373+:142432-142433	1
KY348373+:142433-142434	1
KY348373+:142435-142436	27
KY348373-:144042-144043	46
KY348373+:144134-144135	2
KY348373+:144145-144146	1
KY348373+:144148-144149	15
KY348373+:144151-144152	94
KY348373-:144152-144153	1
KY348373+:144152-144153	1
KY348373+:144153-144154	139
KY348373-:144154-144155	8
KY348373+:144154-144155	1
KY348373+:144155-144156	3
KY348373-:144157-144158	12
KY348373-:148159-148160	1
KY348373+:148162-148163	18
KY348373+:148164-148165	2
KY348373-:148165-148166	5
KY348373-:148169-148170	1
KY348373-:148170-148171	7
KY348373-:148172-148173	9
KY348373-:148174-148175	2
KY348373-:148176-148177	2
KY348373-:153863-153864	1
KY348373-:153865-153866	3
KY348373-:153868-153869	134
KY348373-:153869-153870	1
KY348373-:153871-153872	1
KY348373-:153872-153873	4
KY348373-:153873-153874	13
KY348373-:153874-153875	3
KY348373-:153878-153879	1
KY348373-:153882-153883	1
KY348373-:155831-155832	2
KY348373-:155835-155836	1
KY348373+:155895-155896	59
KY348373+:155898-155899	10
KY348373+:155905-155906	1
KY348373+:156271-156272	49
KY348373+:157774-157775	1
KY348373+:157776-157777	500
KY348373+:159524-159525	12
KY348373+:160291-160292	37
KY348373+:160297-160298	1
KY348373+:160682-160683	6
KY348373+:160687-160688	1
KY348373+:160691-160692	4
KY348373+:160696-160697	2
KY348373+:160697-160698	233
KY348373+:160698-160699	12
KY348373-:161888-161889	3
KY348373-:161889-161890	10
KY348373-:161891-161892	1
KY348373-:161892-161893	12
KY348373-:161893-161894	2
KY348373-:161894-161895	1
KY348373-:165498-165499	5
KY348373-:165502-165503	169
KY348373-:165503-165504	2
KY348373+:165504-165505	1
KY348373-:165504-165505	1
KY348373-:165505-165506	2
KY348373+:165509-165510	4
KY348373+:165510-165511	2
KY348373-:165510-165511	1
KY348373+:165513-165514	29
KY348373+:165515-165516	1
KY348373+:165536-165537	4
KY348373-:167550-167551	23
KY348373-:167552-167553	43
KY348373-:167553-167554	1
KY348373-:167554-167555	13
KY348373-:167555-167556	80
KY348373-:167557-167558	1
KY348373-:167559-167560	23
KY348373-:167567-167568	1
KY348373-:167570-167571	1
KY348373-:170951-170952	5
KY348373-:170954-170955	1
KY348373-:170955-170956	5
KY348373-:170965-170966	1
KY348373-:172790-172791	44
KY348373+:173110-173111	12
KY348373-:177817-177818	4
KY348373-:179552-179553	7
KY348373-:179558-179559	1
KY348373-:179560-179561	1
KY348373+:187358-187359	1
KY348373+:187361-187362	7
KY348373+:187363-187364	1
KY348373-:188265-188266	89
KY348373-:188267-188268	1
KY348373-:188268-188269	3
KY348373-:188269-188270	1
KY348373-:188275-188276	1
KY348373+:188897-188898	4
KY348373-:192158-192159	2
KY348373-:192160-192161	115
KY348373-:192161-192162	2
KY348373-:192162-192163	42
KY348373-:192163-192164	2
KY348373-:192164-192165	2
KY348373-:192165-192166	1
KY348373-:199343-199344	1
KY348373-:199344-199345	31
KY348373-:199345-199346	1
KY348373-:199346-199347	1
KY348373-:199347-199348	5
KY348373-:199349-199350	1
KY348373-:203974-203975	86
KY348373-:203976-203977	1
KY348373-:203977-203978	1
KY348373-:206809-206810	2
KY348373-:206810-206811	1
KY348373-:206813-206814	1
KY348373-:206814-206815	4
KY348373-:206815-206816	10
KY348373-:206816-206817	3
KY348373-:206829-206830	63
KY348373-:206833-206834	91
KY348373-:206837-206838	1
KY348373-:206844-206845	1
KY348373-:206849-206850	3
KY348373+:206863-206864	1
KY348373+:206866-206867	60
KY348373+:206869-206870	3
KY348373-:210049-210050	2
KY348373-:210051-210052	2
KY348373-:210056-210057	6
KY348373-:212908-212909	2
KY348373-:212910-212911	58
KY348373-:212911-212912	4
KY348373-:214381-214382	22
KY348373-:214383-214384	15
KY348373-:218055-218056	8
KY348373-:219456-219457	2
KY348373-:219461-219462	6
KY348373-:219463-219464	2
KY348373-:221829-221830	6
KY348373-:221832-221833	1
KY348373-:221833-221834	78
KY348373-:221834-221835	1
KY348373-:221835-221836	1
KY348373-:221836-221837	1
KY348373-:221838-221839	2
KY348373-:224323-224324	9
KY348373-:224325-224326	1
KY348373-:224326-224327	7
KY348373-:224327-224328	1
KY348373-:224330-224331	19
KY348373+:224467-224468	8
KY348373-:227425-227426	1
KY348373-:227427-227428	43
KY348373-:227428-227429	2
KY348373-:227429-227430	748
KY348373-:227430-227431	12
KY348373-:227431-227432	21
KY348373-:227432-227433	16
KY348373-:227433-227434	4
KY348373-:227434-227435	7
KY348373-:227437-227438	1
KY348373-:227451-227452	1
